# Supplementary material for: Crystal structure of 2,5-bis­(4-methyl­pyridin-2-yl)pyrazine chloro­form disolvate
Source: Acta Crystallogr Sect E Struct Rep Online. 2014 Aug 1;70(Pt 9):o893–4. doi: 10.1107/S1600536814009544 (PMC4186168; doi:10.1107/S1600536814009544)
Supplement: Supplementary file 1 [file e-70-0o893-sup1.cif]

##############################################################################
#                                                                            #
# This CIF contains the data in a paper accepted for publication in          #
# Acta Crystallographica Section E. It conforms to the requirements of       #
# Notes for Authors for Acta Crystallographica Section E, and has been       #
# peer reviewed under the auspices of the IUCr Commission on Journals.       #
#                                                                            #
# Full details of the Crystallographic Information File format               #
# are given in the paper "The Crystallographic Information File (CIF):       #
# a New Standard Archive File for Crystallography" by S. R. Hall, F. H.      #
# Allen and I. D. Brown [Acta Cryst. (1991), A47, 655-685].                  #
#                                                                            #
# The current version of the core CIF dictionary is obtainable from          #
# ftp://ftp.iucr.org/pub/cif_core.dic.                                       #
#                                                                            #
# Software is freely available for graphical display of the structure(s)     #
# in this CIF. For information consult the CIF software page                 #
# http://www.iucr.org/resources/cif/software.                                #
#                                                                            #
# This file may be used for bona fide research purposes within the           #
# scientific community so long as proper attribution is given to the journal # 
# article from which it was obtained.                                        #
#                                                                            #
##############################################################################
data_I
_audit_creation_method     SHELXL-2013
_database_code_depnum_ccdc_archive     'CCDC 1004308'
_chemical_name_systematic
;
2,5-Bis(4-methylpyridin-2-yl)pyrazine chloroform disolvate
;
_chemical_name_common     ?
_chemical_formula_moiety     'C16 H14 N4, 2(C H Cl3)'
_chemical_formula_sum     'C18 H16 Cl6 N4'
_chemical_formula_iupac     'C16 H14 N4, 2C H Cl3'
_chemical_formula_weight     501.05
_chemical_melting_point     ?
_shelx_space_group_comment
;
The symmetry employed for this shelxl refinement is uniquely defined
by the following loop, which should always be used as a source of
symmetry information in preference to the above space-group names.
They are only intended as comments.
;
_space_group_crystal_system     monoclinic
_space_group_name_H-M_alt     'I 2/a'
_space_group_name_Hall     '-I 2ya'
loop_
    _space_group_symop_operation_xyz
    'x, y, z'
    '-x+1/2, y, -z'
    'x+1/2, y+1/2, z+1/2'
    '-x+1, y+1/2, -z+1/2'
    '-x, -y, -z'
    'x-1/2, -y, z'
    '-x+1/2, -y+1/2, -z+1/2'
    'x, -y+1/2, z+1/2'
_cell_length_a     16.4498(17)
_cell_length_b     6.0691(4)
_cell_length_c     21.605(3)
_cell_angle_alpha     90
_cell_angle_beta     93.885(9)
_cell_angle_gamma     90
_cell_volume     2152.0(4)
_cell_formula_units_Z     4
_cell_measurement_reflns_used     12496
_cell_measurement_theta_min     1.50
_cell_measurement_theta_max     25.57
_cell_measurement_temperature     173(2)
_exptl_crystal_description     rod
_exptl_crystal_colour     colourless
_exptl_crystal_size_max     0.45
_exptl_crystal_size_mid     0.29
_exptl_crystal_size_min     0.23
_exptl_crystal_density_diffrn     1.546
_exptl_crystal_density_meas     ?
_exptl_crystal_density_method     ?
_exptl_crystal_F_000     1016
_exptl_absorpt_coefficient_mu     0.811
_exptl_absorpt_correction_type     multi-scan
_exptl_absorpt_process_details     '(<i>MULscanABS</i> in PLATON; Spek, 2009)'
_shelx_estimated_absorpt_T_min     0.712
_shelx_estimated_absorpt_T_max     0.835
_exptl_absorpt_correction_T_min     0.5672
_exptl_absorpt_correction_T_max     1.0000
_exptl_special_details     ?
_diffrn_ambient_temperature     173(2)
_diffrn_radiation_type     MoK\a
_diffrn_radiation_wavelength     0.71073
_diffrn_radiation_source     'fine-focus sealed tube'
_diffrn_radiation_monochromator     'plane graphite'
_diffrn_measurement_device_type     'Stoe IPDS 2'
_diffrn_measurement_device     '2-circle goniometer'
_diffrn_measurement_method     '\f + \w scans'
_diffrn_detector_area_resol_mean     ?
_diffrn_reflns_number     9566
_diffrn_reflns_av_R_equivalents     0.0659
_diffrn_reflns_theta_min     1.890
_diffrn_reflns_theta_max     25.157
_diffrn_reflns_theta_full     25.242
_diffrn_measured_fraction_theta_max     0.988
_diffrn_measured_fraction_theta_full     0.978
_diffrn_reflns_limit_h_min     -19
_diffrn_reflns_limit_h_max     19
_diffrn_reflns_limit_k_min     -7
_diffrn_reflns_limit_k_max     7
_diffrn_reflns_limit_l_min     -25
_diffrn_reflns_limit_l_max     25
_refine_special_details     ?
_reflns_number_total     1902
_reflns_number_gt     1676
_reflns_threshold_expression     I>2\s(I)
_refine_ls_structure_factor_coef     Fsqd
_refine_ls_matrix_type     full
_refine_ls_R_factor_all     0.0450
_refine_ls_R_factor_gt     0.0402
_refine_ls_wR_factor_gt     0.1086
_refine_ls_wR_factor_ref     0.1120
_refine_ls_goodness_of_fit_ref     1.055
_refine_ls_restrained_S_all     1.055
_refine_ls_number_reflns     1902
_refine_ls_number_parameters     129
_refine_ls_number_restraints     0
_refine_ls_hydrogen_treatment     constr
_refine_ls_weighting_scheme     calc
_refine_ls_weighting_details
              'w=1/[\s^2^(Fo^2^)+(0.0725P)^2^+0.8241P] where P=(Fo^2^+2Fc^2^)/3'
_atom_sites_solution_hydrogens     geom
_atom_sites_solution_primary     ?
_atom_sites_solution_secondary     ?
_refine_ls_shift/su_max     0.002
_refine_ls_shift/su_mean     0.000
_refine_diff_density_max     0.305
_refine_diff_density_min     -0.298
_refine_ls_extinction_method     'SHELXL2013 (Sheldrick, 2008)'
_refine_ls_extinction_coef     0.0064(11)
_refine_ls_extinction_expression
                                  'Fc^*^=kFc[1+0.001xFc^2^\l^3^/sin(2\q)]^-1/4^'
loop_
    _atom_type_symbol
    _atom_type_description
    _atom_type_scat_dispersion_real
    _atom_type_scat_dispersion_imag
    _atom_type_scat_source
    'C' 'C' 0.0033 0.0016
                         'International Tables Vol C Tables 4.2.6.8 and 6.1.1.4'
    'H' 'H' 0.0000 0.0000
                         'International Tables Vol C Tables 4.2.6.8 and 6.1.1.4'
    'Cl' 'Cl' 0.1484 0.1585
                         'International Tables Vol C Tables 4.2.6.8 and 6.1.1.4'
    'N' 'N' 0.0061 0.0033
                         'International Tables Vol C Tables 4.2.6.8 and 6.1.1.4'
_computing_data_collection     'X-AREA (Stoe & Cie, 2009)'
_computing_cell_refinement     'X-AREA (Stoe & Cie, 2009)'
_computing_data_reduction     'X-RED32 (Stoe & Cie, 2009)'
_computing_structure_solution     'SHELXS97 (Sheldrick, 2008)'
_computing_structure_refinement     'SHELXL2013 (Sheldrick, 2008)'
_computing_molecular_graphics     'Mercury (Macrae <i>et al.</i>, 2008)'
_computing_publication_material
;
SHELXL2013 (Sheldrick, 2008), PLATON (Spek, 2009) and publCIF
(Westrip, 2010)
;
loop_
    _atom_site_type_symbol
    _atom_site_label
    _atom_site_fract_x
    _atom_site_fract_y
    _atom_site_fract_z
    _atom_site_U_iso_or_equiv
    _atom_site_adp_type
    _atom_site_calc_flag
    _atom_site_occupancy
    _atom_site_disorder_assembly
    _atom_site_disorder_group
    N N1 0.72397(10) 0.6344(3) 0.19653(8) 0.0368(4) Uani d 1 . .
    N N2 0.89303(10) 0.2947(3) 0.25318(8) 0.0394(4) Uani d 1 . .
    C C1 0.68638(12) 0.8157(3) 0.21400(9) 0.0374(4) Uani d 1 . .
    H H1 0.6406 0.8677 0.1890 0.045 Uiso calc 1 . .
    C C2 0.78878(11) 0.5676(3) 0.23260(8) 0.0328(4) Uani d 1 . .
    C C3 0.83238(11) 0.3674(3) 0.21341(9) 0.0328(4) Uani d 1 . .
    C C4 0.93307(13) 0.1154(3) 0.23585(10) 0.0418(5) Uani d 1 . .
    H H4 0.9771 0.0635 0.2627 0.050 Uiso calc 1 . .
    C C5 0.91455(13) 0.0006(3) 0.18141(10) 0.0401(5) Uani d 1 . .
    H H5 0.9446 -0.1274 0.1720 0.048 Uiso calc 1 . .
    C C6 0.85181(12) 0.0739(3) 0.14075(9) 0.0376(5) Uani d 1 . .
    C C7 0.81112(11) 0.2637(3) 0.15755(9) 0.0378(5) Uani d 1 . .
    H H7 0.7685 0.3224 0.1305 0.045 Uiso calc 1 . .
    C C8 0.82828(15) -0.0466(4) 0.08138(11) 0.0510(6) Uani d 1 . .
    H H8A 0.7910 -0.1672 0.0898 0.077 Uiso calc 1 . .
    H H8B 0.8772 -0.1066 0.0642 0.077 Uiso calc 1 . .
    H H8C 0.8012 0.0556 0.0515 0.077 Uiso calc 1 . .
    Cl Cl1 0.50499(4) 0.55130(10) 0.09961(3) 0.0569(2) Uani d 1 . .
    Cl Cl2 0.65296(4) 0.52518(12) 0.03495(3) 0.0617(3) Uani d 1 . .
    Cl Cl3 0.57200(4) 0.12697(10) 0.06982(3) 0.0582(2) Uani d 1 . .
    C C10 0.59461(13) 0.4006(3) 0.09061(10) 0.0416(5) Uani d 1 . .
    H H10 0.6275 0.3999 0.1312 0.050 Uiso calc 1 . .
loop_
    _atom_site_aniso_label
    _atom_site_aniso_U_11
    _atom_site_aniso_U_22
    _atom_site_aniso_U_33
    _atom_site_aniso_U_12
    _atom_site_aniso_U_13
    _atom_site_aniso_U_23
    N1 0.0398(9) 0.0332(9) 0.0377(9) -0.0008(7) 0.0045(7) -0.0041(7)
    N2 0.0429(9) 0.0351(9) 0.0405(9) 0.0005(7) 0.0053(7) -0.0032(7)
    C1 0.0404(10) 0.0333(10) 0.0385(10) -0.0002(8) 0.0035(8) -0.0027(8)
    C2 0.0356(10) 0.0294(10) 0.0340(10) -0.0039(8) 0.0075(7) 0.0008(8)
    C3 0.0343(9) 0.0290(9) 0.0358(10) -0.0042(7) 0.0090(7) -0.0001(7)
    C4 0.0467(11) 0.0374(11) 0.0417(11) 0.0052(9) 0.0054(8) -0.0004(8)
    C5 0.0460(11) 0.0326(10) 0.0433(11) 0.0022(8) 0.0140(9) -0.0003(8)
    C6 0.0424(10) 0.0343(10) 0.0377(10) -0.0038(8) 0.0136(8) -0.0047(8)
    C7 0.0388(10) 0.0381(11) 0.0372(10) -0.0011(8) 0.0077(8) -0.0025(8)
    C8 0.0578(13) 0.0499(13) 0.0460(12) 0.0046(10) 0.0076(10) -0.0152(10)
    Cl1 0.0557(4) 0.0538(4) 0.0613(4) 0.0130(3) 0.0040(3) -0.0024(3)
    Cl2 0.0589(4) 0.0759(5) 0.0507(4) -0.0204(3) 0.0069(3) 0.0140(3)
    Cl3 0.0758(5) 0.0417(4) 0.0594(4) -0.0037(3) 0.0207(3) -0.0062(2)
    C10 0.0449(11) 0.0426(11) 0.0376(11) -0.0012(9) 0.0041(8) 0.0024(9)
_geom_special_details
;
 All esds (except the esd in the dihedral angle between two l.s. planes)
 are estimated using the full covariance matrix.  The cell esds are taken
 into account individually in the estimation of esds in distances, angles
 and torsion angles; correlations between esds in cell parameters are only
 used when they are defined by crystal symmetry.  An approximate (isotropic)
 treatment of cell esds is used for estimating esds involving l.s. planes.
;
loop_
    _geom_bond_atom_site_label_1
    _geom_bond_atom_site_label_2
    _geom_bond_site_symmetry_2
    _geom_bond_distance
    _geom_bond_publ_flag
    N1 C1 . 1.329(3) ?
    N1 C2 . 1.340(3) ?
    N2 C4 . 1.339(3) ?
    N2 C3 . 1.346(3) ?
    C1 C2 7_665 1.391(3) ?
    C1 H1 . 0.9500 ?
    C2 C1 7_665 1.391(3) ?
    C2 C3 . 1.484(3) ?
    C3 C7 . 1.385(3) ?
    C4 C5 . 1.383(3) ?
    C4 H4 . 0.9500 ?
    C5 C6 . 1.383(3) ?
    C5 H5 . 0.9500 ?
    C6 C7 . 1.393(3) ?
    C6 C8 . 1.504(3) ?
    C7 H7 . 0.9500 ?
    C8 H8A . 0.9800 ?
    C8 H8B . 0.9800 ?
    C8 H8C . 0.9800 ?
    Cl1 C10 . 1.757(2) ?
    Cl2 C10 . 1.760(2) ?
    Cl3 C10 . 1.753(2) ?
    C10 H10 . 1.0000 ?
loop_
    _geom_angle_atom_site_label_1
    _geom_angle_atom_site_label_2
    _geom_angle_atom_site_label_3
    _geom_angle_site_symmetry_1
    _geom_angle_site_symmetry_3
    _geom_angle
    _geom_angle_publ_flag
    C1 N1 C2 . . 116.90(17) ?
    C4 N2 C3 . . 116.44(17) ?
    N1 C1 C2 . 7_665 122.74(18) ?
    N1 C1 H1 . . 118.6 ?
    C2 C1 H1 7_665 . 118.6 ?
    N1 C2 C1 . 7_665 120.36(17) ?
    N1 C2 C3 . . 117.77(16) ?
    C1 C2 C3 7_665 . 121.87(17) ?
    N2 C3 C7 . . 122.68(17) ?
    N2 C3 C2 . . 116.19(16) ?
    C7 C3 C2 . . 121.13(17) ?
    N2 C4 C5 . . 124.3(2) ?
    N2 C4 H4 . . 117.9 ?
    C5 C4 H4 . . 117.9 ?
    C6 C5 C4 . . 119.35(19) ?
    C6 C5 H5 . . 120.3 ?
    C4 C5 H5 . . 120.3 ?
    C5 C6 C7 . . 116.86(18) ?
    C5 C6 C8 . . 121.56(19) ?
    C7 C6 C8 . . 121.58(19) ?
    C3 C7 C6 . . 120.36(18) ?
    C3 C7 H7 . . 119.8 ?
    C6 C7 H7 . . 119.8 ?
    C6 C8 H8A . . 109.5 ?
    C6 C8 H8B . . 109.5 ?
    H8A C8 H8B . . 109.5 ?
    C6 C8 H8C . . 109.5 ?
    H8A C8 H8C . . 109.5 ?
    H8B C8 H8C . . 109.5 ?
    Cl3 C10 Cl1 . . 110.88(12) ?
    Cl3 C10 Cl2 . . 110.37(12) ?
    Cl1 C10 Cl2 . . 110.64(12) ?
    Cl3 C10 H10 . . 108.3 ?
    Cl1 C10 H10 . . 108.3 ?
    Cl2 C10 H10 . . 108.3 ?
loop_
    _geom_torsion_atom_site_label_1
    _geom_torsion_atom_site_label_2
    _geom_torsion_atom_site_label_3
    _geom_torsion_atom_site_label_4
    _geom_torsion_site_symmetry_1
    _geom_torsion_site_symmetry_2
    _geom_torsion_site_symmetry_3
    _geom_torsion_site_symmetry_4
    _geom_torsion
    _geom_torsion_publ_flag
    C2 N1 C1 C2 . . . 7_665 -0.8(3) ?
    C1 N1 C2 C1 . . . 7_665 0.7(3) ?
    C1 N1 C2 C3 . . . . -179.12(16) ?
    C4 N2 C3 C7 . . . . 0.5(3) ?
    C4 N2 C3 C2 . . . . -179.40(16) ?
    N1 C2 C3 N2 . . . . -174.82(17) ?
    C1 C2 C3 N2 7_665 . . . 5.3(3) ?
    N1 C2 C3 C7 . . . . 5.3(3) ?
    C1 C2 C3 C7 7_665 . . . -174.56(18) ?
    C3 N2 C4 C5 . . . . -1.7(3) ?
    N2 C4 C5 C6 . . . . 1.2(3) ?
    C4 C5 C6 C7 . . . . 0.6(3) ?
    C4 C5 C6 C8 . . . . -179.05(19) ?
    N2 C3 C7 C6 . . . . 1.2(3) ?
    C2 C3 C7 C6 . . . . -178.94(16) ?
    C5 C6 C7 C3 . . . . -1.7(3) ?
    C8 C6 C7 C3 . . . . 177.96(19) ?
loop_
    _geom_hbond_atom_site_label_D
    _geom_hbond_atom_site_label_H
    _geom_hbond_atom_site_label_A
    _geom_hbond_site_symmetry_A
    _geom_hbond_distance_DH
    _geom_hbond_distance_HA
    _geom_hbond_distance_DA
    _geom_hbond_angle_DHA
    C10 H10 N1 . 1.00 2.50 3.335(3) 141
_shelx_hkl_file
;
  31   0  -9    1.63    2.37
  31   0  -9    0.23    3.26
  31   0  -9    3.73    3.62
  31   0 -10    2.64    3.49
  31   0 -10   -3.90    3.31
  31   0 -10   -4.74    3.25
  31   0 -11   -4.90    3.34
  31   0 -11   -1.16    2.35
  31   0 -11   -3.14    3.41
  31   0 -12   -0.07    2.39
  31   0 -12   -0.70    2.40
  31   0 -12    3.54    3.30
 -31   0  13    2.04    3.28
  31   0 -13   -3.67    2.38
  31  -1 -11    7.03    2.36
  31   1 -11    6.82    2.56
  31  -1 -11    8.74    2.24
  30   0  -7   -2.79    2.35
  30   0  -7    4.63    3.75
  30   0  -7   -1.46    2.20
  30   0  -8   54.89    2.74
  30   0  -8   72.67    3.54
  30   0  -8   52.41    3.10
  30   0  -9   -2.86    2.31
  30   0  -9   -1.38    2.24
  30   0  -9   -2.43    3.60
  30   0 -10  147.74    4.23
  30   0 -10  112.46    3.24
  30   0 -10  131.91    4.64
  30   0 -11   -1.92    2.30
  30   0 -11   -0.99    3.24
  30   0 -11   -2.32    3.20
  30   0 -12   16.27    3.32
  30   0 -12   14.39    3.43
  30   0 -13   -1.25    3.29
 -30   0  13    3.51    3.29
  30   0 -13    3.88    3.26
  30   0 -14    9.44    3.37
 -30   0  14    9.69    3.35
  30   0 -14    6.65    2.44
  30   0 -15    1.80    2.39
 -30   0  15   -1.81    2.42
  30   0 -15    4.73    3.39
  30  -1  -7   -1.79    2.25
  30  -1  -7   -4.03    3.22
  30   1  -7    8.51    3.31
  30   1  -7    1.40    2.59
  30   1  -7   -1.05    3.86
  30   1  -8    2.63    2.34
  30   1  -8    2.23    2.61
  30  -1  -8   -2.33    3.14
  30  -1  -8    0.23    3.16
  30   1  -8    2.01    3.71
  30  -1  -8   -0.70    3.56
  30  -1  -9    1.06    2.24
  30   1  -9    6.34    3.36
  30  -1  -9    4.58    3.55
  30   1  -9   -1.10    2.60
  30   1  -9   -0.62    2.45
  30  -1  -9    3.93    3.07
  30   1 -10    1.23    3.40
  30  -1 -10    1.50    3.20
  30   1 -10   -2.61    3.42
  30   1 -10   -2.23    2.35
  30  -1 -10    3.03    3.05
  30  -1 -10    2.92    3.40
  30  -1 -11   -0.47    3.21
  30   1 -11   -2.71    3.39
  30   1 -11    1.88    3.46
  30  -1 -11   -0.04    2.27
  30   1 -11   -1.32    2.37
  30  -1 -11   -1.47    2.37
  30  -1 -12    3.40    3.34
  30  -1 -12   -1.31    2.27
 -30   1  12   -0.09    3.30
  30   1 -12   -2.83    2.39
  30   1 -12    0.75    3.40
  30   1 -12    0.31    3.39
 -30  -1  13    0.87    2.37
  30   1 -13    2.65    2.34
 -30   1  13    1.54    2.31
  30  -1 -13    3.22    3.17
  30  -1 -13   -0.17    2.29
  30   1 -13   -0.09    3.41
 -30   1  14    2.26    3.31
  30   1 -14    0.33    3.43
  30  -1 -14   -0.39    3.28
  30  -1 -14    3.78    2.27
  30   1 -14   -2.22    3.40
 -30  -1  14   -0.04    3.40
  30  -2 -10    0.15    3.44
  30   2 -10    4.82    3.73
  30  -2 -10   -2.65    3.05
  30  -2 -10    7.83    3.20
  30  -2 -11   36.79    3.40
  30  -2 -11   21.88    2.42
  30   2 -11   34.77    2.80
  30  -2 -11   26.14    3.60
  30   2 -11   25.06    2.85
  30   2 -11   31.38    3.70
  29   0  -5    1.65    2.46
  29   0  -5   -2.58    3.27
  29   0  -6   -0.57    2.35
  29   0  -6   -1.41    3.15
  29   0  -7   -0.52    2.26
  29   0  -7    4.40    3.59
  29   0  -7    0.47    3.07
  29   0  -8    1.34    3.14
  29   0  -8    1.45    2.55
  29   0  -8    3.72    2.28
  29   0  -9   -1.75    2.19
  29   0  -9   -2.71    3.41
  29   0  -9   -0.65    2.21
  29   0 -10    1.52    2.20
  29   0 -10    1.50    2.35
  29   0 -10   -0.72    2.24
  29   0 -11    2.27    3.15
  29   0 -11    0.77    3.28
  29   0 -12    5.84    3.24
  29   0 -12    1.85    3.22
 -29   0  12    1.37    2.23
  29   0 -13    1.29    3.24
  29   0 -13    2.29    3.31
 -29   0  13   -5.30    3.16
  29   0 -14   -0.83    3.37
 -29   0  14    3.08    3.19
  29   0 -14    1.15    2.27
 -29   0  15   -1.02    3.30
  29   0 -15    2.32    2.30
  29   0 -15   -1.55    3.38
  29   0 -16    0.55    2.38
  29   0 -16    6.22    3.24
 -29   0  16    2.23    3.34
  29  -1  -5   -0.44    2.30
  29   1  -5    2.03    3.70
  29   1  -5    8.40    3.40
  29  -1  -5   -0.38    2.27
  29   1  -6   20.09    3.39
  29  -1  -6   17.63    2.23
  29  -1  -6   11.94    3.29
  29   1  -6   16.31    4.13
  29   1  -6   15.18    3.78
  29  -1  -7    1.46    2.96
  29  -1  -7    0.64    3.10
  29   1  -7    0.09    2.52
  29   1  -7   -2.62    3.27
  29   1  -7    0.87    3.70
  29  -1  -8   63.61    3.46
  29   1  -8   59.73    2.86
  29  -1  -8   64.01    3.48
  29  -1  -8   76.43    4.09
  29   1  -8   65.13    2.77
  29   1  -8   72.61    4.15
  29   1  -9   -1.14    3.45
  29   1  -9   10.18    3.48
  29  -1  -9    5.54    3.47
  29  -1  -9    6.22    3.11
  29  -1  -9   -2.49    3.08
  29   1  -9    5.53    2.35
  29   1 -10    6.70    3.29
  29   1 -10    5.47    2.43
  29  -1 -10    6.47    2.17
  29  -1 -10    7.13    3.47
  29  -1 -10    8.48    3.04
  29   1 -10    7.76    3.36
  29  -1 -11    1.62    2.17
  29   1 -11    8.77    3.33
  29   1 -11   15.19    3.33
  29   1 -11    4.55    3.31
  29  -1 -11    4.49    3.29
 -29   1  12   88.73    2.98
  29  -1 -12   82.22    2.96
  29   1 -12   88.39    3.98
  29  -1 -12   82.67    3.88
  29   1 -12   93.02    3.10
  29  -1 -13    6.52    2.35
 -29   1  13   -0.83    3.31
 -29  -1  13    6.70    3.35
  29   1 -13    6.33    2.39
  29   1 -13    2.76    3.45
  29  -1 -13    7.31    3.18
  29   1 -14   88.58    4.13
  29  -1 -14   80.38    3.01
  29  -1 -14   71.39    3.93
 -29  -1  14   92.08    3.98
 -29   1  14   90.39    2.94
  29   1 -14   79.38    3.11
 -29  -1  15   -1.13    2.35
 -29   1  15   -1.09    2.35
  29   1 -15   -5.50    3.40
  29   1 -15    5.54    3.36
  29  -1 -15    0.60    3.30
  29  -1 -15    0.00    2.27
  29  -1 -16    0.64    2.33
 -29  -1  16    2.61    2.38
  29   2  -7    1.17    3.35
  29   2  -7   -1.15    2.62
  29  -2  -7    2.76    2.10
  29  -2  -7    0.01    2.98
  29   2  -7    1.45    2.79
  29  -2  -8   -0.57    2.12
  29  -2  -8   -0.10    2.12
  29   2  -8   -2.92    2.56
  29   2  -8    1.36    3.76
  29   2  -8    0.28    3.23
  29  -2  -9    3.03    3.05
  29  -2  -9    1.98    3.51
  29  -2  -9   -2.93    2.14
  29   2  -9    2.17    3.66
  29   2  -9    1.52    3.48
  29   2  -9   -4.63    3.24
  29  -2 -10   -0.03    2.14
  29   2 -10   -1.19    3.28
  29  -2 -10   -0.36    3.36
  29   2 -10    1.55    2.56
  29  -2 -10   -1.73    3.04
  29   2 -10    4.06    2.40
  29   2 -11   -0.72    3.30
  29   2 -11   -1.71    3.32
  29  -2 -11    0.16    3.10
  29   2 -11    1.21    3.47
  29  -2 -11   -0.57    3.29
 -29   2  12    5.02    2.21
  29   2 -12   -5.44    3.46
  29   2 -12    0.29    3.32
  29  -2 -12    1.52    3.16
  29  -2 -12    4.84    3.09
  29   2 -12   -1.49    3.41
  29   2 -13   -0.63    2.27
  29   2 -13   -2.21    3.51
  29  -2 -13    2.11    3.20
  29  -2 -13   -0.09    3.06
 -29   2  13    1.31    3.14
  29   2 -14    1.15    3.49
 -29   2  14    3.25    3.14
  29  -2 -14   -2.73    3.04
 -29  -2  14   -5.65    3.37
  29  -2 -14    2.80    3.44
  29   2 -14    0.28    2.32
  28   0  -3    1.37    3.46
  28   0  -3    1.63    2.33
  28   0  -4   72.92    2.90
  28   0  -4   91.85    3.91
  28   0  -5    2.20    3.30
  28   0  -5    2.19    2.32
  28   0  -6    4.27    3.24
  28   0  -6    1.88    2.25
  28   0  -7    2.39    3.56
  28   0  -7   -1.97    3.14
  28   0  -7   -2.66    2.31
  28   0  -8  421.67    6.04
  28   0  -8  343.19    5.15
  28   0  -8  361.17    6.77
  28   0  -9    1.04    2.39
  28   0  -9    7.77    3.12
  28   0  -9    0.74    3.16
  28   0 -10  119.97    3.97
  28   0 -10  126.80    3.93
  28   0 -10  116.37    4.18
  28   0 -11    3.41    2.30
  28   0 -11   -2.15    3.26
 -28   0  11    1.92    3.25
  28   0 -12   53.45    3.61
  28   0 -12   56.74    3.53
 -28   0  12   50.97    3.46
  28   0 -13   -1.85    3.16
  28   0 -13   -4.03    3.30
 -28   0  13   -1.97    3.28
  28   0 -14  120.10    3.39
  28   0 -14  125.10    4.07
 -28   0  14  126.25    3.17
  28   0 -15    1.22    3.24
  28   0 -15    3.83    3.19
 -28   0  15    0.39    3.23
  28   0 -16   19.34    3.32
  28   0 -16   19.13    3.55
 -28   0  16   18.24    3.40
  28   0 -17    0.95    3.52
  28   0 -17    2.65    2.34
 -28   0  17    1.46    2.31
  28   1  -4   -2.18    2.39
  28   1  -4    2.26    2.63
  28  -1  -4    2.07    2.23
  28  -1  -4    2.20    3.22
  28  -1  -5    3.47    3.07
  28   1  -5    3.66    3.57
  28   1  -5    2.43    2.31
  28  -1  -5   -2.05    3.14
  28   1  -6    4.20    3.96
  28   1  -6    2.29    3.22
  28  -1  -6    2.24    3.03
  28  -1  -6   -1.51    2.21
  28   1  -6    2.78    3.45
  28   1  -7    2.90    3.16
  28  -1  -7    1.07    2.97
  28   1  -7   -4.49    3.48
  28  -1  -7    1.47    3.01
  28   1  -7    6.06    3.73
  28   1  -8    2.44    2.47
  28  -1  -8    1.07    3.42
  28   1  -8   -2.44    2.43
  28   1  -8    6.16    3.14
  28  -1  -8    3.60    2.11
  28  -1  -8    0.39    2.99
  28  -1  -9   -3.68    3.06
  28   1  -9   -2.05    3.35
  28  -1  -9    1.56    2.39
  28   1  -9   -4.74    3.33
  28   1  -9    0.09    3.16
  28  -1  -9   -0.66    3.08
  28  -1 -10    1.64    3.09
  28   1 -10    1.45    3.34
  28  -1 -10   -0.30    3.37
  28   1 -10    3.50    3.31
  28   1 -10   -0.45    2.27
  28  -1 -11    4.99    2.94
  28   1 -11    0.37    3.28
 -28   1  11   -1.01    3.04
  28   1 -11    0.84    2.28
  28  -1 -11   -0.19    3.18
  28  -1 -12   -5.04    3.15
 -28  -1  12    3.08    3.30
 -28   1  12    1.57    3.05
  28  -1 -12    4.42    3.13
  28   1 -12    4.46    3.30
  28   1 -12    2.65    2.34
 -28  -1  13    1.13    3.28
  28  -1 -13    2.55    3.16
  28  -1 -13    3.96    2.23
  28   1 -13    2.31    3.30
  28   1 -13    0.27    3.32
 -28   1  13    0.84    2.20
  28   1 -14   -1.61    3.36
  28  -1 -14    2.43    3.25
 -28   1  14    1.45    3.18
  28   1 -14    2.71    2.36
 -28  -1  14    1.17    2.36
  28  -1 -14    1.34    2.18
  28  -1 -15   -0.32    3.34
  28   1 -15    3.48    2.34
 -28  -1  15    2.43    3.27
  28   1 -15    1.04    2.40
  28  -1 -15   -0.14    3.22
 -28   1  15   -2.59    3.31
  28   1 -16    4.35    2.43
  28  -1 -16    0.12    3.58
  28  -1 -16    3.70    3.07
  28   1 -16    0.80    3.28
 -28  -1  16   -1.67    2.41
 -28   1  16    3.46    3.26
  28  -2  -5    6.27    3.02
  28   2  -5    2.30    3.88
  28   2  -5    0.40    4.19
  28  -2  -5    0.57    2.97
  28   2  -5    1.37    3.40
  28   2  -6   17.31    3.48
  28  -2  -6   10.29    2.12
  28  -2  -6   14.99    3.00
  28   2  -6   13.48    2.97
  28   2  -6   20.18    3.99
  28  -2  -7    2.82    2.11
  28   2  -7    3.09    3.45
  28   2  -7    6.09    2.71
  28   2  -7    1.34    2.76
  28  -2  -7   -2.18    2.11
  28  -2  -8  122.71    3.05
  28   2  -8  156.87    4.97
  28   2  -8  174.59    4.82
  28  -2  -8  152.75    3.90
  28   2  -8  183.77    5.03
  28   2  -9    8.28    3.39
  28  -2  -9    4.87    2.11
  28  -2  -9    6.68    2.07
  28  -2  -9    1.50    2.45
  28   2  -9    6.05    3.44
  28   2  -9    2.65    3.58
  28   2 -10   44.68    3.78
  28   2 -10   33.56    3.55
  28  -2 -10   31.71    3.48
  28   2 -10   33.73    2.68
  28  -2 -10   29.69    3.17
  28   2 -11   13.93    3.39
  28  -2 -11    4.70    3.07
  28   2 -11    8.71    3.51
 -28   2  11    8.08    3.08
  28   2 -11    8.26    3.33
  28  -2 -11    3.80    3.19
  28   2 -12   42.23    3.60
  28  -2 -12   40.45    3.26
  28   2 -12   38.73    3.51
 -28   2  12   39.64    3.28
  28  -2 -12   29.82    3.48
 -28  -2  13    6.89    3.38
  28   2 -13   -0.35    3.40
 -28   2  13    3.62    3.02
  28  -2 -13    3.99    3.20
  28  -2 -13    2.97    2.99
  28   2 -13    3.25    3.30
  28  -2 -14   47.29    3.43
  28   2 -14   46.05    2.77
  28   2 -14   51.67    3.63
 -28  -2  14   60.48    3.79
 -28   2  14   47.72    2.56
  28  -2 -14   43.62    4.05
 -28  -2  15   13.23    3.41
  28   2 -15    9.37    2.40
  28   2 -15   12.90    3.59
 -28   2  15    9.90    2.33
  28  -2 -15   11.30    3.18
  28  -2 -15   13.50    4.81
  28  -3  -8   -2.71    3.24
  28   3  -8    3.08    2.62
  28   3  -8    2.11    4.00
  28   3  -8    3.41    3.56
  28  -3  -8   -0.35    3.16
  28  -3  -9   -0.89    3.31
  28   3  -9   -0.80    3.52
  28   3  -9    1.00    2.38
  28  -3  -9   -1.24    2.28
  28  -3  -9    0.51    3.16
  28   3  -9   -1.57    2.80
  28  -3 -10   -0.06    3.31
  28   3 -10    2.76    3.35
  28   3 -10    0.39    3.85
  28  -3 -10    3.54    2.24
  28  -3 -10   -2.44    3.23
  28   3 -10   -1.30    2.42
  28   3 -11    1.37    3.70
  28   3 -11    0.72    2.31
  28  -3 -11   -0.35    3.18
 -28   3  11   -2.05    3.17
  28  -3 -11    0.75    3.25
  28   3 -11    0.29    2.37
  28   3 -12   -3.52    3.31
  28   3 -12    4.20    3.38
 -28   3  12    1.69    2.27
  28  -3 -12    2.15    4.12
  28   3 -12   -1.26    2.55
  28  -3 -12    0.00    2.31
  28  -3 -13    4.97    3.29
  27   0  -2   -0.13    2.33
  27   0  -2    1.00    2.43
  27   0  -3    1.77    2.34
  27   0  -3    4.29    3.30
  27   0  -4   -2.75    2.27
  27   0  -4    1.16    3.13
  27   0  -5    3.27    3.29
  27   0  -5    6.43    3.12
  27   0  -6   -4.39    3.24
  27   0  -6    4.38    2.21
  27   0  -7    0.87    2.99
  27   0  -7   -1.92    3.56
  27   0  -7    1.34    2.30
  27   0  -8    2.00    2.18
  27   0  -8   -0.16    3.14
  27   0  -8   -4.08    3.44
  27   0  -9    3.20    2.22
  27   0  -9    5.35    3.32
  27   0  -9    2.49    3.11
  27   0 -10    2.33    3.16
  27   0 -10   -1.43    3.26
 -27   0  11   -2.68    2.20
  27   0 -11   -0.88    3.24
  27   0 -11    2.50    2.21
 -27   0  12    2.07    3.16
  27   0 -12    0.99    3.23
  27   0 -12    2.91    3.19
  27   0 -13    1.61    3.23
 -27   0  13   -2.95    2.25
  27   0 -13   -0.12    2.23
  27   0 -14    1.55    2.30
 -27   0  14   -2.88    3.30
  27   0 -14    2.22    3.24
  27   0 -15   -1.77    2.31
  27   0 -15   -0.82    2.28
 -27   0  15    3.21    2.31
  27   0 -16   -0.61    3.34
  27   0 -16    6.49    3.12
 -27   0  16   -3.16    2.27
  27   0 -17    1.70    3.30
  27   0 -17   -2.31    3.12
 -27   0  17   -2.50    3.26
  27   1  -2   25.99    3.89
  27  -1  -2   24.28    2.48
  27   1  -2   24.46    3.75
  27  -1  -2   27.69    2.46
  27   1  -3    1.12    3.49
  27   1  -3    6.55    3.57
  27  -1  -3    2.92    2.28
  27  -1  -3    1.16    3.20
  27  -1  -4  255.21    4.17
  27   1  -4  358.98    6.13
  27  -1  -4  320.45    5.24
  27   1  -4  333.58    6.03
  27  -1  -5    1.79    3.06
  27  -1  -5    3.45    2.21
  27   1  -5    1.08    3.28
  27   1  -5    1.56    2.48
  27   1  -6   76.40    4.30
  27  -1  -6   57.84    2.50
  27   1  -6   70.55    3.83
  27   1  -6   72.92    3.56
  27  -1  -6   64.22    3.39
  27   1  -7   -0.97    3.16
  27   1  -7    1.52    3.39
  27   1  -7    1.99    3.62
  27  -1  -7   -2.80    2.89
  27  -1  -7    0.25    2.90
  27  -1  -8   20.79    2.29
  27   1  -8   28.83    3.44
  27  -1  -8   28.95    3.53
  27   1  -8   32.21    3.23
  27   1  -8   30.60    3.70
  27  -1  -8   20.13    2.27
  27  -1  -9    2.83    3.37
  27  -1  -9   -0.41    2.16
  27  -1  -9   -0.42    2.11
  27   1  -9    1.03    3.17
  27   1  -9   -1.82    2.27
  27   1  -9    6.59    3.22
  27   1 -10    5.25    2.30
  27   1 -10    4.56    3.16
  27  -1 -10    8.11    3.32
  27  -1 -10    6.31    3.11
  27   1 -10    5.65    3.20
 -27   1  10    2.23    2.21
 -27   1  11   10.21    2.31
  27   1 -11    9.58    2.38
  27  -1 -11   11.15    3.18
 -27  -1  11   15.10    3.23
  27  -1 -11    8.64    3.25
  27   1 -11   12.32    3.23
  27   1 -12  200.54    4.75
 -27   1  12  168.05    3.47
  27   1 -12  168.29    4.49
  27  -1 -12  182.82    4.43
 -27  -1  12  161.93    3.53
  27  -1 -12  170.04    4.43
 -27   1  13    1.03    3.16
  27  -1 -13   -0.20    2.19
  27   1 -13   -1.09    2.38
 -27  -1  13   -1.22    2.33
  27  -1 -13    2.29    3.05
  27   1 -13    5.17    3.30
 -27  -1  14  168.94    3.59
  27  -1 -14  151.48    4.52
  27  -1 -14  173.61    4.22
 -27   1  14  170.14    3.53
  27   1 -14  191.76    4.75
  27   1 -14  190.00    4.56
  27   1 -15   16.49    3.39
 -27  -1  15   11.75    3.37
 -27   1  15   13.79    2.35
  27  -1 -15   14.48    3.15
  27   1 -15   13.84    3.27
  27  -1 -15    8.02    3.55
  27   1 -16    9.90    3.36
 -27  -1  16    8.69    3.35
 -27   1  16   10.14    2.37
  27   1 -16   11.57    2.36
  27  -1 -16    9.07    2.22
  27  -1 -16   10.37    3.74
 -27  -1  17   14.38    3.45
  27  -1 -17   11.98    3.97
  27   1 -17   11.90    2.45
 -27   1  17    9.13    3.31
  27  -1 -17   13.17    2.29
  27   1 -17   12.10    3.48
  27  -2  -3    1.82    2.18
  27   2  -3   -0.94    3.49
  27  -2  -3   -3.06    2.17
  27   2  -3   -5.95    3.92
  27   2  -4    1.59    3.36
  27   2  -4    5.86    4.10
  27   2  -4    1.73    3.89
  27  -2  -4    2.01    2.04
  27  -2  -4    2.05    2.93
  27   2  -5    5.70    3.93
  27   2  -5   -2.84    3.75
  27   2  -5   -2.29    2.29
  27  -2  -5    2.07    2.06
  27  -2  -5   -3.71    2.97
  27  -2  -6    2.39    2.95
  27   2  -6    6.32    3.89
  27   2  -6   -0.12    2.27
  27   2  -6    1.16    3.65
  27  -2  -6   -0.75    2.06
  27   2  -7   -3.62    3.67
  27  -2  -7    1.17    2.04
  27   2  -7    1.93    3.22
  27  -2  -7   -0.03    2.08
  27   2  -7   -1.41    3.76
  27   2  -8    1.66    2.31
  27   2  -8    6.39    3.49
  27   2  -8    3.75    3.61
  27  -2  -8   -5.66    2.03
  27  -2  -8   -2.34    2.90
  27   2  -9   -3.77    3.24
  27   2  -9    1.56    2.32
  27  -2  -9    0.29    2.91
  27  -2  -9   -0.18    2.01
  27  -2  -9    0.55    3.27
  27   2  -9   -0.39    2.50
  27   2 -10    0.52    3.32
  27  -2 -10    1.59    3.22
  27   2 -10   -4.48    3.50
  27  -2 -10   -4.47    2.93
  27   2 -10   -0.89    2.34
 -27   2  10   -2.00    2.05
  27   2 -11    0.13    3.34
  27  -2 -11    6.83    2.92
  27  -2 -11   -0.47    2.99
  27   2 -11   -0.05    2.37
  27   2 -11   -0.84    2.33
 -27   2  11   -0.79    2.12
 -27   2  12    4.26    3.02
  27   2 -12    3.23    2.30
  27  -2 -12    3.08    2.98
  27  -2 -12   -0.90    3.14
 -27  -2  12    1.71    2.42
  27   2 -12    1.83    3.32
  27  -2 -13   -0.05    3.31
  27  -2 -13    4.64    2.99
  27   2 -13    1.89    3.35
  27   2 -13    0.55    2.34
 -27   2  13   -0.80    2.12
 -27  -2  13    5.59    3.32
 -27  -2  14   -1.13    3.29
 -27   2  14   -2.74    3.03
  27  -2 -14    4.66    3.01
  27   2 -14    5.14    3.21
  27   2 -14    1.17    3.40
  27  -2 -14    3.43    3.68
  27   2 -15    0.42    3.12
 -27  -2  15   -2.79    3.25
  27   2 -15   -0.21    3.34
  27  -2 -15    0.76    4.79
  27  -2 -15    2.50    3.02
 -27   2  15    1.56    3.04
 -27  -2  16    0.49    2.37
  27   2 -16   -0.44    2.35
  27  -2 -16    3.11    4.08
  27   2 -16   -0.01    3.21
 -27   2  16    1.40    2.10
  27  -2 -16    3.60    3.02
  27  -3  -5    8.38    3.32
  27  -3  -5    9.77    3.28
  27  -3  -6   14.27    3.25
  27  -3  -6   17.21    3.21
  27   3  -6   14.18    4.14
  27   3  -6   14.27    3.54
  27   3  -6   18.93    4.10
  27  -3  -7   -2.31    3.14
  27   3  -7    6.62    3.53
  27   3  -7    2.95    3.99
  27   3  -7    1.08    3.71
  27  -3  -7    5.87    3.19
  27   3  -8   81.87    4.09
  27   3  -8   97.71    4.65
  27  -3  -8   74.49    2.80
  27   3  -8   68.34    3.93
  27  -3  -8   70.98    3.50
  27   3  -9   11.16    3.85
  27   3  -9   17.50    3.45
  27  -3  -9   11.60    3.49
  27  -3  -9    7.62    2.30
  27  -3  -9    8.45    3.27
  27   3  -9   14.59    2.38
  27  -3 -10   15.62    3.26
  27  -3 -10   10.95    3.31
  27   3 -10   10.74    3.24
  27   3 -10   12.76    3.41
  27   3 -10    6.15    2.66
  27  -3 -11   16.73    4.06
  27  -3 -11   13.91    2.43
 -27   3  11   17.37    3.28
  27   3 -11   19.12    3.39
  27   3 -11   16.74    2.49
  27   3 -11   18.08    3.80
  27  -3 -12    6.24    4.29
  27  -3 -12    5.76    2.23
  27   3 -12   10.04    3.26
  27   3 -12    4.53    3.34
 -27   3  12    5.68    3.17
  27   3 -12    5.44    3.61
 -27   3  13    1.29    3.09
  27   3 -13    4.21    3.44
  27  -3 -13    3.51    2.24
  27  -3 -13    2.42    4.77
  27   3 -13    3.42    3.15
 -27   3  14    0.74    3.14
  27  -3 -14    0.05    5.87
  27  -3 -14    1.44    3.16
 -27  -3  14    1.27    2.45
  27   3 -14   -1.68    3.17
  27   3 -14    0.27    3.44
  26   0  -1    0.68    3.32
  26   0  -1   -3.47    2.41
  26   0  -2   -1.33    2.33
  26   0  -2   -0.56    2.33
  26   0  -3    2.16    3.26
  26   0  -3   -2.17    3.16
  26   0  -4    4.47    3.22
  26   0  -4    5.04    2.27
  26   0  -5   -0.47    2.25
  26   0  -5   -3.92    2.21
  26   0  -6    2.98    3.12
  26   0  -6    1.71    2.12
  26   0  -7    5.47    3.45
  26   0  -7   -1.92    2.13
  26   0  -7   -3.71    2.26
  26   0  -8    9.30    3.37
  26   0  -8    6.87    3.21
  26   0  -8    6.64    2.22
  26   0  -9    1.91    2.29
  26   0  -9    0.37    3.02
  26   0  -9    1.14    3.26
 -26   0  10   -1.43    3.08
  26   0 -10    2.73    3.26
  26   0 -10    2.29    2.18
  26   0 -11    0.54    3.16
 -26   0  11    1.87    3.16
  26   0 -11    0.90    3.17
  26   0 -12  145.91    4.09
  26   0 -12  120.87    3.98
 -26   0  12  119.55    3.03
  26   0 -13    1.43    2.30
  26   0 -13    3.22    2.30
 -26   0  13   -0.63    3.12
  26   0 -14   58.43    2.68
 -26   0  14   79.30    3.65
  26   0 -14   70.97    3.71
  26   0 -15    1.74    2.25
 -26   0  15   -1.50    3.28
  26   0 -15   -1.19    3.23
  26   0 -16   40.77    2.71
  26   0 -16   47.37    2.56
 -26   0  16   56.58    3.54
  26   0 -17   -0.07    3.46
 -26   0  17   -5.45    3.29
  26   0 -17    4.37    2.22
  26   0 -18   93.21    4.50
 -26   0  18   94.75    3.14
  26   0 -18   75.72    3.06
  26  -1  -1    2.44    3.13
  26  -1  -1    0.52    2.29
  26   1  -1    1.57    2.62
  26   1  -1    7.29    3.67
  26   1  -2   -0.04    3.61
  26  -1  -2   -0.18    3.14
  26  -1  -2   -2.42    3.17
  26   1  -2   -3.61    3.50
  26  -1  -3    4.83    3.07
  26  -1  -3    1.82    2.19
  26   1  -3   -0.13    3.45
  26   1  -3   -0.48    3.65
  26   1  -4   -1.90    3.29
  26  -1  -4    1.55    2.22
  26   1  -4   -0.35    3.55
  26  -1  -4    3.59    2.96
  26  -1  -5   -0.51    2.06
  26   1  -5    0.09    3.18
  26  -1  -5    1.68    2.95
  26   1  -5   -2.53    3.56
  26   1  -6   -1.01    2.49
  26   1  -6   -1.80    3.69
  26   1  -6   -2.58    3.15
  26  -1  -6   -0.11    2.94
  26  -1  -6   -2.23    2.11
  26  -1  -7    2.87    2.89
  26  -1  -7    1.20    2.92
  26   1  -7  -11.86    3.54
  26   1  -7    0.47    3.39
  26   1  -7   -2.25    3.12
  26  -1  -8    2.96    1.98
  26  -1  -8    4.94    3.38
  26   1  -8    0.69    3.36
  26   1  -8    2.79    3.34
  26   1  -8    2.72    2.23
  26  -1  -8    2.57    2.87
  26   1  -9    0.99    2.28
  26   1  -9    1.15    2.32
  26   1  -9    4.58    3.13
  26  -1  -9    8.17    2.91
  26  -1  -9    2.17    2.38
  26   1 -10   -1.00    3.19
  26  -1 -10    1.65    2.22
  26   1 -10    2.09    3.15
 -26   1  10    1.65    3.01
  26  -1 -10    0.84    3.25
 -26   1  11   -0.72    2.95
  26   1 -11    1.21    3.26
  26  -1 -11    3.92    3.22
 -26  -1  11    3.55    3.23
  26  -1 -11   -3.25    2.95
  26   1 -11    0.59    2.25
  26   1 -12    0.86    3.28
 -26   1  12    1.16    3.03
  26   1 -12    2.53    2.29
  26  -1 -12   -1.88    3.09
 -26  -1  12    3.90    3.17
  26  -1 -12   -0.40    2.14
  26   1 -13    0.20    3.27
  26   1 -13    2.41    2.28
 -26  -1  13   -0.80    2.29
 -26   1  13   -4.93    3.15
  26  -1 -13    5.68    3.10
  26  -1 -13    3.67    3.05
  26   1 -14   -1.00    3.22
  26  -1 -14    0.73    3.23
  26   1 -14    1.59    3.20
 -26   1  14    4.04    3.11
  26  -1 -14   -4.26    3.08
 -26  -1  14   -0.20    3.21
  26   1 -15   -1.21    3.22
  26  -1 -15    0.67    2.17
 -26   1  15    4.08    2.16
  26   1 -15    1.08    2.25
 -26  -1  15    3.75    3.24
  26  -1 -15    0.29    3.39
  26   1 -16   -4.03    3.25
  26  -1 -16   -1.38    3.08
 -26   1  16    4.49    3.09
  26   1 -16    3.41    3.23
  26  -1 -16   -0.45    3.64
 -26  -1  16    2.68    3.24
  26   1 -17    1.56    2.27
 -26  -1  17    0.71    3.31
  26  -1 -17    1.72    3.77
 -26   1  17    4.79    3.25
  26  -1 -17   -3.82    3.13
  26   1 -17    4.08    3.28
  26   1 -18    0.85    2.32
  26  -1 -18   -1.74    3.22
  26  -2  -2    5.97    2.16
  26  -2  -2    5.53    3.08
  26   2  -2    1.71    3.60
  26   2  -2    2.31    3.93
  26  -2  -3   17.07    2.98
  26   2  -3   16.84    3.97
  26   2  -3   18.41    3.50
  26  -2  -3   11.42    3.03
  26   2  -4   27.92    4.32
  26   2  -4   13.46    2.69
  26  -2  -4   16.50    2.97
  26  -2  -4   14.38    2.12
  26   2  -4   15.96    2.41
  26  -2  -5   17.62    2.98
  26  -2  -5   20.88    2.97
  26   2  -5   21.63    3.84
  26   2  -5   22.84    4.04
  26   2  -5   21.69    3.40
  26  -2  -6   -1.09    2.04
  26   2  -6    1.82    3.25
  26   2  -6    2.11    2.56
  26   2  -6    3.41    3.76
  26  -2  -6   -0.80    2.89
  26   2  -7   55.84    3.95
  26   2  -7   61.74    3.64
  26   2  -7   68.40    4.15
  26  -2  -7   51.04    2.37
  26  -2  -7   56.64    3.19
  26  -2  -8   36.73    2.35
  26   2  -8   52.95    3.63
  26   2  -8   51.13    3.90
  26   2  -8   41.75    3.65
  26  -2  -8   40.52    3.13
  26   2  -9   98.28    3.22
  26  -2  -9  107.77    4.18
  26   2  -9  128.52    4.19
  26  -2  -9  106.20    2.82
  26   2  -9  126.98    4.41
  26   2 -10    4.20    3.46
  26  -2 -10   -0.96    3.16
 -26   2  10    2.20    3.02
  26  -2 -10   -4.51    2.15
  26   2 -10   -1.40    2.31
  26   2 -10    7.41    2.15
  26  -2 -11    9.54    2.20
  26   2 -11   11.69    3.31
  26   2 -11    7.00    3.28
  26  -2 -11   11.25    3.17
 -26   2  11   12.47    3.08
 -26  -2  12  156.46    4.39
  26  -2 -12  111.17    4.19
  26   2 -12  140.67    4.31
  26   2 -12  140.63    4.37
 -26   2  12  124.87    3.01
  26  -2 -12  133.44    3.77
  26  -2 -13   43.82    3.23
 -26  -2  13   42.84    3.61
  26   2 -13   43.72    3.48
 -26   2  13   51.22    3.25
  26   2 -13   42.71    2.76
  26  -2 -13   41.44    3.69
 -26  -2  14    6.24    3.33
  26   2 -14    9.98    3.27
 -26   2  14   10.60    2.13
  26   2 -14    7.13    3.44
  26  -2 -14    4.79    2.16
  26  -2 -14    7.76    3.77
  26   2 -15   15.25    3.45
 -26   2  15   15.17    2.20
 -26  -2  15   16.59    3.38
  26  -2 -15   14.67    4.18
  26   2 -15   21.08    3.26
  26  -2 -15   17.92    2.20
  26   2 -16   45.69    2.78
 -26  -2  16   54.15    2.80
  26  -2 -16   44.62    2.56
  26   2 -16   44.84    2.68
 -26   2  16   64.94    3.36
  26  -2 -16   76.95    5.76
  26  -2 -17    9.45    2.24
  26   2 -17   10.29    3.46
 -26  -2  17    9.39    2.41
  26  -2 -17    9.65    4.25
 -26   2  17   11.09    2.28
  26   2 -17   10.72    3.37
  26   3  -4    2.97    4.25
  26   3  -4   -2.59    4.13
  26  -3  -4    6.24    3.07
  26  -3  -4    1.28    3.23
  26   3  -4   -1.76    3.45
  26  -3  -5   -1.44    3.14
  26  -3  -5   -0.25    2.20
  26   3  -5    0.49    3.96
  26   3  -5   -2.39    3.36
  26   3  -5    2.87    2.78
  26  -3  -6    0.01    3.18
  26   3  -6   -1.03    2.57
  26   3  -6   -1.71    3.97
  26  -3  -6    0.49    3.15
  26   3  -6   -0.32    3.46
  26  -3  -7    2.09    3.11
  26   3  -7    2.02    3.35
  26  -3  -7   -0.91    2.27
  26   3  -7   -0.12    3.93
  26   3  -7    2.61    2.50
  26   3  -8    3.13    3.32
  26  -3  -8    4.88    3.11
  26   3  -8    3.96    3.77
  26  -3  -8    1.04    3.09
  26   3  -8    2.89    2.35
  26  -3  -9    1.64    2.14
  26   3  -9    4.36    3.21
  26  -3  -9    1.14    2.14
  26   3  -9    4.72    3.30
  26   3  -9   -0.58    3.80
  26  -3  -9    4.16    3.93
 -26   3  10   -0.67    3.10
  26   3 -10    5.55    3.20
  26  -3 -10   -0.38    2.28
  26   3 -10    1.31    3.71
  26   3 -10    0.19    3.21
  26  -3 -10   -0.14    3.14
  26   3 -11   -2.83    3.53
 -26   3  11   -0.42    2.24
  26  -3 -11   -2.19    3.89
  26   3 -11   -0.31    2.35
  26   3 -11    4.20    3.17
  26  -3 -11   -0.36    2.28
  26   3 -12    2.92    2.43
  26   3 -12   -2.61    3.13
  26  -3 -12    0.34    4.27
  26  -3 -12   -0.05    2.28
 -26   3  12    1.24    3.01
  26  -3 -13   -1.11    2.22
  26  -3 -13   -0.29    4.84
  26   3 -13   -1.50    3.15
 -26  -3  13    2.47    3.45
  26   3 -13   -0.05    2.37
 -26   3  13   -0.20    2.19
  26  -3 -14    1.09    5.80
  26   3 -14    2.62    2.44
 -26  -3  14    2.23    3.38
 -26   3  14   -2.75    2.10
  26  -3 -14    2.44    2.17
  26   3 -14   -1.14    3.22
  26  -3 -15    0.39    6.05
 -26  -3  15   -0.38    3.36
  26  -3 -15   -3.02    2.30
  26   3 -15   -0.49    2.30
  26   3 -15    1.52    2.41
 -26   3  15   -0.35    2.15
  26  -4  -9   53.81    3.60
  26   4  -9   42.94    3.71
  26   4  -9   86.93    5.43
  26  -4  -9   68.92    4.01
  26   4  -9   52.77    4.00
  26  -4  -9   50.69    4.11
  26   4 -10    5.25    3.15
  26  -4 -10    1.44    2.53
  26   4 -10    2.19    3.35
  26  -4 -10    3.26    4.07
  25   0  -1    1.83    3.29
  25   0  -1    4.70    3.31
  25   0  -2    5.59    3.29
  25   0  -2   -2.56    3.26
  25   0  -3   -3.44    2.40
  25   0  -3   -0.20    2.30
  25   0  -4   -2.47    3.30
  25   0  -4    2.82    3.01
  25   0  -5    4.83    3.25
  25   0  -5    1.25    2.17
  25   0  -6   -0.04    2.20
  25   0  -6    4.86    3.12
  25   0  -7    2.71    2.10
  25   0  -7   -1.36    2.16
  25   0  -7    2.54    3.30
  25   0  -8   -1.49    3.15
  25   0  -8   -0.61    3.04
  25   0  -8   -3.29    2.40
  25   0  -9    4.92    3.06
  25   0  -9    3.69    2.32
  25   0 -10   -1.21    3.28
  25   0 -10   -3.38    2.25
 -25   0  10    5.07    2.18
  25   0 -11    1.99    2.21
  25   0 -11    2.74    2.19
 -25   0  11   -1.55    3.15
  25   0 -12   -0.71    2.20
  25   0 -12    2.27    3.15
 -25   0  12    4.68    3.17
  25   0 -13   -1.87    2.22
  25   0 -13   -2.64    3.19
 -25   0  13    2.55    3.20
 -25   0  14    2.66    3.17
  25   0 -14   -0.42    3.17
  25   0 -14    0.76    3.16
  25   0 -15    1.51    3.25
  25   0 -15    1.54    2.24
 -25   0  15    0.88    3.21
  25   0 -16   -2.22    3.16
 -25   0  16    1.40    3.28
  25   0 -16   -1.65    3.38
  25   0 -17    0.45    3.54
 -25   0  17    0.35    2.27
  25   0 -17   -1.87    3.07
  25   0 -18    3.37    3.65
  25   0 -18    1.76    2.33
 -25   0  18    0.26    3.25
  25   1  -1    8.27    2.46
  25  -1  -1    9.27    3.16
  25   1  -1    8.92    3.68
  25  -1  -1    7.59    2.30
  25  -1  -2   10.78    3.11
  25  -1  -2   12.93    3.08
  25   1  -2   12.62    2.61
  25   1  -2   14.17    3.48
  25  -1  -3   82.02    2.72
  25  -1  -3   99.20    3.54
  25   1  -3   80.78    2.92
  25   1  -3   99.11    4.05
  25   1  -4   66.34    3.72
  25  -1  -4   55.73    3.26
  25   1  -4   65.14    3.56
  25  -1  -4   53.25    3.22
  25  -1  -5  140.75    3.00
  25   1  -5  156.89    4.29
  25  -1  -5  143.17    3.72
  25   1  -5  137.31    3.17
  25  -1  -6    1.36    2.89
  25  -1  -6   -0.20    2.03
  25   1  -6    1.26    3.10
  25   1  -6    2.07    3.70
  25   1  -6    1.87    2.43
  25  -1  -7   15.45    3.00
  25   1  -7   10.69    2.49
  25  -1  -7   11.12    2.19
  25   1  -7   13.54    3.44
  25   1  -7    9.06    2.32
  25  -1  -8    3.87    2.06
  25   1  -8   10.56    3.24
  25  -1  -8    3.87    2.22
  25   1  -8    2.34    3.08
  25   1  -8    7.23    3.30
  25  -1  -8    9.57    3.45
 -25   1   9   21.48    3.11
  25   1  -9   23.23    3.28
  25   1  -9   20.48    3.36
  25  -1  -9   21.72    3.50
  25  -1  -9   18.83    3.22
  25   1  -9   23.75    3.26
 -25   1  10   26.96    2.32
 -25  -1  10   33.72    3.38
  25   1 -10   30.58    3.42
  25  -1 -10   26.28    3.46
  25   1 -10   27.40    3.35
  25  -1 -10   20.85    2.36
  25  -1 -11  214.94    4.43
  25   1 -11  181.54    3.78
  25  -1 -11  190.03    4.51
 -25  -1  11  200.68    4.50
  25   1 -11  192.97    4.52
 -25   1  11  197.62    4.36
 -25   1  12  181.82    3.60
  25   1 -12  211.93    4.63
 -25  -1  12  235.45    4.70
  25   1 -12  203.88    3.97
  25  -1 -12  185.44    4.46
  25  -1 -12  204.95    3.67
  25  -1 -13   41.71    3.44
  25   1 -13   44.04    3.39
 -25  -1  13   37.82    2.46
  25  -1 -13   44.39    3.35
 -25   1  13   42.21    2.49
  25   1 -13   42.26    3.58
 -25  -1  14   11.09    3.18
 -25   1  14    9.01    3.10
  25  -1 -14    9.73    3.29
  25   1 -14    5.50    2.25
  25  -1 -14    1.59    3.07
  25   1 -14    9.24    3.30
 -25   1  15    4.99    3.04
  25   1 -15   -1.12    2.22
 -25  -1  15    2.63    3.18
  25   1 -15   -0.76    3.18
  25  -1 -15    2.71    3.51
  25  -1 -15    3.79    2.95
  25  -1 -16    0.17    2.14
  25   1 -16    4.31    3.16
 -25  -1  16    0.47    3.27
 -25   1  16    2.78    3.00
  25   1 -16    1.04    3.25
  25  -1 -16    1.52    3.58
 -25  -1  17    6.41    3.38
 -25   1  17   -0.35    2.29
  25  -1 -17    3.89    3.80
  25  -1 -17    6.21    2.16
  25   1 -17    1.14    3.25
  25   1 -17    4.40    3.29
 -25  -1  18   19.46    2.51
 -25   1  18   27.47    2.45
  25  -1 -18   20.45    2.36
  25  -1 -18   25.87    4.11
 -25  -1  18   23.21    2.52
  25   1 -18   27.62    3.53
  25   1 -18   20.38    2.57
  25   2  -1    2.90    3.84
  25   2  -1    6.10    3.48
  25  -2  -1   -3.75    3.09
  25  -2  -1    0.32    3.10
  25  -2  -2    0.88    2.06
  25   2  -2   -0.40    3.81
  25   2  -2   -7.35    3.44
  25  -2  -2    1.47    2.05
  25   2  -3    1.17    2.36
  25  -2  -3    0.07    2.13
  25  -2  -3   -2.35    2.13
  25   2  -3   -1.81    2.63
  25  -2  -4    2.64    2.05
  25   2  -4    4.57    3.32
  25  -2  -4    2.23    2.04
  25   2  -4    1.66    4.07
  25   2  -4    0.96    3.72
  25   2  -5   -3.53    3.25
  25  -2  -5   -4.60    2.93
  25  -2  -5    3.15    2.87
  25   2  -5   -0.62    2.58
  25   2  -5   -2.45    3.82
  25   2  -6    3.55    3.74
  25  -2  -6   -0.98    2.87
  25  -2  -6   -0.48    2.93
  25   2  -6    1.91    3.16
  25   2  -6    1.24    3.70
  25   2  -7    5.60    3.20
  25  -2  -7    0.14    2.06
  25   2  -7    2.21    3.68
  25  -2  -7   -1.07    3.00
  25   2  -7   -3.79    2.37
  25  -2  -8    2.18    2.85
  25   2  -8    1.90    3.61
  25   2  -8    5.97    3.25
  25   2  -8    0.87    2.34
  25  -2  -8    0.01    2.96
  25  -2  -9   -0.29    3.26
  25   2  -9   -1.41    3.32
  25   2  -9    1.98    2.33
  25   2  -9    2.05    2.48
  25  -2  -9   -3.14    2.92
 -25   2   9   -0.37    2.91
  25   2 -10   -1.05    3.45
  25   2 -10    0.69    3.28
  25  -2 -10    3.07    2.07
  25   2 -10    0.93    2.20
 -25   2  10    6.11    2.06
  25  -2 -10    0.19    3.18
  25  -2 -11   -8.38    3.05
  25  -2 -11    2.98    3.03
 -25   2  11    1.83    2.09
  25   2 -11    1.33    3.31
  25   2 -11   -1.82    3.21
 -25  -2  11    3.69    2.45
  25  -2 -12   -0.03    3.12
  25   2 -12   -5.00    2.24
 -25   2  12    0.31    3.00
  25   2 -12   -2.55    2.32
 -25  -2  12   -2.74    2.33
  25  -2 -12    1.41    3.02
 -25  -2  13    1.80    3.20
  25   2 -13   -2.65    3.20
  25  -2 -13   -1.47    2.11
  25   2 -13    1.12    3.12
  25  -2 -13   -0.61    3.43
 -25   2  13   -0.39    2.10
 -25  -2  14    5.24    3.19
  25  -2 -14    3.18    2.92
  25   2 -14   -1.44    3.13
 -25   2  14   -1.33    2.95
  25  -2 -14   -0.27    4.63
  25   2 -14    3.26    3.31
  25  -2 -15   -4.18    2.97
 -25   2  15    3.50    2.96
 -25  -2  15   -3.24    3.26
  25   2 -15   -1.23    3.17
  25  -2 -15   -0.79    4.66
  25   2 -15   -0.74    2.35
  25   2 -16    1.80    3.36
 -25   2  16   -4.45    2.06
  25  -2 -16    1.66    4.75
 -25  -2  16   -2.02    2.34
  25  -2 -16    8.89    2.91
  25   2 -16   -0.33    2.26
  25   2 -17   -0.12    2.28
  25  -2 -17    5.11    2.94
 -25   2  17    1.40    2.99
 -25  -2  17   -1.59    2.36
  25  -2 -17    0.94    3.94
  25   2 -17   -1.92    3.27
 -25  -2  17   -1.18    3.16
  25  -3  -2    5.98    3.24
  25   3  -2    9.93    4.79
  25   3  -2    8.29    4.13
  25   3  -2    4.21    3.63
  25  -3  -2    4.97    3.22
  25  -3  -3   25.35    2.42
  25  -3  -3   34.05    3.32
  25   3  -3   36.51    4.28
  25   3  -3   29.35    3.40
  25   3  -3   33.96    3.67
  25  -3  -4    8.09    2.22
  25   3  -4    6.66    3.43
  25   3  -4   -2.07    4.12
  25  -3  -4    6.40    2.21
  25   3  -4    5.60    4.04
  25   3  -5   37.29    4.04
  25   3  -5   34.36    3.55
  25  -3  -5   29.52    2.28
  25   3  -5   24.09    3.99
  25  -3  -5   25.21    2.34
  25  -3  -6   27.89    2.25
  25   3  -6   35.17    4.12
  25   3  -6   35.92    3.50
  25   3  -6   25.87    2.71
  25  -3  -6   33.41    3.21
  25   3  -7   38.61    3.54
  25  -3  -7   36.94    3.28
  25  -3  -7   31.41    3.19
  25   3  -7   33.53    4.08
  25   3  -7   29.28    3.48
  25   3  -8    4.17    2.24
  25  -3  -8    3.45    2.24
  25   3  -8    9.50    3.89
  25   3  -8   11.46    3.34
  25  -3  -8    7.54    3.05
  25   3  -9    2.92    3.01
  25  -3  -9   -0.28    3.27
  25   3  -9    0.48    3.26
  25  -3  -9    1.29    2.25
  25   3  -9    3.60    3.65
 -25   3  10   32.77    3.18
  25   3 -10   26.78    3.43
  25  -3 -10   30.79    2.36
  25   3 -10   21.15    2.39
  25   3 -10   19.00    2.77
  25  -3 -10   26.50    3.39
  25   3 -11   16.62    2.40
 -25   3  11   18.39    3.26
  25  -3 -11   25.45    2.33
  25   3 -11   22.26    3.20
  25   3 -11   22.22    3.63
  25  -3 -11   19.68    3.40
 -25   3  12   11.70    2.28
  25  -3 -12   16.76    2.34
  25   3 -12   17.65    2.45
  25   3 -12   17.16    3.21
 -25  -3  12   21.79    3.64
  25  -3 -12   14.40    4.55
 -25   3  13   74.92    3.55
  25  -3 -13   75.46    3.66
 -25  -3  13   90.50    4.11
  25  -3 -13   81.13    6.74
  25   3 -13   71.55    3.84
  25   3 -13   79.09    3.91
 -25  -3  14   -2.47    3.29
  25  -3 -14    1.63    6.23
  25   3 -14    5.75    3.40
  25   3 -14    0.59    3.15
  25  -3 -14    4.56    3.06
 -25   3  14    0.66    2.95
 -25   3  15   21.00    3.12
  25   3 -15   25.38    3.59
  25   3 -15   17.29    3.50
  25  -3 -15   19.10    3.21
 -25  -3  15   20.82    3.49
  25  -4  -5    4.69    2.42
  25  -4  -6   -1.74    3.22
  25   4  -6    3.07    5.49
  25   4  -6    1.87    4.39
  25   4  -6   -4.44    2.55
  25  -4  -6   11.96    3.43
  25   4  -7   -1.94    4.57
  25   4  -7   -1.97    3.53
  25  -4  -7   -1.34    3.19
  25   4  -7    1.71    2.39
  25  -4  -7   -1.22    3.38
  25  -4  -8    0.46    3.24
  25   4  -8    2.61    2.22
  25   4  -8    3.58    5.28
  25   4  -8    1.45    3.38
  25  -4  -8    3.21    3.43
  25   4  -9    1.17    4.22
  25   4  -9    1.89    4.07
  25  -4  -9    0.97    3.25
  25   4  -9   -6.21    3.09
  25  -4  -9    1.71    2.47
  25  -4 -10   -1.42    2.44
  25   4 -10   -1.54    3.16
  25   4 -10    1.57    4.14
  25   4 -10   -0.86    3.29
  25  -4 -10    0.59    4.68
 -25   4  10    1.11    2.36
  25  -4 -11   -0.05    8.09
 -25   4  11    0.94    2.23
  25   4 -11    2.23    3.93
  25  -4 -11    0.42    3.45
  25  -4 -11    0.09    6.18
  25   4 -11    1.15    2.37
  25   4 -11    1.38    4.02
  25   4 -12   -4.28    3.78
  25  -4 -12    5.21    3.45
  25   4 -12    2.05    4.13
  25   4 -12    4.29    3.42
 -25   4  12   -3.27    3.21
  25  -4 -13    4.16    3.41
  24   0  -1    2.58    3.30
  24   0  -1    5.32    3.36
  24   0  -2   87.39    2.90
  24   0  -2  135.08    3.87
  24   0  -3    8.73    3.15
  24   0  -3   -4.21    3.36
  24   0  -4    0.87    2.13
  24   0  -4    5.93    2.20
  24   0  -5    2.90    2.17
  24   0  -5   -2.89    3.18
  24   0  -6    8.67    3.05
  24   0  -6    9.01    2.11
  24   0  -7   -3.36    3.02
  24   0  -7    2.03    3.03
  24   0  -7    1.95    3.47
  24   0  -8  187.40    3.68
  24   0  -8  322.65    5.20
  24   0  -8  336.07    6.15
  24   0  -9   -2.26    2.35
 -24   0   9    4.27    2.14
  24   0  -9   -1.22    3.15
  24   0 -10   45.96    3.36
  24   0 -10   36.22    3.25
 -24   0  10   33.33    2.37
  24   0 -11    2.63    3.17
  24   0 -11   -1.29    3.13
 -24   0  11   -0.99    3.16
 -24   0  12   37.32    3.33
  24   0 -12   48.22    3.40
  24   0 -12   43.83    3.41
  24   0 -13    0.96    2.17
 -24   0  13    3.36    3.20
  24   0 -13   -3.88    3.20
  24   0 -14    0.26    2.15
 -24   0  14    1.63    2.19
  24   0 -14    0.80    3.21
  24   0 -15   -2.88    3.33
  24   0 -15    4.30    2.19
 -24   0  15    2.22    3.16
  24   0 -16   42.86    3.43
 -24   0  16   57.45    3.59
  24   0 -16   49.86    3.72
 -24   0  17    1.16    2.29
  24   0 -17    1.47    3.09
  24   0 -17   -0.92    3.43
 -24   0  18   22.49    2.49
  24   0 -18   21.41    3.30
  24   0 -18   23.91    3.86
 -24   0  19    0.23    3.27
  24  -1  -1    4.80    3.07
  24  -1  -1    1.24    2.19
  24   1  -1   -1.08    2.48
  24   1  -1    0.38    2.40
  24   1  -2    0.51    2.44
  24  -1  -2   -0.51    2.14
  24  -1  -2    2.26    2.20
  24   1  -2   -0.69    2.35
  24   1  -3   -2.36    3.23
  24  -1  -3    1.06    2.99
  24   1  -3   -2.35    3.42
  24  -1  -3   -2.69    2.07
  24  -1  -4    2.94    2.09
  24  -1  -4    2.85    2.95
  24   1  -4   -2.55    3.36
  24   1  -4    2.46    2.25
  24  -1  -5    0.31    2.09
  24   1  -5   -0.57    2.18
  24  -1  -5    0.21    2.96
  24   1  -5   -3.62    2.36
  24   1  -6   -1.35    2.99
  24   1  -6    2.95    2.26
  24  -1  -6   -0.85    1.99
  24   1  -6    1.41    3.56
  24  -1  -6   -0.43    2.85
  24   1  -7    1.07    2.27
  24  -1  -7   -2.83    2.05
  24   1  -7    4.35    3.41
  24   1  -7    4.70    3.05
  24  -1  -7   -2.14    1.99
  24   1  -8    1.95    2.40
  24  -1  -8   -1.02    3.35
  24  -1  -8    0.66    2.86
  24   1  -8    1.35    2.23
  24   1  -8    4.08    3.09
  24  -1  -9   -1.47    2.98
  24   1  -9   -5.02    3.23
 -24   1   9    1.40    2.92
  24   1  -9    0.87    3.15
  24  -1  -9   -2.65    3.35
 -24   1  10    0.95    2.98
  24  -1 -10    1.14    2.14
  24  -1 -10   -0.94    3.28
  24   1 -10   -0.64    3.20
  24   1 -10    1.54    2.30
 -24  -1  10    0.32    3.18
  24   1 -11    4.25    3.11
 -24   1  11    1.61    2.14
  24  -1 -11    4.64    3.08
  24   1 -11    0.88    3.30
  24  -1 -11   -0.53    3.13
 -24  -1  11   -0.74    2.29
 -24   1  12   -2.56    2.11
  24   1 -12    1.24    3.20
  24   1 -12   -3.25    3.26
 -24  -1  12   -0.50    3.19
  24  -1 -12   -0.05    3.07
  24  -1 -12    2.30    3.20
  24   1 -13    3.76    3.12
  24  -1 -13    6.53    3.19
 -24   1  13   -1.69    2.92
  24   1 -13    3.57    2.21
  24  -1 -13   -1.67    3.14
 -24  -1  13   -2.09    2.28
  24   1 -14    3.34    2.21
  24  -1 -14    2.37    2.18
 -24  -1  14   -0.65    2.26
 -24   1  14   -0.46    2.12
  24   1 -14    0.79    2.28
  24  -1 -14    0.35    3.42
 -24   1  15    3.36    3.07
 -24  -1  15    1.21    3.24
  24  -1 -15    2.21    3.55
  24  -1 -15   -2.22    2.95
  24   1 -15    0.95    3.10
  24   1 -15    0.82    3.15
 -24   1  16    5.26    2.09
  24  -1 -16    0.59    3.59
  24   1 -16    7.20    3.09
  24  -1 -16   -4.15    2.99
  24   1 -16   -3.32    3.24
 -24  -1  16    2.73    3.18
  24  -1 -17    1.28    2.11
  24  -1 -17    0.77    3.74
  24   1 -17   -1.07    3.18
 -24  -1  17   -2.60    3.30
 -24  -1  17   -1.10    3.14
  24   1 -17    1.11    2.34
 -24   1  17   -2.30    3.08
 -24  -1  18   -1.82    2.21
  24  -1 -18    1.31    2.08
  24  -1 -18    3.03    3.86
 -24  -1  18    0.45    3.29
 -24   1  18   -3.05    3.26
  24   1 -18    1.16    2.37
  24   1 -18    3.08    2.27
  24  -2  -1  182.11    3.42
  24  -2  -1  198.19    3.53
  24   2  -1  240.85    5.46
  24   2  -1  252.61    5.52
  24  -2  -2   38.24    3.13
  24  -2  -2   34.52    3.08
  24   2  -2   46.86    3.92
  24   2  -2   43.37    3.69
  24  -2  -3   26.51    3.05
  24   2  -3   26.13    3.85
  24  -2  -3   28.14    3.03
  24   2  -3   31.18    3.51
  24  -2  -4   55.24    3.22
  24   2  -4   72.03    4.47
  24   2  -4   61.30    3.60
  24   2  -4   68.73    4.10
  24  -2  -4   48.88    2.36
  24   2  -5  195.15    5.46
  24   2  -5  200.50    5.11
  24   2  -5  183.53    4.72
  24  -2  -5  174.46    3.90
  24  -2  -5  147.95    3.70
  24   2  -6   84.52    3.28
  24   2  -6   91.62    3.80
  24  -2  -6   67.45    2.46
  24   2  -6   98.24    4.21
  24  -2  -6   75.36    2.52
  24   2  -7  352.90    6.45
  24  -2  -7  288.11    4.77
  24   2  -7  344.28    6.75
  24  -2  -7  302.41    4.35
  24   2  -7  357.61    6.49
  24   2  -8   10.86    3.27
  24  -2  -8    8.38    2.16
  24   2  -8    4.43    2.56
  24   2  -8    3.33    3.26
  24  -2  -9  186.01    4.77
  24   2  -9  170.31    3.71
 -24   2   9  174.55    3.28
  24   2  -9  158.12    3.52
  24   2  -9  207.32    4.96
  24  -2  -9  188.35    3.99
  24   2 -10    2.98    3.22
 -24   2  10   10.91    2.93
  24  -2 -10    2.98    3.16
  24   2 -10    4.46    3.23
  24  -2 -10    1.84    2.09
 -24  -2  11    4.71    2.39
  24   2 -11    5.21    2.26
  24  -2 -11    0.81    3.03
 -24   2  11    6.75    2.93
  24   2 -11    3.03    3.25
  24  -2 -11    5.00    2.96
  24  -2 -12   22.22    3.38
  24  -2 -12   28.30    2.19
 -24   2  12   15.24    2.17
  24   2 -12   19.93    3.54
 -24  -2  12   23.09    2.50
  24   2 -12   25.80    2.41
 -24  -2  13  124.96    4.06
  24  -2 -13  113.09    3.56
  24   2 -13  118.89    3.99
  24   2 -13  118.38    4.08
 -24   2  13  117.75    3.57
  24  -2 -13  117.61    5.31
 -24   2  14   95.85    2.76
  24   2 -14   99.68    3.80
 -24  -2  14   86.12    2.90
  24  -2 -14   89.47    4.84
  24  -2 -14   84.13    2.63
  24   2 -14   88.45    2.94
  24   2 -15   10.43    3.16
 -24  -2  15    9.06    3.19
  24  -2 -15   11.02    4.62
  24  -2 -15   12.46    2.09
  24   2 -15    4.12    2.40
 -24   2  15    8.36    2.08
  24  -2 -16   17.97    4.20
  24  -2 -16   22.01    3.02
 -24  -2  16   17.85    3.37
 -24  -2  16   13.04    3.45
 -24   2  16   21.24    3.02
  24   2 -16   26.64    3.39
  24   2 -16   17.70    3.35
  24   2 -17   80.88    4.00
  24   2 -17   68.45    2.92
 -24  -2  17   85.37    3.96
  24  -2 -17   72.52    3.43
 -24  -2  17   82.94    4.01
 -24   2  17   74.01    2.63
  24   3  -1    1.41    3.58
  24  -3  -1    2.96    3.32
  24   3  -1   -2.98    4.79
  24   3  -1    2.44    4.10
  24  -3  -1    1.97    2.22
  24   3  -2   -1.90    2.50
  24   3  -2   -1.18    4.40
  24  -3  -2   -0.88    2.31
  24   3  -2    3.94    3.92
  24  -3  -2    0.22    2.25
  24  -3  -3    3.89    2.17
  24   3  -3    3.42    3.13
  24   3  -3    0.90    3.94
  24   3  -3   -0.87    2.42
  24  -3  -3   -1.04    3.15
  24  -3  -4    3.51    2.22
  24   3  -4   -1.32    2.82
  24   3  -4    5.53    3.90
  24   3  -4    2.53    3.31
  24  -3  -4    5.07    3.02
  24   3  -5    0.38    3.91
  24   3  -5    0.37    3.36
  24  -3  -5   -2.62    3.15
  24  -3  -5    1.26    3.05
  24   3  -5    1.22    3.70
  24  -3  -6   -0.19    2.17
  24   3  -6    2.69    3.32
  24   3  -6   -1.69    3.86
  24  -3  -6   -1.57    2.21
  24   3  -6    0.04    3.36
  24  -3  -7   -1.08    3.09
  24   3  -7    2.45    3.32
  24   3  -7   -2.46    2.31
  24  -3  -7    1.23    3.11
  24   3  -7   -0.47    2.69
  24   3  -8    2.36    3.76
  24   3  -8   -0.66    3.30
  24  -3  -8   -5.71    3.21
  24   3  -8    1.59    3.09
  24  -3  -9    0.15    3.91
 -24   3   9   -0.06    3.01
  24   3  -9    2.03    2.67
  24   3  -9    2.08    3.08
  24   3  -9    2.94    3.23
  24  -3  -9    0.98    3.20
  24   3 -10    0.58    3.13
  24  -3 -10   -0.49    3.15
 -24   3  10    0.45    2.21
  24  -3 -10    3.13    2.17
  24   3 -10    3.34    3.47
  24   3 -10   -0.83    2.25
 -24   3  11   -0.39    2.99
  24  -3 -11    2.24    2.16
  24  -3 -11   -0.01    3.95
  24   3 -11   -2.06    3.18
  24   3 -11    0.15    3.22
  24   3 -12   -0.62    3.04
 -24  -3  12    1.33    3.36
  24   3 -12    0.74    3.26
 -24   3  12   -0.06    2.88
  24  -3 -12    0.85    5.26
  24  -3 -12    1.18    3.13
 -24   3  13    0.99    2.89
 -24  -3  13    2.50    2.34
  24  -3 -13   -2.44    3.01
  24  -3 -13    0.12    4.88
  24   3 -13    1.25    3.17
  24   3 -13   -1.62    2.39
  24  -3 -14   -0.05    6.37
  24  -3 -14    1.01    2.12
  24   3 -14   -1.78    3.21
 -24   3  14   -0.45    2.12
 -24  -3  14    3.47    3.35
  24   3 -14    1.59    2.37
  24   3 -15    2.33    3.29
 -24   3  15    1.70    2.97
 -24  -3  15    1.51    3.18
  24  -3 -15    0.19    2.21
  24   3 -15   -2.89    3.40
 -24   3  16   -2.15    2.97
 -24  -3  16    0.70    2.38
 -24  -3  16   -1.51    3.45
  24  -3 -16    1.23    2.11
  24   3 -16   -3.03    3.48
  24   3 -16   -0.58    3.32
  24  -4  -4    1.51    2.35
  24   4  -4    1.30    4.45
  24   4  -4    4.58    2.81
  24   4  -4   -0.93    4.49
  24  -4  -4    2.69    2.43
  24   4  -5   60.96    5.06
  24  -4  -5   50.85    2.63
  24   4  -5   56.91    4.21
  24  -4  -5   60.97    3.79
  24   4  -5   49.19    4.03
  24  -4  -6   39.21    3.63
  24  -4  -6   30.74    3.40
  24   4  -6   39.38    4.53
  24   4  -6   33.84    3.80
  24   4  -6   49.40    5.88
  24   4  -7   93.78    4.04
  24   4  -7  101.08    5.61
  24   4  -7  100.25    4.46
  24  -4  -7  110.05    4.15
  24  -4  -7   97.74    3.70
  24   4  -8    4.61    2.20
  24   4  -8    3.92    4.32
  24  -4  -8    2.55    2.34
  24   4  -8    1.76    3.29
  24  -4  -8    8.30    3.15
  24   4  -9    1.67    3.17
  24   4  -9    0.77    3.10
  24   4  -9    1.63    4.11
  24  -4  -9    2.77    2.52
  24  -4  -9    3.56    3.98
 -24   4  10   -2.85    3.11
  24  -4 -10    1.59    2.49
  24   4 -10   -0.85    3.08
  24   4 -10    1.99    4.00
  24  -4 -10   -0.43    4.75
  24  -4 -10   -0.22    6.79
  24   4 -10    1.49    3.27
  24   4 -11   12.70    3.95
  24  -4 -11   12.88    2.56
  24   4 -11    9.55    3.21
  24   4 -11    7.16    3.42
 -24   4  11   11.53    2.36
 -24   4  12   -1.05    3.13
  24   4 -12    0.49    3.76
  24   4 -12    3.55    3.42
  24   4 -12    0.15    2.27
  24  -4 -12    1.39    2.51
  24  -4 -13   10.96    2.51
 -24   4  13   14.93    3.21
  24   4 -13    9.22    2.54
  24   4 -13    9.75    3.59
  23   0  -1   -3.22    3.30
  23   0  -1   -1.58    3.28
  23   0  -2    7.60    3.29
  23   0  -2    5.70    3.35
  23   0  -3    2.56    2.24
  23   0  -3   -1.41    2.26
  23   0  -4   -0.74    2.11
  23   0  -4   -0.39    3.18
  23   0  -5    2.64    2.03
  23   0  -5    2.61    3.21
  23   0  -6   -5.90    3.24
  23   0  -6   -4.24    3.28
  23   0  -7   -2.75    3.38
  23   0  -7    5.63    3.14
  23   0  -7    2.89    2.10
  23   0  -8   -0.47    2.30
  23   0  -8    2.51    3.38
 -23   0   9   -0.17    2.32
  23   0  -9    2.15    2.26
  23   0  -9   -6.30    3.27
 -23   0  10    2.09    3.22
  23   0 -10    3.07    2.30
  23   0 -10   -5.23    3.30
  23   0 -11   -1.03    3.13
  23   0 -11   -0.97    2.29
 -23   0  11    5.74    3.08
 -23   0  12    1.01    3.20
  23   0 -12   -4.04    3.10
  23   0 -12    1.58    2.17
  23   0 -13    0.39    3.17
 -23   0  13   -5.83    3.16
  23   0 -13   -1.90    2.21
 -23   0  14   -0.07    3.19
  23   0 -14    3.37    2.16
  23   0 -14   -1.43    2.27
  23   0 -15    3.11    2.19
 -23   0  15   -2.36    3.21
  23   0 -15    2.09    3.34
  23   0 -16   -3.96    3.39
  23   0 -16   -1.78    3.10
 -23   0  16    1.66    3.22
  23   0 -17   -3.13    3.58
 -23   0  17    3.11    3.25
  23   0 -17   -2.07    3.07
 -23   0  18   -2.80    3.19
  23   0 -18    1.62    3.18
 -23   0  18    1.19    2.39
  23   0 -18   -0.34    2.64
  23   0 -19    3.04    3.25
 -23   0  19    0.28    3.30
 -23   0  19    1.59    3.35
  23   0 -19    3.22    3.82
  23   1  -1   45.41    2.77
  23   1  -1   51.93    2.80
  23  -1  -1   43.25    2.45
  23  -1  -1   54.56    3.39
  23   1  -2  444.00    6.30
  23   1  -2  520.98    7.26
  23  -1  -2  432.35    5.84
  23  -1  -2  484.93    6.22
  23  -1  -3   30.49    2.31
  23   1  -3   44.40    3.42
  23  -1  -3   36.40    3.09
  23   1  -3   36.53    2.64
  23   1  -4    3.11    2.52
  23   1  -4    4.29    3.14
  23  -1  -4    4.62    2.88
  23  -1  -4    2.41    2.07
  23  -1  -5   62.07    3.18
  23   1  -5   60.62    2.60
  23  -1  -5   64.56    2.45
  23   1  -5   53.27    2.76
  23   1  -6    7.69    2.55
  23  -1  -6    5.72    2.85
  23   1  -6    6.60    2.41
  23  -1  -6    6.85    2.89
  23   1  -6    4.72    2.18
  23   1  -7    9.54    2.26
  23  -1  -7    6.38    2.04
  23  -1  -7    4.18    2.93
  23   1  -7   16.83    3.42
  23   1  -7   11.22    3.41
 -23   1   8   92.65    2.65
  23  -1  -8   96.09    3.38
  23   1  -8   97.22    3.94
  23   1  -8  111.72    3.75
  23  -1  -8  104.19    4.07
  23   1  -8   85.15    2.90
 -23   1   9   69.77    2.47
  23   1  -9   75.97    2.68
  23  -1  -9   83.73    3.31
  23  -1  -9   65.71    2.88
 -23  -1   9   74.94    2.74
  23   1  -9   84.68    3.76
 -23  -1  10  632.50    8.32
  23  -1 -10  560.69    6.33
  23  -1 -10  606.83    8.24
  23   1 -10  685.20    8.95
  23   1 -10  551.92    7.22
 -23   1  10  640.47    7.33
  23   1 -11   33.38    3.35
  23  -1 -11   29.10    2.33
  23   1 -11   32.37    2.52
 -23   1  11   34.85    3.22
  23  -1 -11   28.18    3.25
 -23  -1  11   33.41    3.35
  23   1 -12  103.74    3.02
  23  -1 -12  104.55    3.80
  23  -1 -12  121.90    2.89
  23   1 -12  122.22    3.94
 -23   1  12  102.37    2.77
 -23  -1  12  107.92    2.96
  23  -1 -13   49.07    3.60
  23   1 -13   59.28    3.52
  23  -1 -13   52.05    2.58
 -23  -1  13   57.52    3.51
 -23   1  13   52.56    3.38
  23   1 -13   54.84    2.62
  23  -1 -14   61.86    3.89
 -23   1  14   60.86    2.65
 -23  -1  14   56.88    2.71
  23   1 -14   66.14    3.53
  23  -1 -14   61.09    3.54
  23   1 -14   66.75    2.71
 -23   1  15    3.22    2.13
  23   1 -15    5.41    3.18
  23  -1 -15    4.76    2.95
 -23  -1  15    3.17    3.25
  23  -1 -15    6.01    3.66
  23   1 -15    6.31    2.22
  23   1 -16   29.51    2.55
  23   1 -16   34.83    3.29
 -23  -1  16   36.06    3.37
  23  -1 -16   38.05    4.06
 -23   1  16   37.54    3.27
 -23  -1  16   45.33    3.40
  23  -1 -16   29.40    3.24
 -23  -1  17    5.77    3.15
  23  -1 -17    0.75    3.05
 -23  -1  17    4.30    3.23
  23  -1 -17    2.03    3.78
  23   1 -17    4.66    3.26
 -23   1  17    7.90    2.24
  23   1 -17    5.55    3.19
 -23   1  18    7.46    2.28
  23   1 -18    3.61    3.38
  23   1 -18    4.31    2.39
 -23  -1  18    3.70    2.41
  23  -1 -18    3.29    2.15
  23  -1 -18    7.65    3.90
 -23  -1  18    5.78    3.45
 -23  -1  19    2.71    3.47
  23  -1 -19   -0.29    3.18
  23   2  -1    3.11    3.73
  23   2  -1    3.25    3.48
  23  -2  -1   -0.91    3.00
  23  -2  -1    1.05    2.93
  23   2  -2   -0.29    3.66
  23   2  -2    2.67    2.35
  23  -2  -2   -2.33    3.02
  23  -2  -2   -2.56    2.14
  23  -2  -3    4.16    2.90
  23   2  -3    0.35    3.75
  23  -2  -3   -0.98    2.03
  23   2  -3   -1.78    3.29
  23  -2  -4   -1.70    2.90
  23  -2  -4    5.42    2.88
  23   2  -4    1.16    2.20
  23   2  -4    1.30    3.68
  23   2  -4    2.23    3.79
  23   2  -5   -2.53    3.65
  23   2  -5   -5.58    2.65
  23  -2  -5    9.25    2.94
  23   2  -5   -3.45    3.24
  23  -2  -5    1.82    2.06
  23  -2  -6   -0.30    2.01
  23   2  -6    1.81    3.38
  23   2  -6    4.11    3.68
  23  -2  -6    3.11    2.91
  23   2  -6   -0.85    2.26
  23  -2  -7   -1.32    2.92
  23   2  -7    0.21    3.20
  23   2  -7    3.89    3.23
  23   2  -7    0.81    2.54
  23  -2  -7   -1.07    2.90
  23   2  -8   -0.89    3.10
  23  -2  -8   -4.24    3.32
  23   2  -8    0.30    3.24
  23   2  -8   -0.40    3.53
  23  -2  -8   -0.75    2.07
 -23   2   8   -0.51    2.05
  23   2  -9   -2.02    2.21
  23  -2  -9   -0.92    2.94
 -23   2   9   -2.04    2.92
  23   2  -9    1.57    3.21
  23  -2  -9    1.11    3.12
  23   2  -9    1.83    2.52
 -23   2  10   -0.91    2.08
  23   2 -10   -0.44    3.11
 -23  -2  10    4.25    3.42
  23   2 -10    1.62    3.25
  23  -2 -10    3.50    2.11
  23  -2 -10    1.09    2.98
  23   2 -11    2.51    3.19
 -23  -2  11   -2.06    3.29
  23   2 -11    2.11    3.19
 -23   2  11   -1.75    2.08
  23  -2 -11   -0.59    3.12
  23  -2 -11   -1.76    2.94
  23   2 -12   -3.20    3.21
  23   2 -12    1.15    3.05
  23  -2 -12    0.96    3.39
  23  -2 -12    3.73    2.91
 -23   2  12   -0.33    2.91
 -23  -2  12   -0.23    3.20
  23   2 -13   -1.39    2.34
  23  -2 -13   -1.20    2.07
  23   2 -13    2.71    3.16
 -23  -2  13    1.43    2.29
  23  -2 -13    1.35    4.48
 -23   2  13   -1.41    2.84
  23  -2 -14    2.04    4.74
  23   2 -14    1.69    3.16
 -23  -2  14    4.62    3.18
  23  -2 -14   -3.26    2.99
 -23   2  14    0.71    2.88
  23   2 -14   -1.94    2.32
 -23  -2  15   -2.23    3.24
  23   2 -15    4.76    3.17
 -23   2  15   -5.26    2.87
  23  -2 -15   -2.64    2.06
  23   2 -15    3.49    3.07
  23  -2 -15   -1.49    4.73
 -23  -2  15   -2.70    2.34
  23   2 -16    8.74    3.15
 -23   2  16    0.57    2.03
  23  -2 -16    0.48    3.90
  23   2 -16    2.35    3.23
 -23  -2  16    0.03    3.28
 -23  -2  16    2.21    3.20
  23  -2 -16    2.79    1.97
  23   2 -17   -2.26    2.32
 -23  -2  17    1.91    3.45
 -23  -2  17    0.30    3.31
 -23   2  17   -2.79    2.97
  23   2 -17    3.69    3.31
  23  -2 -17    2.36    2.04
 -23  -2  18   -2.76    3.44
  23   2 -18    4.99    3.42
  23  -2 -18    1.35    2.10
 -23   2  18    2.55    3.01
 -23  -2  18    4.02    3.29
  23   2 -18    2.39    3.26
  23  -3  -1   28.63    3.36
  23   3  -1   41.54    3.80
  23   3  -1   40.81    4.24
  23   3  -1   34.24    4.93
  23  -3  -1   32.25    2.55
  23   3  -2   41.45    3.80
  23   3  -2   41.37    4.84
  23   3  -2   41.54    4.22
  23  -3  -2   36.21    3.28
  23  -3  -2   34.38    3.25
  23   3  -3   50.40    4.26
  23   3  -3   43.79    3.27
  23   3  -3   47.65    3.72
  23  -3  -3   44.98    3.33
  23  -3  -3   47.47    3.23
  23   3  -4    3.93    2.68
  23   3  -4   -1.25    3.78
  23  -3  -4    4.51    2.19
  23  -3  -4    0.60    2.24
  23   3  -4    3.28    3.30
  23  -3  -5   24.28    3.10
  23   3  -5   20.70    3.42
  23  -3  -5   30.63    3.26
  23   3  -5   19.01    2.89
  23   3  -5   26.08    2.73
  23  -3  -6   43.65    2.43
  23   3  -6   39.62    3.54
  23   3  -6   51.97    3.61
  23  -3  -6   45.30    3.25
  23   3  -6   51.72    4.22
  23   3  -7   59.64    2.64
  23   3  -7   81.57    4.42
  23  -3  -7   81.80    3.55
  23   3  -7   83.46    3.84
  23  -3  -7   73.08    3.42
 -23   3   8  191.16    3.54
  23  -3  -8  225.28    4.59
  23   3  -8  249.40    6.32
  23   3  -8  199.59    4.63
  23   3  -8  200.61    4.93
  23   3  -9    6.28    3.70
  23  -3  -9    5.42    3.17
  23   3  -9    7.27    3.03
 -23   3   9    8.94    2.22
  23  -3  -9    7.35    3.16
  23   3  -9    2.89    3.17
  23  -3 -10    1.96    2.08
  23  -3 -10    1.83    3.79
 -23   3  10   -1.26    2.85
  23   3 -10    3.53    3.14
  23   3 -10    2.01    3.60
  23   3 -10    6.21    3.12
  23   3 -11  126.66    4.12
 -23   3  11  118.86    3.02
  23  -3 -11  110.53    5.47
  23  -3 -11  137.27    3.95
  23   3 -11  113.94    3.16
 -23  -3  11  129.31    4.73
 -23   3  12    3.96    3.00
 -23  -3  12   -3.76    3.35
  23  -3 -12    4.29    2.21
  23  -3 -12   -0.46    5.40
  23   3 -12   -2.67    2.34
  23   3 -12   -1.62    3.19
 -23  -3  13   27.92    3.44
  23   3 -13   29.11    3.46
  23  -3 -13   24.52    6.00
 -23   3  13   25.89    2.30
  23  -3 -13   27.30    3.25
  23   3 -13   27.36    3.37
 -23   3  14   19.09    3.00
  23  -3 -14   15.23    3.19
  23   3 -14   19.55    3.48
 -23  -3  14   13.43    3.38
  23   3 -14   19.15    3.40
  23  -3 -15   13.82    3.15
 -23  -3  15    6.83    2.65
 -23   3  15   11.75    2.25
  23   3 -15   15.70    3.52
  23   3 -15   18.02    2.61
 -23  -3  15   12.25    3.34
  23   3 -16  126.25    4.74
 -23  -3  16  131.45    4.38
 -23  -3  16  115.04    3.49
  23  -3 -16  111.57    3.92
 -23   3  16  126.17    3.82
  23   3 -16  114.09    3.41
  23   4  -2    1.28    3.66
  23  -4  -2    2.31    3.34
  23  -4  -2    4.02    2.42
  23   4  -3    4.36    4.46
  23  -4  -3   -0.62    2.31
  23   4  -3   -9.46    4.29
  23   4  -3   -2.24    3.51
  23  -4  -3    5.74    3.23
  23  -4  -4   -1.18    2.36
  23   4  -4   -6.45    3.89
  23   4  -4   -1.66    3.43
  23  -4  -4    5.35    3.22
  23   4  -4   -1.92    4.38
  23   4  -5   -2.59    3.49
  23   4  -5    0.41    5.37
  23  -4  -5    0.29    3.30
  23  -4  -5    0.12    3.18
  23   4  -5    2.31    3.36
  23   4  -6   -1.17    3.37
  23   4  -6    6.01    3.24
  23   4  -6    2.97    5.40
  23  -4  -6   -2.06    2.20
  23  -4  -6   -0.75    2.35
  23  -4  -7    0.82    2.41
  23  -4  -7    3.67    3.12
  23   4  -7   -0.03    3.23
  23   4  -7    3.01    4.21
  23   4  -7    2.08    3.07
  23   4  -8   -1.26    4.17
  23  -4  -8   -0.50    2.41
  23   4  -8    0.56    2.16
  23   4  -8    3.16    3.19
  23   4  -9   -0.31    3.86
  23   4  -9    2.39    3.06
 -23   4   9    1.50    3.12
  23   4  -9   -3.54    4.07
  23  -4  -9   -1.13    3.92
  23  -4  -9   -0.68    2.39
  23  -4 -10    2.34    2.43
  23  -4 -10    0.89    5.05
  23   4 -10   -0.11    3.97
 -23   4  10    1.70    3.20
  23  -4 -10   -0.33    6.82
  23   4 -10    1.53    2.17
  23   4 -10    2.44    4.87
  23   4 -11    0.48    3.21
 -23   4  11    1.48    3.15
  23   4 -11   -3.62    3.31
  23   4 -11    0.08    3.78
  23  -4 -11   -0.28    3.42
  23   4 -12   -0.84    3.25
  23  -4 -12    1.59    3.43
  23   4 -12    1.71    3.63
  23   4 -12    1.58    4.32
 -23   4  12    2.18    3.09
 -23   4  13   -2.78    2.19
  23   4 -13   -2.17    3.36
  23  -4 -13    6.10    3.40
  23   4 -13    1.26    3.61
 -23  -4  13    0.04    4.27
  23   4 -14   -1.90    2.53
  23  -4 -14    5.61    3.37
 -23   4  14   -0.77    2.16
 -23  -4  14   -1.62    3.41
  23   4 -14    2.24    3.71
  22   0  -1   -1.79    2.39
  22   0  -1    2.30    2.39
  22   0  -2   55.21    3.53
  22   0  -2   52.06    2.56
  22   0  -3   -0.06    3.14
  22   0  -3    0.96    3.06
  22   0  -4   63.53    3.32
  22   0  -4   66.08    3.55
  22   0  -5    3.23    3.26
  22   0  -5    2.85    2.20
  22   0  -6 2659.31   25.56
  22   0  -6 3233.38   29.00
  22   0  -7    1.26    2.20
  22   0  -7    1.25    2.42
  22   0  -7   -1.59    2.26
  22   0  -8 1016.06   11.10
 -22   0   8 1144.55   12.53
  22   0  -8 1199.85   14.76
 -22   0   9   -0.11    3.06
  22   0  -9   -2.30    3.17
  22   0  -9    2.91    3.14
 -22   0  10  118.63    3.70
  22   0 -10  112.77    2.91
  22   0 -10  116.98    3.81
  22   0 -11    3.91    3.09
 -22   0  11    1.26    3.16
  22   0 -11    4.53    3.09
  22   0 -12   16.65    2.34
  22   0 -12   22.06    3.31
 -22   0  12   24.39    3.31
  22   0 -13    1.65    2.20
 -22   0  13    2.23    3.19
  22   0 -13    2.90    3.14
  22   0 -14   55.59    3.63
  22   0 -14   48.82    2.46
 -22   0  14   54.41    3.49
 -22   0  15   -3.68    3.18
  22   0 -15   -1.60    3.34
  22   0 -15    0.19    2.15
  22   0 -16   90.68    4.10
 -22   0  16   69.26    3.64
  22   0 -16   97.76    3.64
 -22   0  16   78.51    2.84
  22   0 -17    3.76    3.15
  22   0 -17    1.68    3.58
 -22   0  17    0.23    3.36
 -22   0  17   -0.23    3.12
  22   0 -18   25.09    3.88
 -22   0  18   18.42    2.35
 -22   0  18   23.63    3.61
  22   0 -18   27.46    3.42
 -22   0  19   -0.31    2.30
  22   0 -19   -1.78    3.80
  22   0 -19   -2.89    3.23
 -22   0  19   -6.06    2.43
  22  -1  -1    6.06    2.92
  22  -1  -1    0.82    2.09
  22   1  -1    3.99    2.40
  22   1  -1    4.37    2.35
  22   1  -2   -4.29    3.54
  22  -1  -2    7.20    2.22
  22   1  -2   -1.90    3.29
  22  -1  -2    2.02    2.16
  22   1  -3   -0.75    3.41
  22  -1  -3   -0.30    3.03
  22   1  -3    2.57    3.22
  22  -1  -3    1.64    3.00
  22   1  -4   -1.24    3.14
  22  -1  -4    0.02    2.89
  22   1  -4   -0.04    3.37
  22  -1  -4    1.15    2.11
  22  -1  -5    4.62    2.87
  22  -1  -5    1.85    2.06
  22   1  -5   -1.37    2.21
  22   1  -5    4.46    3.39
  22   1  -6   -0.66    3.51
  22  -1  -6   -4.36    2.93
  22  -1  -6   -0.21    2.91
  22   1  -6    1.81    3.06
  22   1  -6    4.53    3.26
  22   1  -7    0.56    3.08
  22   1  -7   -2.05    2.31
  22  -1  -7   -1.67    2.98
  22   1  -7    3.86    2.32
  22  -1  -8   -6.28    3.03
 -22   1   8    4.84    2.95
  22   1  -8   -1.01    2.36
  22   1  -8    0.17    3.14
  22  -1  -8    0.58    3.40
 -22  -1   9   -0.78    2.25
  22  -1  -9   -1.33    3.02
  22  -1  -9   -4.67    3.25
  22   1  -9    0.35    2.33
  22   1  -9    3.51    3.19
 -22   1   9    0.87    3.03
  22  -1 -10    5.41    3.07
  22   1 -10    2.17    3.12
 -22   1  10   -1.70    2.99
  22  -1 -10   -3.04    3.11
  22   1 -10   -1.14    3.20
 -22  -1  10    1.63    3.11
 -22  -1  11   -3.42    3.10
  22  -1 -11   -0.45    3.02
  22  -1 -11   -5.01    3.12
  22   1 -11   -0.42    2.23
 -22   1  11   -0.70    3.03
  22   1 -11    8.32    3.23
 -22   1  12    2.59    2.11
 -22  -1  12   -1.37    3.25
  22  -1 -12    2.53    3.16
  22  -1 -12   -3.14    2.12
  22   1 -12   -0.57    3.23
  22   1 -12    2.91    2.26
 -22  -1  13    2.16    3.11
  22  -1 -13    1.63    3.33
  22   1 -13   -1.04    2.19
 -22   1  13    2.15    3.02
  22   1 -13   -2.51    2.31
  22  -1 -13    4.30    3.00
  22  -1 -14    7.01    3.08
 -22  -1  14   -3.94    3.19
  22   1 -14   -3.18    3.12
 -22   1  14   -0.58    2.13
  22  -1 -14    1.57    3.50
  22   1 -14    1.63    3.15
 -22  -1  15   -0.65    3.22
 -22  -1  15    1.04    2.16
  22   1 -15    1.75    2.17
  22   1 -15   -0.32    2.28
 -22   1  15   -2.89    2.08
  22  -1 -15    2.33    2.04
  22  -1 -15   -0.15    3.66
  22   1 -16   -0.83    3.24
 -22   1  16    0.74    3.06
 -22  -1  16   -6.33    3.16
  22  -1 -16    6.24    3.04
 -22  -1  16    4.24    3.21
  22   1 -16    0.00    3.19
  22  -1 -16    0.18    3.69
  22   1 -17    0.79    3.36
 -22   1  17    0.76    3.10
  22   1 -17    1.13    2.26
  22  -1 -17   -3.01    2.91
 -22  -1  17    4.12    3.29
  22  -1 -17    5.80    3.65
 -22  -1  17   -1.86    2.32
 -22  -1  18    2.00    2.29
  22   1 -18    0.12    3.36
 -22  -1  18    2.10    3.29
  22  -1 -18    0.35    3.05
 -22   1  18    1.10    3.10
  22   1 -18   -0.58    2.28
 -22  -1  19    4.65    3.48
 -22   1  19    0.28    3.42
 -22   1  19   -1.50    2.33
 -22  -1  19    1.58    2.44
  22   1 -19   -1.21    2.41
  22  -1 -19   -1.91    3.23
  22  -2  -1  154.00    3.79
  22   2  -1  183.18    4.90
  22   2  -1  196.27    4.83
  22  -2  -1  151.89    3.83
  22  -2  -2  140.51    3.62
  22   2  -2  124.03    3.40
  22  -2  -2  118.97    2.81
  22   2  -2  147.09    4.63
  22   2  -3    5.76    3.24
  22  -2  -3    2.70    2.92
  22   2  -3    0.87    3.66
  22  -2  -3    6.92    2.05
  22   2  -4   33.33    3.79
  22   2  -4   30.79    2.84
  22  -2  -4   35.90    3.01
  22  -2  -4   25.57    3.06
  22   2  -4   27.17    3.36
  22   2  -5   22.91    3.72
  22  -2  -5   20.37    2.17
  22  -2  -5   19.05    3.05
  22   2  -5   19.92    2.67
  22   2  -5   16.54    2.33
  22   2  -6  186.41    4.53
  22   2  -6  175.53    4.59
  22   2  -6  194.07    4.90
  22  -2  -6  165.94    3.81
  22  -2  -6  145.88    3.07
  22   2  -7   50.25    3.34
  22  -2  -7   54.39    3.10
  22   2  -7   50.08    4.00
  22   2  -7   47.55    3.62
  22   2  -8   17.44    3.60
 -22   2   8   17.66    2.92
  22   2  -8   14.17    3.38
  22  -2  -8   11.35    3.46
  22   2  -8   13.20    3.12
  22  -2  -8   12.13    2.12
  22  -2  -9    6.64    2.92
 -22  -2   9    3.08    3.44
  22   2  -9   -1.28    3.26
  22   2  -9    1.92    3.21
 -22   2   9    1.23    2.05
  22  -2  -9    2.67    3.24
 -22   2  10   36.48    3.07
  22  -2 -10   36.56    3.36
 -22  -2  10   28.03    2.59
  22  -2 -10   34.02    3.16
  22   2 -10   43.54    3.42
  22   2 -10   34.34    2.38
  22   2 -11    2.46    2.32
  22  -2 -11    1.07    2.97
  22   2 -11    0.58    3.21
  22  -2 -11   -0.53    3.85
 -22   2  11    0.89    2.98
 -22  -2  11    4.15    3.32
 -22  -2  12  265.56    5.17
 -22   2  12  242.30    4.37
  22   2 -12  264.56    5.02
  22  -2 -12  229.18    3.70
  22   2 -12  224.22    3.96
  22  -2 -12  216.32    5.63
  22   2 -13  247.00    4.26
  22   2 -13  241.63    4.13
  22  -2 -13  229.10    3.58
  22  -2 -13  235.06    6.37
 -22   2  13  247.78    3.83
 -22  -2  13  282.17    5.22
  22   2 -14   50.49    3.48
  22   2 -14   41.33    2.53
 -22   2  14   46.34    3.04
 -22  -2  14   44.05    3.55
  22  -2 -14   39.62    3.10
  22  -2 -14   47.09    5.14
 -22  -2  14   39.42    3.46
 -22  -2  15   55.41    3.48
  22  -2 -15   47.56    3.20
 -22  -2  15   39.94    2.59
 -22   2  15   44.10    2.38
  22   2 -15   39.79    2.45
  22  -2 -15   40.52    4.41
  22   2 -15   48.99    3.55
  22   2 -16   50.08    3.67
 -22  -2  16   59.29    3.66
  22  -2 -16   51.02    2.33
 -22   2  16   50.73    3.19
 -22  -2  16   56.07    3.68
  22   2 -16   59.58    3.53
  22   2 -17   66.04    3.08
 -22  -2  17   80.19    3.98
 -22   2  17   63.57    2.54
  22  -2 -17   58.39    2.62
 -22  -2  17   82.58    3.83
  22   2 -17   72.35    2.87
  22   2 -18    2.58    2.50
  22   2 -18    2.40    3.29
 -22  -2  18   -5.16    3.48
 -22  -2  18    3.43    3.42
 -22   2  18    3.30    2.93
  22  -2 -18   -0.60    2.04
  22   3  -1   -1.20    4.01
  22  -3  -1   -0.47    3.16
  22   3  -1   -0.08    3.09
  22   3  -1    0.97    3.45
  22  -3  -1    3.88    3.14
  22   3  -2   -0.46    3.83
  22  -3  -2   -1.96    2.28
  22   3  -2   -2.14    3.37
  22   3  -2    5.33    4.26
  22  -3  -2    2.54    3.14
  22  -3  -3    3.28    3.08
  22   3  -3   -2.66    3.84
  22   3  -3   -0.34    3.31
  22   3  -3   -0.03    4.03
  22  -3  -3   -1.15    3.05
  22   3  -4   -0.95    3.24
  22  -3  -4    0.98    2.97
  22   3  -4   -3.87    3.78
  22   3  -4    3.46    3.59
  22  -3  -4   -3.55    2.20
  22  -3  -5    4.29    2.97
  22   3  -5    3.13    3.80
  22   3  -5    2.25    3.35
  22  -3  -5    1.18    2.14
  22   3  -5   -0.47    2.22
  22   3  -6   -0.36    2.69
  22  -3  -6   -0.37    2.17
  22   3  -6    3.12    3.23
  22  -3  -6   -0.70    2.27
  22   3  -6   -2.17    2.29
  22   3  -7   -2.18    3.86
  22   3  -7    1.37    2.17
  22  -3  -7   -4.32    2.21
  22   3  -7   -3.51    3.22
  22   3  -8    1.63    2.97
  22  -3  -8   -0.27    3.12
  22   3  -8    2.98    3.21
  22   3  -8   -0.98    2.66
 -22   3   8    0.04    2.10
 -22   3   9   -6.45    2.95
  22   3  -9   -0.85    3.14
  22  -3  -9    0.47    3.21
  22   3  -9    1.62    2.07
  22  -3  -9    2.77    2.30
  22   3  -9   -2.48    3.58
 -22   3  10   -4.39    2.96
  22   3 -10    1.89    3.06
  22   3 -10    2.77    2.16
  22  -3 -10   -1.39    3.57
  22  -3 -10    2.64    3.02
  22   3 -11   -0.01    2.17
 -22   3  11   -1.79    2.92
  22  -3 -11   -2.20    4.43
  22   3 -11   -3.65    3.12
 -22  -3  11   -1.93    3.42
  22  -3 -11   -1.99    2.13
 -22  -3  12    2.45    3.31
  22   3 -12   -0.93    2.26
 -22   3  12   -3.21    2.86
  22   3 -12    0.80    2.25
  22  -3 -12   -0.48    5.57
  22  -3 -12   -0.49    3.00
  22  -3 -13   -0.53    2.18
  22   3 -13    1.81    3.24
  22   3 -13    4.03    3.35
 -22   3  13    3.68    2.87
 -22  -3  13   -2.65    3.27
  22   3 -14    5.39    3.42
  22  -3 -14    1.06    3.01
 -22  -3  14   -1.80    2.44
  22   3 -14   -2.21    3.45
 -22   3  14   -2.25    2.04
 -22  -3  14    1.18    3.24
  22   3 -15    6.55    3.25
  22  -3 -15    2.75    2.97
  22   3 -15    0.99    3.52
 -22  -3  15   -1.34    3.29
 -22   3  15   -3.35    2.85
 -22  -3  15   -1.79    3.44
 -22  -3  16   -0.19    3.52
  22   3 -16   -1.53    2.57
  22   3 -16   -1.69    2.35
 -22  -3  16   -0.63    3.24
 -22   3  16    2.29    2.08
  22  -3 -16    0.66    3.05
  22   3 -17    2.45    2.67
  22  -3 -17   -3.54    3.11
 -22  -3  17    4.97    3.61
 -22  -3  17    1.24    2.38
 -22   3  17    1.56    2.01
  22   3 -17    1.17    2.33
  22   4  -1   -1.92    4.58
  22   4  -1    5.32    4.54
  22   4  -1    1.34    3.59
  22  -4  -1    2.68    2.41
  22  -4  -1   -4.19    3.37
  22   4  -2  135.47    5.67
  22   4  -2  135.39    5.03
  22  -4  -2  125.24    3.35
  22  -4  -2  125.39    4.05
  22   4  -2  129.09    6.04
  22  -4  -3    9.67    2.42
  22   4  -3    6.11    4.45
  22  -4  -3    7.43    3.17
  22   4  -3   10.05    3.60
  22   4  -3    6.82    2.78
  22  -4  -4   77.64    3.71
  22   4  -4   50.61    3.17
  22  -4  -4   63.73    2.65
  22   4  -4   70.49    5.10
  22   4  -4   72.46    4.05
  22  -4  -5    1.12    2.35
  22   4  -5    2.43    4.30
  22   4  -5   -0.28    2.28
  22   4  -5   -0.52    3.32
  22  -4  -5    1.29    3.12
  22  -4  -6   -0.71    2.22
  22   4  -6    1.61    5.21
  22   4  -6    5.39    2.18
  22   4  -6    0.72    3.24
  22  -4  -6    3.44    2.36
  22   4  -7   40.32    3.69
  22   4  -7   51.67    4.80
  22   4  -7   34.57    3.20
  22  -4  -7   37.96    2.69
  22  -4  -7   37.09    3.34
  22   4  -8   20.63    3.48
  22   4  -8   29.04    4.46
  22   4  -8   20.11    2.26
  22  -4  -8   28.14    2.68
  22   4  -9   10.62    3.06
  22  -4  -9   10.26    3.54
  22   4  -9    8.20    3.38
  22  -4  -9    8.93    4.02
  22  -4  -9   10.56    5.31
  22   4  -9   11.44    4.17
 -22   4   9   10.55    2.22
  22   4 -10  104.56    4.73
 -22   4  10  114.42    3.10
  22  -4 -10  125.14    4.25
  22   4 -10  111.39    5.50
  22   4 -10  116.41    3.83
  22   4 -11   72.38    3.66
  22   4 -11   69.99    4.94
  22   4 -11   57.71    4.52
  22  -4 -11   74.12    3.83
 -22   4  11   59.47    3.50
  22   4 -12   46.42    2.81
 -22  -4  12   57.49    4.27
  22   4 -12   51.62    4.26
 -22   4  12   54.29    2.65
  22  -4 -12   53.12    2.83
  22  -4 -13   -1.55    2.28
  22   4 -13    4.60    2.32
 -22  -4  13    5.97    4.22
 -22   4  13    5.84    3.11
  22   4 -13    5.50    3.82
 -22  -4  14   14.66    3.62
  22  -4 -14   12.97    3.43
  22   4 -14   13.38    2.55
 -22   4  14   18.51    3.17
  22   4 -14   15.32    3.96
 -22  -4  14   13.70    3.42
 -22   4  15   11.32    2.30
  22   4 -15   11.40    3.54
 -22  -4  15   13.86    3.44
  22  -4 -15   12.37    2.50
  22   4 -15   10.98    4.21
 -22  -4  15   12.54    2.61
  22  -5  -5   -1.36    4.56
  22   5  -6    1.03    4.21
  22   5  -6    4.00    2.42
  22   5  -6    1.52    6.21
  22  -5  -6   -4.04    2.28
  22  -5  -6    2.07    4.62
  22  -5  -6    1.87    3.63
  22   5  -7   -2.79    6.23
  22   5  -7    0.21    5.05
  22  -5  -7   -2.10    3.74
  22   5  -7    1.98    2.34
  22  -5  -7   -1.20    4.62
  22  -5  -7   -0.13    2.25
  22   5  -8    0.93    5.40
  22   5  -8    0.44    7.24
  22  -5  -8    0.82    6.03
  22  -5  -8   -0.19    5.34
  22   5  -8    1.24    3.30
  22  -5  -8   -3.96    3.66
  22  -5  -8    1.31    2.32
  22  -5  -9   -2.00    3.68
  22   5  -9   -1.93    3.33
  22   5  -9   -1.12    7.07
  22   5  -9    0.49    5.54
 -22   5   9   -0.52    2.26
  22   5 -10    4.29    2.37
 -22   5  10    2.54    2.37
  22   5 -10   -0.90    5.70
  22  -5 -10   -1.76    3.75
  22   5 -10    1.09    8.00
  21   0  -1   -0.63    2.25
  21   0  -1    0.98    2.32
  21   0  -2    0.47    2.24
  21   0  -2    1.35    3.08
  21   0  -3    3.65    3.05
  21   0  -3   -0.31    2.15
  21   0  -4    1.56    3.12
  21   0  -4    4.78    3.01
  21   0  -5    3.02    3.15
  21   0  -5    5.49    2.88
  21   0  -6   -0.03    2.11
  21   0  -6    1.23    2.95
  21   0  -7   -3.33    2.88
  21   0  -7    1.52    3.37
  21   0  -8    3.71    3.27
  21   0  -8   -2.89    2.99
 -21   0   8   -1.35    2.95
  21   0  -9    0.06    2.26
  21   0  -9   -1.36    2.15
 -21   0   9   -6.44    3.07
 -21   0  10    0.38    2.15
  21   0 -10    0.59    2.13
  21   0 -10    3.14    3.14
  21   0 -11    3.69    3.06
 -21   0  11   -1.30    3.19
  21   0 -11   -0.14    2.19
 -21   0  12    4.27    2.28
  21   0 -12    1.60    2.28
  21   0 -12   -2.11    2.23
  21   0 -13    2.06    2.28
 -21   0  13    1.73    2.28
  21   0 -13   -1.14    3.22
  21   0 -14    0.93    3.37
 -21   0  14    0.05    3.17
  21   0 -14   -0.50    3.07
  21   0 -15   -0.82    2.18
 -21   0  15    0.99    3.07
  21   0 -15    2.49    2.37
 -21   0  15    3.72    3.23
  21   0 -16   -2.88    3.24
 -21   0  16   11.21    3.26
 -21   0  16   -2.15    2.38
  21   0 -16   -4.42    3.68
  21   0 -17   -1.19    3.19
  21   0 -17    2.23    2.56
 -21   0  17   -2.34    3.07
 -21   0  17    1.25    3.32
 -21   0  18   -3.42    2.32
  21   0 -18   -0.59    3.74
  21   0 -18   -0.38    2.23
 -21   0  18    1.64    3.17
 -21   0  19   -0.71    3.43
  21   0 -19   -0.79    3.29
 -21   0  19    1.54    3.27
  21  -1  -1    2.27    3.10
  21   1  -1    3.19    2.42
  21   1  -1    5.56    2.36
  21  -1  -1    7.03    2.20
  21  -1  -2 1176.96   11.80
  21   1  -2 1347.61   15.61
  21   1  -2  991.71   11.35
  21  -1  -2 1252.78   12.54
  21   1  -3  236.26    4.77
  21  -1  -3  192.66    3.30
  21  -1  -3  192.54    4.03
  21   1  -3  181.16    3.76
  21   1  -4  380.89    5.73
  21  -1  -4  315.75    4.29
  21  -1  -4  320.58    4.90
  21   1  -4  376.76    5.92
  21   1  -5   12.75    3.13
  21  -1  -5   14.90    2.93
  21   1  -5    9.99    2.50
  21  -1  -5   17.22    2.99
  21   1  -6  295.60    5.20
  21  -1  -6  248.37    3.77
  21   1  -6  301.54    5.33
  21  -1  -6  273.80    4.45
  21   1  -6  232.17    4.00
  21   1  -7    6.68    3.18
  21   1  -7    4.14    3.34
  21   1  -7   11.57    2.38
  21  -1  -7    5.79    2.94
 -21   1   7    8.27    2.92
  21   1  -8    1.17    2.31
  21   1  -8    8.87    2.30
 -21  -1   8    8.07    3.23
  21  -1  -8    4.72    2.93
 -21   1   8    1.95    2.98
  21  -1  -8    8.41    3.37
  21  -1  -9  401.90    6.29
 -21   1   9  441.16    5.71
  21   1  -9  390.00    5.51
 -21  -1   9  427.00    6.35
  21   1  -9  449.94    6.55
  21  -1  -9  357.44    4.51
  21   1 -10  176.67    4.17
  21  -1 -10  156.67    4.03
  21  -1 -10  182.23    3.88
  21   1 -10  178.18    4.23
 -21   1  10  173.64    3.93
 -21  -1  10  170.15    4.19
  21  -1 -11   97.17    3.68
  21   1 -11  102.94    3.69
  21   1 -11   96.30    2.85
  21  -1 -11  108.20    3.60
 -21   1  11  107.34    3.58
 -21  -1  11   79.29    2.68
 -21   1  12  739.78    7.29
  21  -1 -12  848.10    8.82
  21   1 -12  851.01    9.08
  21  -1 -12  794.52    9.21
  21   1 -12  744.83    8.40
 -21  -1  12  877.53    9.21
 -21  -1  13   13.35    2.33
  21   1 -13   11.18    3.16
  21  -1 -13   10.29    3.54
  21  -1 -13   10.98    2.95
  21   1 -13    9.05    3.26
 -21   1  13   13.29    3.00
 -21  -1  14   48.56    3.43
  21  -1 -14   58.08    3.25
  21   1 -14   45.81    2.57
 -21  -1  14   64.05    3.58
 -21   1  14   52.60    2.45
  21   1 -14   59.43    3.50
  21  -1 -14   57.48    3.99
 -21  -1  15   10.11    3.14
  21  -1 -15   13.36    2.18
  21  -1 -15   11.29    3.80
  21   1 -15   12.34    3.25
 -21  -1  15   10.51    2.39
  21   1 -15    9.55    3.24
 -21   1  15   11.00    3.05
  21  -1 -16   75.13    3.36
  21   1 -16   61.52    2.75
 -21  -1  16   57.86    2.76
  21   1 -16   70.19    2.73
  21  -1 -16   77.59    4.38
 -21  -1  16   64.76    2.82
 -21   1  16   60.73    2.63
  21  -1 -17    2.95    2.20
 -21  -1  17   -0.91    3.31
  21   1 -17    0.56    2.37
 -21  -1  17   -0.19    2.36
 -21   1  17   -0.25    3.20
  21   1 -17   -1.68    3.24
 -21   1  17   -1.06    2.97
  21  -1 -17   -0.62    3.63
 -21  -1  18    2.67    2.40
 -21   1  18    1.16    2.29
  21   1 -18   -0.41    3.30
 -21  -1  18    3.96    3.24
  21  -1 -18    2.96    2.12
 -21   1  18   -2.15    3.30
  21   1 -18    4.00    2.44
  21  -1 -19    2.41    3.19
 -21  -1  19    3.72    3.44
 -21  -1  19   -0.33    3.44
 -21   1  19   -1.04    3.33
 -21   1  19   -2.43    3.36
  21   1 -19   -1.06    3.59
  21   1 -19   -2.09    2.47
  21  -2  -1    2.34    2.01
  21  -2  -1   -0.32    2.09
  21   2  -1   -0.75    3.45
  21   2  -1    3.52    3.56
  21   2  -2    1.60    3.40
  21  -2  -2    2.86    3.03
  21   2  -2    1.24    3.67
  21  -2  -2    6.35    2.97
  21   2  -3   -0.26    3.64
  21   2  -3    1.07    3.26
  21  -2  -3    0.53    2.10
  21  -2  -3    0.19    2.06
  21  -2  -4    5.02    2.88
  21   2  -4   -0.54    3.22
  21   2  -4    2.23    2.70
  21  -2  -4   -1.03    2.01
  21   2  -4    0.38    3.65
  21  -2  -5    2.18    2.08
  21  -2  -5   -3.49    2.04
  21   2  -5   -1.66    2.42
  21   2  -5   -1.44    3.69
  21   2  -5    0.92    3.17
  21   2  -6    1.29    2.29
  21   2  -6    1.36    3.17
  21  -2  -6   -2.64    2.98
  21  -2  -6    1.66    2.08
  21   2  -6   -1.82    3.63
 -21   2   7    3.38    2.07
  21   2  -7    2.32    3.60
  21  -2  -7   -0.75    2.06
  21   2  -7    5.25    3.08
  21   2  -7   -3.46    3.29
 -21   2   8    1.08    2.10
  21   2  -8    0.53    2.21
  21  -2  -8   -0.04    3.42
  21   2  -8   -2.79    3.36
  21  -2  -8    1.63    2.10
  21   2  -8   -0.68    2.53
  21  -2  -9    2.21    3.18
  21  -2  -9    0.67    2.12
 -21  -2   9    0.70    3.51
  21   2  -9   -1.06    2.15
  21   2  -9   -0.09    3.27
 -21   2   9   -0.12    2.10
  21   2 -10    0.09    3.31
  21  -2 -10   -1.27    2.12
 -21  -2  10    1.37    3.43
  21   2 -10   -1.65    2.29
 -21   2  10   -2.20    2.95
  21  -2 -10    0.04    3.00
 -21   2  11    2.36    2.93
  21   2 -11    0.42    2.26
 -21  -2  11    2.38    3.24
  21  -2 -11    1.52    2.10
  21  -2 -11    1.68    3.92
  21   2 -11   -0.09    2.37
  21   2 -12   -1.74    2.32
  21  -2 -12    0.65    2.12
  21   2 -12    1.01    2.18
 -21   2  12   -3.62    2.98
 -21  -2  12   -4.09    3.22
  21  -2 -12    0.86    3.55
 -21  -2  13   -0.16    3.22
 -21  -2  13    2.23    3.24
  21  -2 -13    0.11    3.78
  21  -2 -13    0.49    2.94
  21   2 -13    0.38    3.25
 -21   2  13    4.16    2.08
  21   2 -13    5.80    3.23
 -21   2  14    1.64    1.97
  21  -2 -14    4.64    2.90
 -21  -2  14   -0.54    3.24
  21   2 -14   -2.63    3.19
 -21  -2  14   -0.37    3.28
  21   2 -14   -1.10    3.21
  21  -2 -14   -0.65    4.47
 -21   2  15   -0.91    2.06
  21  -2 -15    2.10    2.86
  21   2 -15   -0.98    3.30
 -21  -2  15    4.32    2.33
  21   2 -15   -1.88    2.21
 -21  -2  15   -1.05    2.34
  21  -2 -15    2.04    4.45
  21   2 -16   -1.88    2.39
  21  -2 -16   -0.12    2.02
 -21   2  16    1.90    2.87
  21   2 -16    2.83    3.23
 -21  -2  16   -5.58    2.39
 -21  -2  16    6.44    3.46
 -21   2  17   -0.17    2.92
  21   2 -17   -1.74    3.22
  21   2 -17   -1.82    3.41
 -21  -2  17    0.36    3.28
  21  -2 -17   -1.56    2.05
 -21  -2  17   -3.12    3.49
  21  -2 -18   -1.25    2.08
 -21  -2  18    0.36    3.38
  21   2 -18    0.55    3.51
 -21   2  18    1.11    2.10
 -21  -2  18   -1.33    2.46
  21   2 -18   -1.49    3.25
  21   3  -1    4.34    3.99
  21   3  -1    9.19    3.52
  21  -3  -1    5.48    2.26
  21   3  -1   10.83    3.24
  21  -3  -1   10.92    3.14
  21   3  -2   15.67    3.99
  21   3  -2   16.86    3.49
  21   3  -2   26.57    4.27
  21  -3  -2   19.58    3.20
  21  -3  -2   14.77    3.13
  21   3  -3   -7.10    3.81
  21  -3  -3    2.81    3.12
  21  -3  -3   -1.62    3.13
  21   3  -3    2.27    3.80
  21   3  -3    0.25    3.28
  21   3  -4  110.99    4.60
  21  -3  -4  107.03    3.69
  21   3  -4  118.14    4.17
  21  -3  -4  116.97    3.70
  21   3  -4  106.44    3.48
  21  -3  -5   11.73    3.29
  21   3  -5   15.03    3.28
  21  -3  -5   13.98    3.17
  21   3  -5   15.52    3.85
  21   3  -5   15.37    3.41
  21  -3  -6  488.83    6.18
  21  -3  -6  570.45    7.47
  21   3  -6  595.11    9.54
  21   3  -6  616.29   10.84
  21   3  -6  487.77    7.99
  21   3  -7   33.04    2.34
  21   3  -7   47.35    3.47
  21  -3  -7   43.69    2.44
  21   3  -7   41.09    3.91
 -21   3   7   39.10    2.34
  21   3  -8   44.26    3.82
 -21   3   8   32.61    3.15
  21   3  -8   30.69    3.36
  21  -3  -8   35.29    3.45
  21   3  -8   33.54    2.36
  21  -3  -8   39.27    3.27
  21   3  -9   73.23    4.20
  21  -3  -9   56.36    3.62
  21   3  -9   70.79    3.39
 -21   3   9   72.22    2.55
  21   3  -9   64.85    3.55
  21  -3  -9   77.71    3.46
  21   3 -10   57.08    3.50
  21   3 -10   49.06    3.54
  21  -3 -10   47.09    4.99
 -21  -3  10   57.32    3.93
  21  -3 -10   52.15    2.57
 -21   3  10   57.01    3.30
 -21   3  11    5.13    3.02
  21  -3 -11    1.49    5.31
  21  -3 -11   -6.90    3.10
  21   3 -11    3.38    2.22
 -21  -3  11    0.42    3.39
  21   3 -11    3.27    3.19
 -21   3  12   13.26    2.28
  21   3 -12   11.05    3.31
 -21  -3  12   14.62    3.35
  21   3 -12   14.23    3.34
  21  -3 -12   12.27    6.84
  21  -3 -12   10.97    3.30
  21  -3 -13    6.45    2.15
 -21  -3  13    3.43    3.29
  21   3 -13    6.18    3.40
  21   3 -13    6.08    2.35
 -21  -3  13    6.96    2.37
 -21   3  13    6.50    2.94
 -21  -3  14   66.32    2.85
  21   3 -14   81.91    3.74
  21   3 -14   82.41    4.18
 -21   3  14   78.70    3.45
  21  -3 -14   71.92    2.78
 -21  -3  14   82.88    3.81
  21  -3 -15   53.72    3.31
 -21  -3  15   60.91    3.83
  21   3 -15   68.11    3.67
 -21  -3  15   64.61    3.72
  21   3 -15   61.27    4.08
 -21   3  15   56.26    2.45
  21  -3 -16    0.73    3.04
  21   3 -16    3.48    3.74
 -21   3  16    0.56    2.88
  21   3 -16    1.16    2.33
 -21  -3  16    0.15    3.50
 -21  -3  16    0.09    3.34
  21  -3 -17   39.04    3.46
 -21   3  17   49.63    3.36
  21   3 -17   47.67    2.83
 -21  -3  17   41.08    2.97
 -21  -3  17   47.78    3.76
  21   3 -17   53.91    4.33
  21   4  -1    1.54    4.43
  21  -4  -1    3.42    2.40
  21  -4  -1    1.88    3.33
  21   4  -1    2.84    3.50
  21   4  -1    1.88    4.32
  21   4  -2    0.45    3.49
  21   4  -2    3.25    2.88
  21  -4  -2    2.87    2.34
  21   4  -2    6.45    4.44
  21  -4  -2    2.55    2.29
  21   4  -3   -2.43    3.48
  21   4  -3   -5.25    3.87
  21  -4  -3   -4.27    2.28
  21   4  -3    2.28    4.36
  21  -4  -3    1.88    3.13
  21  -4  -4    0.71    3.08
  21   4  -4   -1.07    3.36
  21  -4  -4   -3.03    3.21
  21   4  -4    2.48    4.24
  21   4  -4    0.66    3.47
  21  -4  -5    3.89    3.37
  21   4  -5   -3.63    3.26
  21  -4  -5    0.15    3.02
  21   4  -5   -2.96    3.30
  21   4  -5    1.22    4.33
  21  -4  -6    4.37    2.07
  21  -4  -6    1.67    3.41
  21   4  -6    0.69    3.21
  21   4  -6    2.85    5.29
  21   4  -6    3.50    2.15
  21  -4  -7    0.82    2.25
  21   4  -7    2.39    3.20
  21   4  -7    1.72    5.11
  21   4  -7    7.88    3.02
  21   4  -8    2.67    3.24
  21   4  -8    0.39    3.04
  21  -4  -8   -3.79    2.33
  21  -4  -8    1.65    5.00
  21   4  -8    1.13    5.07
 -21   4   8    2.19    2.20
  21  -4  -8    0.02    3.88
  21   4  -9   -0.29    5.00
  21  -4  -9    0.27    5.50
 -21   4   9   -1.29    2.10
  21  -4  -9    0.68    4.54
  21  -4  -9    1.15    3.40
  21   4  -9   -1.12    3.31
  21   4  -9    2.18    2.16
  21   4 -10    2.75    2.23
  21   4 -10   -0.69    4.27
 -21   4  10    2.42    2.27
  21   4 -10    2.07    3.84
  21  -4 -10    3.36    2.45
 -21   4  11    3.79    2.24
  21   4 -11    1.25    2.28
  21   4 -11    5.10    3.57
  21   4 -11    0.35    3.76
  21  -4 -11    6.09    3.46
  21  -4 -12    2.65    3.39
 -21  -4  12   -0.78    3.47
  21   4 -12   -1.73    2.32
 -21   4  12    0.42    3.13
  21   4 -12    2.87    3.66
  21  -4 -13    0.39    2.29
 -21  -4  13   -7.15    3.41
 -21  -4  13    0.61    4.07
  21   4 -13    2.45    3.68
  21   4 -13   -2.15    3.38
 -21   4  13   -1.35    2.15
  21  -4 -14    0.21    2.32
 -21  -4  14    1.10    3.41
  21   4 -14    1.52    3.90
 -21   4  14    1.09    3.02
 -21  -4  14    3.11    3.25
  21   4 -14    4.39    3.31
  21  -4 -15   -0.69    2.28
  21   4 -15    1.48    4.02
 -21  -4  15    2.84    3.56
 -21  -4  15    2.04    3.24
 -21   4  15    5.95    3.06
  21   4 -15    2.28    3.41
  21  -5  -4    4.57    2.36
  21   5  -4    7.13    3.57
  21   5  -4    4.24    4.31
  21  -5  -4    5.23    2.58
  21   5  -4    5.30    5.99
  21  -5  -4    6.36    4.38
  21  -5  -5    6.52    4.38
  21  -5  -5    6.82    3.30
  21   5  -5    7.07    2.37
  21   5  -5    4.09    4.15
  21  -5  -5    4.50    3.65
  21   5  -5    2.48    7.04
  21  -5  -6   30.04    4.94
  21  -5  -6   26.27    3.39
  21   5  -6   31.78    7.48
  21   5  -6   22.61    2.51
  21  -5  -6   33.06    3.84
  21   5  -6   16.56    4.68
  21  -5  -7    5.00    5.20
  21   5  -7    4.88    5.36
  21  -5  -7    2.23    3.66
  21  -5  -7    3.48    2.30
  21   5  -7    4.69    6.89
  21   5  -7    7.34    3.22
  21  -5  -8   41.91    7.04
  21  -5  -8   50.11    4.11
  21   5  -8   55.27    9.22
  21   5  -8   32.89    6.49
  21   5  -8   38.61    3.54
  21  -5  -8   46.42    8.94
  21  -5  -9    8.11    3.77
  21   5  -9    2.40    2.35
  21   5  -9    4.97    6.39
 -21   5   9   12.26    3.24
  21   5  -9    8.78    8.21
  21   5 -10    2.17    6.55
  21  -5 -10    7.28    2.72
 -21   5  10    2.29    3.32
  21   5 -10    5.21    3.48
  21   5 -10    3.24    7.89
  21  -5 -11    4.49    2.65
  21   5 -11    3.40    2.44
  21   5 -11    0.05    5.88
 -21   5  11   -1.40    2.32
  21   5 -11   -1.00    7.06
  20   0  -1    3.82    3.20
  20   0  -1   -4.74    3.12
  20   0  -2  155.35    4.06
  20   0  -2  123.28    2.88
  20   0  -3    1.19    2.10
  20   0  -3   -1.99    3.07
  20   0  -4  321.41    4.75
  20   0  -4  216.89    3.75
  20   0  -5    0.16    2.13
  20   0  -5    1.50    2.89
  20   0  -6    9.67    3.03
  20   0  -6    7.63    2.11
 -20   0   7    4.35    2.99
  20   0  -7   -0.71    2.01
  20   0  -7   -0.52    3.39
 -20   0   8  299.07    4.95
  20   0  -8  319.89    5.09
  20   0  -8  310.31    5.44
  20   0  -9    3.55    2.98
 -20   0   9   -0.36    2.09
  20   0  -9    1.24    2.22
 -20   0  10  482.82    6.05
  20   0 -10  508.30    6.50
  20   0 -10  437.75    6.01
 -20   0  11    2.03    2.28
  20   0 -11   -0.95    3.14
  20   0 -11    5.66    3.07
 -20   0  12  153.98    3.87
  20   0 -12  100.96    2.90
  20   0 -12  160.53    3.95
  20   0 -13   -0.55    2.37
  20   0 -13   -1.01    3.21
 -20   0  13   -1.36    3.27
 -20   0  14  124.71    3.83
 -20   0  14  149.96    3.98
  20   0 -14  146.17    4.26
  20   0 -14  137.20    3.88
 -20   0  15    2.14    3.07
  20   0 -15    0.57    3.50
  20   0 -15    0.63    3.15
 -20   0  15   -1.36    3.31
  20   0 -16  577.00    8.45
 -20   0  16  522.56    6.52
 -20   0  16  526.35    7.05
  20   0 -16  456.42    5.68
  20   0 -17   -2.02    3.50
 -20   0  17    2.83    3.10
  20   0 -17    4.85    2.27
 -20   0  17    1.38    2.19
 -20   0  18   30.60    3.45
  20   0 -18   21.69    2.47
  20   0 -18   19.17    3.87
 -20   0  18   19.67    2.47
 -20   0  19   -1.54    2.38
 -20   0  19    1.93    3.30
  20   0 -19    4.08    3.28
  20  -1  -1    4.73    2.17
  20  -1  -1   -0.80    3.02
  20   1  -1    0.76    3.50
  20   1  -1   -5.65    3.52
  20  -1  -2    3.70    2.15
  20   1  -2    2.61    2.26
  20   1  -2   -1.88    3.37
  20  -1  -2   -0.58    2.17
  20   1  -3    3.27    3.54
  20  -1  -3   -1.20    2.15
  20  -1  -3    2.48    2.14
  20   1  -3    3.14    3.21
  20   1  -4   -2.66    2.42
  20   1  -4   -1.53    3.15
  20  -1  -4    5.05    2.93
  20  -1  -4    2.11    2.04
  20   1  -5   -0.60    2.34
  20   1  -5   -0.05    3.07
  20  -1  -5   -3.02    2.02
  20   1  -5    0.40    2.42
  20  -1  -5    1.61    2.01
  20   1  -6    1.03    2.33
  20   1  -6    1.75    2.31
  20   1  -6    1.94    3.04
  20  -1  -6   -2.26    2.02
  20   1  -7    1.56    2.18
  20  -1  -7    0.47    2.82
 -20   1   7    1.13    2.05
  20   1  -7    0.95    2.20
 -20  -1   8    1.97    3.26
  20  -1  -8   -1.20    1.98
  20   1  -8    0.92    3.24
 -20   1   8    3.41    2.81
  20   1  -8    2.19    3.13
  20  -1  -8    1.24    3.27
  20   1  -9    0.91    2.27
 -20  -1   9    0.28    3.21
  20   1  -9   -4.07    3.30
  20  -1  -9   -1.66    2.95
 -20   1   9    0.31    2.92
  20  -1  -9    1.47    3.19
 -20   1  10   -0.73    3.03
  20   1 -10   -1.94    3.17
  20  -1 -10    1.58    2.06
  20  -1 -10    0.07    3.03
  20   1 -10    1.68    3.29
 -20  -1  10    2.06    3.20
 -20  -1  11    2.35    3.16
 -20   1  11    0.56    2.11
  20   1 -11    2.45    3.27
  20   1 -11    3.09    3.19
  20  -1 -11   -1.13    3.05
  20  -1 -11    0.98    3.10
  20  -1 -12    4.58    2.98
  20  -1 -12    1.86    3.41
  20   1 -12    3.45    3.11
  20   1 -12    1.22    2.31
 -20   1  12    3.50    2.18
 -20  -1  12   -4.20    3.19
  20  -1 -13    1.89    2.55
 -20  -1  13   -2.90    3.13
  20   1 -13    2.60    2.30
 -20   1  13   -1.33    2.97
 -20  -1  13   -0.64    3.13
  20   1 -13   -0.28    2.21
  20  -1 -13   -0.62    2.07
  20  -1 -14   -1.38    3.61
 -20  -1  14   -0.91    3.08
  20  -1 -14    3.00    2.02
 -20  -1  14   -1.49    3.20
 -20   1  14   -2.62    2.14
  20   1 -14   -2.95    3.15
  20   1 -14    1.95    2.19
  20   1 -15    0.43    3.20
  20   1 -15   -0.12    3.09
 -20  -1  15    2.72    3.28
  20  -1 -15   -4.38    2.98
 -20  -1  15   -3.23    3.18
 -20   1  15   -4.61    3.07
  20  -1 -15    1.96    3.67
 -20   1  16   -1.67    3.22
 -20  -1  16   -0.40    2.43
 -20  -1  16    2.52    3.22
  20  -1 -16   -0.08    3.64
  20  -1 -16    1.58    2.94
  20   1 -16   -3.56    3.35
 -20   1  16   -0.73    2.11
  20   1 -16   -2.20    3.30
  20   1 -17    3.27    3.26
 -20  -1  17   -4.09    3.31
  20   1 -17    0.32    3.37
 -20   1  17   -0.05    3.12
 -20   1  17   -2.55    2.11
  20  -1 -17    2.46    2.09
 -20  -1  17    2.81    2.39
 -20  -1  18    2.68    3.33
 -20   1  18   -0.49    3.20
  20   1 -18    2.51    3.37
 -20  -1  18    1.27    2.37
 -20   1  18    1.62    3.26
  20  -1 -18    0.93    2.27
  20   1 -18    7.00    3.46
 -20  -1  19   -3.96    3.53
  20   1 -19    3.76    2.59
  20  -1 -19   -1.26    3.28
 -20  -1  19    2.00    2.54
  20   1 -19    1.72    2.53
 -20   1  19   -1.98    2.35
 -20   1  19    0.00    3.30
  20  -2  -1   36.88    2.32
  20   2  -1   38.15    2.88
  20  -2  -1   44.57    3.14
  20   2  -1   48.13    3.69
  20   2  -2  371.26    5.83
  20  -2  -2  413.10    5.06
  20   2  -2  521.61    8.24
  20  -2  -2  422.30    5.19
  20   2  -3   35.90    3.82
  20  -2  -3   29.81    3.04
  20  -2  -3   22.47    2.19
  20   2  -3   26.04    3.45
  20  -2  -4   23.30    2.22
  20   2  -4   24.42    2.38
  20   2  -4   25.07    3.79
  20  -2  -4   21.59    2.16
  20   2  -4   40.11    3.79
  20   2  -5  149.59    4.40
  20   2  -5  146.96    4.59
  20  -2  -5  133.12    3.59
  20  -2  -5  132.81    3.63
  20   2  -5  145.53    4.16
  20  -2  -6  318.12    4.42
  20   2  -6  376.32    6.32
  20   2  -6  307.80    5.12
  20   2  -6  240.22    4.71
  20  -2  -7  262.53    3.94
  20   2  -7  314.35    5.93
  20   2  -7  305.70    5.57
 -20   2   7  284.54    4.59
  20   2  -7  288.67    5.19
 -20   2   8  129.86    2.84
 -20  -2   8  153.08    4.52
  20   2  -8  165.07    3.99
  20   2  -8  164.32    4.29
  20  -2  -8  164.73    3.80
  20  -2  -8  143.87    4.35
  20   2  -9  104.14    3.73
  20  -2  -9   87.61    3.76
 -20   2   9  102.61    3.50
  20   2  -9  120.51    3.91
 -20  -2   9  118.49    4.18
  20  -2  -9  109.10    3.54
  20  -2 -10  786.29    8.24
  20  -2 -10  640.04    8.26
  20   2 -10  612.56    7.23
  20   2 -10  732.66    8.94
 -20   2  10  761.40    8.02
 -20  -2  10  606.52    8.08
  20  -2 -11  149.02    3.00
  20  -2 -11  143.97    4.72
  20   2 -11  155.27    3.32
 -20  -2  11  132.16    3.30
  20   2 -11  172.83    4.35
 -20   2  11  172.52    3.86
  20   2 -12    1.56    3.20
  20   2 -12   -0.45    3.27
 -20  -2  12    6.94    3.34
  20  -2 -12   -0.37    2.07
 -20  -2  12   -0.59    3.20
  20  -2 -12    2.31    4.53
 -20   2  12   -5.42    2.89
 -20   2  13  186.99    3.23
 -20  -2  13  178.33    3.60
  20   2 -13  240.70    4.78
 -20  -2  13  214.50    4.48
  20  -2 -13  214.75    4.19
  20  -2 -13  226.25    7.13
  20   2 -13  232.15    4.53
 -20  -2  14  114.87    3.18
 -20  -2  14  141.91    4.04
  20   2 -14  146.83    4.23
  20  -2 -14  105.16    5.18
  20  -2 -14  132.21    3.60
 -20   2  14  120.67    2.81
  20   2 -14  146.03    3.91
  20   2 -15    1.93    3.16
 -20  -2  15    1.51    2.32
 -20  -2  15   -0.64    3.30
  20   2 -15    3.37    3.36
 -20   2  15   -5.23    2.87
  20  -2 -15    3.28    2.85
 -20   2  16  130.85    2.99
 -20  -2  16  151.42    4.45
  20  -2 -16  134.51    3.12
  20   2 -16  142.07    3.30
 -20  -2  16  165.14    4.38
  20   2 -16  163.59    4.60
 -20   2  17   24.93    2.21
  20  -2 -17   21.50    2.25
 -20  -2  17   30.68    3.53
  20   2 -17   33.88    3.37
 -20  -2  17   23.97    3.59
  20   2 -17   26.20    3.67
  20  -2 -18    4.98    2.20
 -20  -2  18    7.81    2.52
  20   2 -18   10.41    2.41
  20   2 -18    7.95    3.61
 -20  -2  18    7.58    3.42
 -20   2  18    7.15    2.96
  20   3  -1   -1.69    4.30
  20  -3  -1    4.40    2.08
  20   3  -1    3.27    3.89
  20   3  -1   -2.07    3.48
  20  -3  -1    0.39    3.24
  20   3  -2   -1.44    2.73
  20   3  -2   -4.33    2.85
  20   3  -2    4.71    3.25
  20  -3  -2    2.72    3.09
  20  -3  -2   -1.09    2.30
  20   3  -3    6.27    3.87
  20   3  -3   -0.57    3.29
  20  -3  -3   -0.30    3.03
  20  -3  -3   -4.20    3.18
  20   3  -3   -1.16    2.64
  20   3  -4    1.62    3.84
  20  -3  -4   -1.46    3.11
  20   3  -4    2.77    3.21
  20  -3  -4    1.25    2.99
  20   3  -4    4.48    3.45
  20  -3  -5    1.54    2.18
  20   3  -5    3.44    3.18
  20  -3  -5    1.32    2.99
  20   3  -5    3.70    2.23
  20   3  -5    1.62    3.77
  20   3  -6    3.24    2.19
  20  -3  -6    0.79    3.09
  20   3  -6   -2.30    3.86
  20   3  -6    2.78    3.18
  20  -3  -6   -0.31    2.03
  20   3  -7    3.99    3.71
  20   3  -7   -3.37    2.12
  20   3  -7    1.06    3.22
 -20   3   7   -0.30    2.04
  20  -3  -7    1.35    2.12
  20  -3  -8    5.95    2.26
 -20   3   8    2.16    2.22
  20   3  -8   -2.97    3.01
  20   3  -8    1.35    3.14
  20   3  -8    0.40    3.66
  20  -3  -8   -0.76    3.21
  20  -3  -9    2.82    3.11
  20  -3  -9   -0.73    3.76
  20   3  -9   -0.84    2.14
 -20   3   9    6.07    2.92
  20   3  -9    2.25    3.10
 -20   3  10    2.07    1.99
  20   3 -10    0.76    3.10
  20  -3 -10   -0.90    4.34
  20   3 -10   -1.43    3.24
 -20  -3  10   -0.91    3.49
  20  -3 -10    0.52    3.06
  20  -3 -11   -0.57    3.18
  20   3 -11   -1.80    2.28
 -20  -3  11    2.55    3.34
 -20   3  11   -3.59    2.12
  20   3 -11    3.02    2.28
  20  -3 -11    1.35    5.89
 -20  -3  12   -0.59    2.33
  20  -3 -12   -0.54    2.18
  20   3 -12    3.25    3.27
 -20   3  12    3.32    2.97
 -20  -3  12    1.59    3.23
  20   3 -12   -0.30    3.32
  20   3 -13   -0.38    2.40
 -20   3  13   -1.33    2.01
  20  -3 -13   -1.42    3.09
 -20  -3  13    1.40    3.15
 -20  -3  13    1.30    2.27
  20   3 -13    1.35    3.38
 -20  -3  14   -2.22    3.53
 -20   3  14    1.57    2.01
 -20  -3  14    0.90    3.25
  20  -3 -14   -1.22    2.13
  20   3 -14   -1.48    3.33
  20   3 -14   -4.10    3.56
  20  -3 -15   -6.11    3.09
  20   3 -15   -0.22    2.28
 -20  -3  15   -2.30    2.47
 -20  -3  15    0.61    3.28
  20   3 -15    0.91    2.54
 -20   3  15    0.29    2.83
 -20   3  16    1.52    2.11
  20  -3 -16   -3.75    3.06
 -20  -3  16   -0.41    2.38
  20   3 -16   -2.38    3.87
 -20  -3  16    1.15    2.57
  20   3 -16   -3.88    2.30
 -20   3  17    2.25    2.06
 -20  -3  17    0.18    3.55
  20   3 -17    0.89    2.72
 -20  -3  17   -2.49    3.31
  20  -3 -17    2.97    3.16
  20   3 -17    3.41    2.41
  20   4  -1    0.84    4.27
  20   4  -1   -1.97    4.30
  20   4  -1    2.54    3.46
  20  -4  -1    5.93    3.22
  20  -4  -1   -3.76    3.37
  20   4  -2   76.40    4.54
  20  -4  -2   54.15    2.62
  20   4  -2   82.17    6.03
  20   4  -2   70.08    4.07
  20  -4  -2   57.18    2.77
  20  -4  -3   22.58    3.46
  20   4  -3   27.75    5.40
  20  -4  -3   21.12    3.30
  20   4  -3   22.17    3.61
  20   4  -3   20.69    2.75
  20   4  -4   12.60    3.49
  20  -4  -4   15.11    3.46
  20  -4  -4    9.06    3.19
  20   4  -4   13.26    4.33
  20   4  -4   10.52    3.34
  20  -4  -5    0.29    3.33
  20   4  -5   -0.36    3.14
  20   4  -5    3.49    4.20
  20  -4  -5    3.40    3.11
  20   4  -5   -0.12    3.16
  20   4  -6    6.90    3.19
  20  -4  -6    8.32    2.22
  20  -4  -6    9.82    3.39
  20   4  -6    9.57    5.26
  20   4  -6    5.58    3.08
  20   4  -7  110.92    3.04
  20  -4  -7  127.12    3.38
  20   4  -7  121.73    5.83
  20   4  -7  120.52    4.51
  20  -4  -7  152.91    8.41
  20  -4  -8    5.38    3.45
 -20   4   8    9.44    2.24
  20  -4  -8    4.46    4.59
  20   4  -8    8.18    5.06
  20   4  -8    7.20    3.04
  20  -4  -8    9.06    5.49
  20   4  -8    6.01    3.34
 -20   4   9   56.50    3.46
  20  -4  -9   52.89    2.82
  20  -4  -9   45.08    8.83
  20   4  -9   47.66    3.94
  20   4  -9   52.08    3.39
  20  -4  -9   45.93    8.35
  20   4  -9   64.55    5.54
 -20   4  10  203.38    4.48
  20   4 -10  202.80    4.54
  20   4 -10  234.63    7.95
  20  -4 -10  207.88    4.81
  20   4 -10  199.70    6.55
 -20   4  11   12.52    3.30
  20  -4 -11   12.32    2.57
 -20  -4  11   17.01    4.64
  20   4 -11   13.27    3.32
  20   4 -11   13.72    3.86
  20   4 -12   33.65    3.44
 -20   4  12   33.04    2.44
 -20  -4  12   31.03    3.75
  20  -4 -12   36.73    3.53
 -20  -4  12   30.92    3.48
  20   4 -12   30.69    4.22
  20   4 -13   13.24    3.93
  20   4 -13   15.21    3.36
  20  -4 -13   13.97    2.36
 -20  -4  13   11.74    3.36
 -20  -4  13   14.28    3.52
 -20   4  13   13.72    3.04
  20   4 -14    0.19    3.88
 -20  -4  14    0.40    3.42
 -20   4  14    2.80    2.99
  20  -4 -14   -0.14    2.27
 -20  -4  14   -0.33    3.95
  20   4 -14    2.51    3.31
  20  -4 -15    3.11    2.29
 -20  -4  15    2.47    2.44
  20   4 -15    2.42    3.38
 -20  -4  15    4.95    3.96
  20   4 -15    2.07    3.94
 -20   4  15    7.11    3.05
  20  -5  -2   -0.57    2.92
  20  -5  -2   -1.80    3.40
  20   5  -2    2.02    4.63
  20   5  -2    0.86    3.98
  20   5  -2    0.63    5.83
  20  -5  -2    0.91    3.56
  20  -5  -3    1.03    2.29
  20  -5  -3   -1.13    4.10
  20   5  -3    1.92    3.70
  20   5  -3    1.38    4.27
  20   5  -3    0.89    5.65
  20  -5  -3   -3.00    2.53
  20   5  -4    2.04    5.68
  20  -5  -4    0.83    3.24
  20   5  -4   -3.63    3.40
  20   5  -4    0.63    4.10
  20  -5  -4   -2.91    3.68
  20  -5  -4   -1.02    5.20
  20  -5  -5    4.58    5.06
  20   5  -5    5.56    2.30
  20   5  -5    2.10    5.69
  20  -5  -5   -4.40    3.66
  20   5  -5    1.22    4.82
  20  -5  -5   -2.04    2.27
  20   5  -6   -0.39    6.52
  20   5  -6   -0.12    3.32
  20  -5  -6    3.05    3.15
  20   5  -6    0.05    5.18
  20  -5  -6   -2.24    3.65
  20  -5  -6   -0.33    5.04
  20  -5  -7    4.54    3.15
  20  -5  -7    0.50    3.71
  20   5  -7    0.97    6.54
  20   5  -7   -3.02    3.21
  20   5  -7    0.14    7.42
  20  -5  -7   -0.01    5.66
  20   5  -8    0.71    8.82
  20  -5  -8    2.67    2.61
 -20   5   8    0.75    3.17
  20   5  -8   -0.53    2.33
  20   5  -8    0.68    8.43
  20  -5  -9    7.38    3.65
  20   5  -9    0.55    9.93
  20   5  -9   -0.78    3.39
  20   5  -9    0.58    7.69
 -20   5   9    2.62    3.21
  20   5 -10    0.41    8.68
  20   5 -10    0.07    6.69
  20  -5 -10    1.42    3.66
 -20   5  10    1.42    3.26
  20   5 -10    4.41    2.42
  20   5 -11   -1.50    6.96
  20   5 -11   -0.84    3.38
  20   5 -11    1.40    6.75
 -20   5  11    3.37    2.35
  20  -5 -11    2.74    3.59
  20   5 -12   -1.71    2.39
 -20   5  12    5.23    3.32
  20   5 -12    0.47    6.19
  20  -5 -12   -1.61    2.47
 -20  -5  12   -0.90    3.40
  20   5 -12    1.58    6.15
  19   0  -1    0.38    3.10
  19   0  -1    5.70    3.10
  19   0  -2    1.09    2.12
  19   0  -2   -1.80    3.03
  19   0  -3   -1.30    3.06
  19   0  -3   -2.74    2.98
  19   0  -4   -1.10    2.87
  19   0  -4    0.35    2.97
  19   0  -5    1.19    2.02
  19   0  -5   -4.56    2.95
  19   0  -6    1.08    2.17
  19   0  -7    1.36    2.17
  19   0  -7    1.36    2.27
 -19   0   7   -2.98    2.95
  19   0  -8    2.98    2.95
  19   0  -8   -1.44    2.25
 -19   0   8   -1.50    2.90
 -19   0   9    1.42    2.90
  19   0  -9   -3.07    2.89
  19   0  -9    1.23    3.03
  19   0 -10    0.91    2.16
  19   0 -10   -1.84    2.05
 -19   0  10    1.12    3.07
  19   0 -11   -1.09    2.15
 -19   0  11    4.31    3.12
  19   0 -11    2.20    3.13
  19   0 -12    1.22    3.19
 -19   0  12    1.01    2.30
  19   0 -12    2.57    3.10
 -19   0  13    4.92    3.25
  19   0 -13   -1.59    2.22
 -19   0  13   -1.18    3.12
  19   0 -13    0.39    3.38
  19   0 -14   -0.43    2.42
 -19   0  14   -3.41    3.10
 -19   0  14    1.94    2.25
  19   0 -14   -0.62    2.18
 -19   0  15    8.44    3.21
 -19   0  15    1.41    2.13
  19   0 -15    2.23    3.51
  19   0 -15   -5.04    3.11
 -19   0  16   -1.35    2.45
 -19   0  16    1.65    2.18
  19   0 -16   -0.80    3.29
  19   0 -16    1.41    3.60
 -19   0  17    2.14    2.35
  19   0 -17    3.27    3.06
  19   0 -17    3.98    3.58
 -19   0  17    0.56    3.10
 -19   0  18    2.52    3.14
 -19   0  18    1.58    3.36
  19   0 -18   -4.87    3.17
 -19   0  19    0.01    3.36
  19   0 -19    2.87    2.36
 -19   0  19    0.11    3.43
  19   1  -1  250.40    4.96
  19   1  -1  228.10    4.84
  19  -1  -1  224.83    4.31
  19  -1  -1  209.68    4.22
  19  -1  -2   20.99    3.05
  19   1  -2   15.19    3.54
  19  -1  -2   13.99    3.07
  19   1  -2   14.21    3.31
  19   1  -3  355.58    5.27
  19  -1  -3  444.31    5.75
  19  -1  -3  382.20    4.80
  19   1  -3  387.18    5.27
  19  -1  -4   25.82    3.01
  19   1  -4   32.05    3.24
  19   1  -4   18.23    2.56
  19  -1  -4   23.90    2.98
  19   1  -5    1.29    3.35
  19  -1  -5    4.75    2.84
  19   1  -5    6.06    3.27
  19   1  -5   -0.10    2.98
  19  -1  -5   -0.84    2.03
 -19   1   6  354.40    4.57
  19   1  -6  376.79    5.88
  19   1  -6  347.22    5.38
  19  -1  -6  318.15    4.24
  19   1  -6  388.74    5.94
  19   1  -7    1.48    3.12
 -19  -1   7    0.59    3.23
  19   1  -7    0.82    3.07
  19  -1  -7    2.95    2.79
 -19   1   7    2.62    2.04
  19  -1  -7   -0.56    2.39
 -19  -1   8  264.27    4.24
  19  -1  -8  328.00    4.80
 -19   1   8  330.99    4.84
  19   1  -8  346.35    5.50
  19   1  -8  334.84    5.44
  19  -1  -8  317.45    5.63
  19  -1  -9  362.74    5.68
  19   1  -9  463.33    6.42
 -19  -1   9  362.76    5.08
  19  -1  -9  450.50    5.60
 -19   1   9  452.88    5.68
  19   1  -9  468.43    6.40
  19  -1 -10  940.37    8.80
  19   1 -10 1098.75   11.82
 -19  -1  10  829.26    8.73
  19  -1 -10  907.40    9.49
 -19   1  10 1043.83    9.88
  19   1 -10  856.92    9.08
  19  -1 -11  101.29    3.46
 -19  -1  11   99.58    3.69
  19   1 -11   98.09    3.65
  19  -1 -11   75.33    3.71
 -19   1  11   88.06    2.65
  19   1 -11   91.93    2.86
  19  -1 -12  330.47    5.89
  19   1 -12  352.70    5.24
 -19  -1  12  298.72    5.00
 -19   1  12  354.29    5.03
  19  -1 -12  323.23    4.23
  19   1 -12  315.06    4.42
 -19  -1  12  292.86    4.28
  19   1 -13    9.75    3.19
  19  -1 -13   11.47    3.67
 -19  -1  13    7.63    2.23
 -19   1  13    6.30    2.22
 -19  -1  13    9.87    2.32
  19   1 -13    8.17    3.16
  19  -1 -13   14.60    3.03
 -19   1  14   56.17    2.47
 -19  -1  14   73.38    3.63
  19  -1 -14   59.42    2.36
  19   1 -14   70.19    3.46
  19   1 -14   71.93    3.57
 -19  -1  14   59.86    3.47
  19  -1 -14   60.07    4.08
  19  -1 -15    4.19    3.73
 -19  -1  15    5.91    3.19
 -19   1  15    2.17    3.17
 -19   1  15    2.84    3.04
  19   1 -15    5.29    2.37
  19   1 -15    6.64    3.10
 -19  -1  15    5.55    3.31
  19  -1 -15    6.33    2.94
 -19  -1  16   52.20    3.54
 -19   1  16   48.35    3.48
  19  -1 -16   52.96    2.43
 -19  -1  16   47.37    2.62
  19   1 -16   54.29    3.69
 -19   1  16   59.67    3.32
  19  -1 -16   62.12    4.85
  19   1 -16   61.28    3.45
  19  -1 -17    1.22    2.09
 -19  -1  17    1.11    3.28
 -19   1  17    2.95    3.08
 -19   1  17   -5.43    3.06
  19   1 -17    0.62    2.33
 -19  -1  17    2.84    2.41
  19   1 -17   -3.82    3.41
 -19   1  18   27.73    3.41
 -19  -1  18   41.50    3.64
  19  -1 -18   27.85    2.37
  19   1 -18   34.32    3.58
 -19   1  18   33.59    2.55
 -19  -1  18   27.06    3.50
  19   1 -18   25.33    2.71
 -19  -1  19    0.74    3.49
 -19  -1  19   -3.19    2.64
 -19   1  19   -3.96    3.31
 -19   1  19   -0.15    3.23
  19   1 -19    0.68    3.53
  19  -1 -19    8.96    3.23
  19   2  -1   -6.81    3.57
  19  -2  -1    2.15    2.08
  19  -2  -1   -2.25    2.94
  19   2  -1    0.58    3.65
  19   2  -2   -0.28    2.62
  19  -2  -2    3.04    3.00
  19   2  -2    1.60    2.26
  19  -2  -2   -3.81    2.99
  19  -2  -3    3.52    2.92
  19   2  -3    4.02    3.58
  19  -2  -3    0.65    2.15
  19   2  -3   -0.46    3.17
  19   2  -4   -1.27    3.60
  19   2  -4   -2.33    2.26
  19   2  -4    6.13    2.43
  19  -2  -4    0.72    2.05
  19  -2  -4   -2.12    2.19
  19   2  -5   -4.60    3.33
  19   2  -5   -0.66    3.55
  19  -2  -5   -3.43    2.17
  19   2  -5    0.14    3.12
  19  -2  -5    4.04    2.87
  19   2  -6    2.77    2.18
  19  -2  -6    0.82    2.08
  19   2  -6    1.21    3.13
 -19   2   6    1.86    2.03
  19   2  -6   -0.37    3.55
  19   2  -7    0.39    3.14
  19   2  -7   -1.19    3.46
  19   2  -7   -4.35    2.17
  19  -2  -7    0.00    2.97
 -19   2   7    5.17    2.88
  19  -2  -8   -0.61    3.09
  19   2  -8   -2.44    3.23
  19  -2  -8    3.01    2.06
  19   2  -8    0.41    2.10
 -19   2   8   -1.53    2.94
 -19  -2   8   -0.15    3.40
  19   2  -9   -0.07    2.23
  19  -2  -9    3.69    2.17
 -19   2   9    3.34    2.99
  19   2  -9    1.88    3.03
 -19  -2   9    0.09    3.33
  19  -2  -9    1.19    2.99
  19  -2 -10   -2.27    3.08
  19   2 -10   -0.08    3.19
  19   2 -10   -1.33    2.21
 -19   2  10    1.79    3.03
 -19  -2  10   -1.38    2.27
  19  -2 -10    1.68    3.80
  19  -2 -11   -1.20    4.39
  19   2 -11    2.37    3.28
  19  -2 -11    1.24    2.08
 -19   2  11    0.92    2.92
 -19  -2  11    1.31    2.28
 -19  -2  11   -3.09    2.28
  19   2 -11   -1.52    3.26
  19  -2 -12    4.23    4.48
  19   2 -12   -2.96    3.39
  19   2 -12   -0.70    3.22
 -19  -2  12   -1.11    3.24
 -19   2  12   -1.24    2.90
 -19  -2  12   -2.29    3.43
  19  -2 -12    2.22    2.05
  19  -2 -13    1.07    4.51
  19   2 -13    3.35    3.22
 -19  -2  13   -1.38    2.28
 -19   2  13    2.13    1.99
 -19  -2  13    1.08    2.42
  19   2 -13   -1.52    2.36
  19  -2 -13    2.26    2.00
 -19   2  14    1.34    2.86
 -19  -2  14   -1.29    3.27
 -19  -2  14   -2.76    3.29
  19  -2 -14    2.52    4.33
  19  -2 -14   -2.58    2.96
  19   2 -14    1.64    2.18
  19   2 -14    0.00    3.32
 -19   2  15   -1.43    2.87
  19   2 -15    2.35    3.17
 -19  -2  15   -0.10    2.39
  19  -2 -15    2.74    1.98
 -19  -2  15   17.82    3.46
  19   2 -15   -1.53    2.40
 -19  -2  16    2.56    3.23
 -19  -2  16    1.75    3.30
  19   2 -16   -0.01    3.41
  19   2 -16   -5.61    3.25
  19  -2 -16    2.86    2.91
 -19   2  16    0.33    2.90
  19   2 -17   -2.38    2.38
 -19  -2  17    1.20    2.43
  19   2 -17    0.64    2.50
  19  -2 -17   -0.27    2.99
 -19  -2  17    4.27    2.44
 -19   2  17    4.56    2.97
 -19  -2  18   -2.98    3.49
  19   2 -18    2.20    2.56
 -19  -2  18    2.27    3.41
  19   2 -18    4.81    3.36
 -19   2  18   -1.51    2.97
 -19   2  18    0.82    3.51
  19  -2 -18   -4.44    2.11
  19  -3  -1  181.50    4.15
  19   3  -1  234.25    6.71
  19   3  -1  152.93    4.19
  19  -3  -1  196.58    4.30
  19   3  -1  210.49    5.24
  19   3  -2    4.41    3.93
  19   3  -2    3.72    3.35
  19   3  -2    2.90    3.83
  19  -3  -2    5.31    2.17
  19  -3  -2    3.60    2.10
  19   3  -3   86.09    4.19
  19  -3  -3   76.23    2.59
  19   3  -3   90.60    3.92
  19   3  -3   93.34    4.45
  19  -3  -3   75.58    2.64
  19   3  -4   43.38    4.17
  19  -3  -4   39.32    3.29
  19  -3  -4   48.18    2.54
  19   3  -4   42.78    3.58
  19   3  -4   43.78    3.47
  19   3  -5    3.20    2.19
  19   3  -5    1.24    3.83
  19  -3  -5    3.23    3.09
  19  -3  -5    2.07    3.12
  19   3  -5   -0.57    3.23
  19  -3  -6  281.21    4.97
  19   3  -6  267.90    5.61
  19   3  -6  263.29    5.11
  19   3  -6  294.17    6.69
  19   3  -7   49.20    3.47
 -19   3   7   49.97    3.36
  19   3  -7   39.74    4.14
  19   3  -7   47.73    3.22
  19  -3  -7   51.03    3.51
  19   3  -8   37.37    2.34
  19  -3  -8   46.93    4.14
  19   3  -8   48.15    3.49
  19   3  -8   44.02    3.99
 -19   3   8   47.33    3.27
  19  -3  -8   48.24    3.43
 -19  -3   9   23.38    3.74
  19   3  -9   23.23    3.46
  19  -3  -9   18.67    3.98
  19  -3  -9   27.11    3.19
 -19   3   9   24.02    3.24
  19   3  -9   27.02    3.19
  19  -3 -10    4.03    5.40
  19   3 -10    6.86    3.16
  19   3 -10    3.99    3.28
 -19   3  10    4.06    2.95
 -19  -3  10    2.22    3.46
  19  -3 -10    6.50    3.27
  19   3 -11   46.35    2.53
  19   3 -11   48.25    3.63
 -19   3  11   36.73    3.13
 -19  -3  11   37.55    2.57
  19  -3 -11   43.38    3.33
 -19  -3  11   47.03    3.58
 -19  -3  12   44.47    2.74
  19  -3 -12   56.27    3.38
  19   3 -12   51.52    3.56
 -19  -3  12   53.75    3.56
 -19   3  12   54.41    3.27
  19   3 -12   55.66    3.77
  19   3 -13   25.80    2.44
 -19  -3  13   19.66    3.28
  19  -3 -13   21.00    2.36
 -19   3  13   28.23    3.02
 -19  -3  13   20.41    2.59
  19   3 -13   24.15    3.58
 -19  -3  14  228.79    4.90
  19  -3 -14  205.18    4.40
 -19   3  14  205.10    4.29
  19   3 -14  221.51    5.66
 -19  -3  14  217.56    4.87
  19   3 -14  233.11    4.67
 -19   3  15  110.88    2.91
 -19  -3  15  125.58    4.24
  19  -3 -15  128.60    3.80
 -19  -3  15  140.29    4.26
  19   3 -15  140.67    4.95
  19   3 -15  121.96    3.09
  19  -3 -16  207.34    4.47
 -19  -3  16  235.29    4.98
  19   3 -16  231.53    6.01
 -19   3  16  205.37    4.33
 -19  -3  16  215.23    4.89
  19   3 -16  214.39    4.60
 -19  -3  17   13.41    3.40
 -19  -3  17   17.55    3.52
  19   3 -17   19.39    4.03
  19  -3 -17   14.27    3.24
 -19   3  17   12.35    2.27
  19   3 -17    9.78    3.31
  19   4  -1   -2.65    3.28
  19  -4  -1    6.13    3.35
  19   4  -1   -0.12    2.90
  19  -4  -1    1.03    2.23
  19   4  -1    2.68    4.19
  19   4  -2    0.11    4.26
  19  -4  -2    5.45    3.11
  19   4  -2   -1.86    3.37
  19  -4  -2   -0.19    2.31
  19   4  -2   -2.74    2.76
  19   4  -3   -2.52    4.20
  19  -4  -3    0.77    3.09
  19   4  -3   -1.80    2.44
  19  -4  -3   -0.92    2.31
  19   4  -3    1.47    3.30
  19   4  -4    2.52    3.23
  19   4  -4   -0.74    4.27
  19  -4  -4   -1.43    2.19
  19   4  -4    0.90    3.31
  19  -4  -4   -0.30    2.29
  19  -4  -5   -2.27    3.31
  19   4  -5   -0.66    5.24
  19   4  -5   -2.97    2.90
  19  -4  -5    1.71    2.14
  19   4  -5    0.78    3.27
  19   4  -6    1.92    2.99
  19   4  -6    2.17    3.10
  19   4  -6   -1.00    4.20
  19  -4  -6   -1.39    3.34
  19  -4  -6   -0.92    2.14
  19  -4  -6    1.05    4.59
  19  -4  -7    0.05    4.35
  19  -4  -7    5.45    3.34
  19   4  -7   -1.36    3.83
  19   4  -7   -3.57    2.95
 -19   4   7   -3.29    3.05
  19   4  -7   -0.15    4.91
  19  -4  -8   -0.49    5.02
  19   4  -8    3.84    3.03
  19   4  -8    0.98    3.33
  19  -4  -8    2.07    2.39
  19  -4  -8    0.11    5.26
  19   4  -8    0.18    4.75
 -19   4   8    1.21    3.05
  19   4  -9    0.89    4.73
  19  -4  -9    2.10    3.40
  19   4  -9    0.91    3.16
 -19   4   9    0.49    2.18
  19   4  -9    2.58    4.30
 -19   4  10    1.42    2.19
  19  -4 -10    1.30    3.36
  19   4 -10    2.56    3.72
  19   4 -10   -5.64    3.23
  19   4 -10    2.11    3.62
  19   4 -11    1.62    3.75
 -19   4  11    1.40    2.22
  19  -4 -11   -3.36    2.28
  19   4 -11   -1.96    3.30
 -19  -4  11    1.84    3.53
 -19  -4  11   -1.14    3.41
  19   4 -12    3.42    3.29
  19  -4 -12   -3.95    3.12
 -19   4  12   -1.28    2.93
 -19  -4  12   -0.83    4.13
  19   4 -12   -0.70    4.72
 -19  -4  12    0.93    3.38
 -19   4  13    3.23    3.00
 -19  -4  13   -1.91    2.34
 -19  -4  13    2.73    3.14
  19   4 -13    0.38    3.74
  19   4 -13    2.30    3.21
  19  -4 -13   -0.14    2.31
  19  -4 -14    4.14    2.21
 -19   4  14    0.54    2.98
 -19  -4  14   -3.07    3.37
  19   4 -14    1.33    3.79
 -19  -4  14    2.70    3.15
  19   4 -14    3.18    3.35
  19   4 -15    0.03    3.90
  19   4 -15   -2.02    3.38
 -19   4  15    4.74    2.98
 -19  -4  15   -0.80    3.49
 -19  -4  15    1.87    3.30
  19  -4 -15   -2.34    2.27
  19  -4 -16    0.18    2.29
 -19  -4  16    1.29    3.34
  19   5  -1    6.85    2.92
  19   5  -1    6.93    4.89
  19   5  -1    9.85    4.83
  19  -5  -1    4.94    3.61
  19  -5  -1    5.59    4.07
  19  -5  -1    6.84    3.46
  19  -5  -2    4.07    3.92
  19  -5  -2    1.14    2.50
  19  -5  -2    5.13    3.30
  19   5  -2    0.59    4.38
  19   5  -2    1.72    3.73
  19   5  -2    2.44    5.49
  19  -5  -3   15.71    3.65
  19  -5  -3   12.50    4.12
  19   5  -3   13.41    4.25
  19   5  -3   12.68    2.62
  19   5  -3   17.75    6.45
  19  -5  -3   12.51    3.37
  19  -5  -4   12.23    4.18
  19   5  -4    8.81    4.80
  19  -5  -4   12.90    3.70
  19   5  -4    9.98    5.52
  19   5  -4    5.78    2.47
  19  -5  -4    7.12    2.32
  19  -5  -5  131.49    4.10
  19   5  -5  117.55    7.88
  19   5  -5  114.76    4.20
  19   5  -5  163.06   10.32
  19  -5  -5  163.85    8.82
  19  -5  -5  153.16    4.75
  19   5  -6   74.90    3.79
  19  -5  -6   81.21    3.27
  19   5  -6   99.44   10.85
  19   5  -6   74.08    9.62
  19  -5  -6   80.01    3.71
  19  -5  -6   92.43    6.49
  19   5  -7   75.61    2.91
  19  -5  -7   75.09    7.04
  19  -5  -7   78.38    4.29
 -19   5   8   22.35    3.29
  19  -5  -8   29.10    3.78
  19   5  -8   25.16    3.34
  19  -5  -9    6.30    2.66
 -19   5   9   13.77    3.20
  19   5  -9    7.76    2.44
  19   5 -10   47.12   12.98
  19   5 -10   34.97    9.73
 -19   5  10   32.76    3.50
  19  -5 -10   40.84    3.91
  19   5 -10   43.71    3.67
  19   5 -11    0.38    7.46
  19  -5 -11    2.30    3.54
 -19  -5  11    2.43    2.41
 -19   5  11    1.60    3.26
  19   5 -11   -0.22    6.80
  19   5 -11    0.29    2.42
  19   5 -12    5.60    5.50
 -19  -5  12    2.05    2.57
  19  -5 -12    4.64    2.58
 -19   5  12    3.99    3.37
  19   5 -12    8.75    3.54
  19   5 -12    5.07    6.13
 -19  -5  13    1.18    2.47
 -19   5  13   -0.41    2.31
  19  -5 -13    1.81    2.53
  19   5 -13   -2.28    5.29
 -19  -5  13    1.81    4.67
  18   0  -1   -0.74    2.16
  18   0  -1   -1.47    3.09
  18   0  -2   18.91    2.19
  18   0  -2   13.51    3.12
  18   0  -3    0.76    2.99
  18   0  -3    2.09    2.86
  18   0  -4  252.80    3.71
  18   0  -4  287.01    4.68
  18   0  -5   -0.63    1.92
  18   0  -5   -1.03    1.99
  18   0  -6  802.12    8.55
  18   0  -6 1039.40   13.64
 -18   0   6  992.68   10.74
 -18   0   7   -0.13    2.00
  18   0  -7   -2.93    2.83
  18   0  -7    5.60    3.21
  18   0  -8   39.52    3.07
 -18   0   8   37.34    2.26
  18   0  -8   40.03    3.25
 -18   0   9   -1.47    2.06
  18   0  -9   -2.51    2.08
  18   0  -9   -1.16    2.09
  18   0 -10  180.23    3.42
  18   0 -10  248.25    4.48
 -18   0  10  254.23    4.42
  18   0 -11   -1.06    2.20
 -18   0  11    1.49    3.10
  18   0 -11    1.38    3.07
  18   0 -12    7.61    3.35
 -18   0  12   13.54    3.18
  18   0 -12    9.92    3.10
 -18   0  12    8.92    3.07
 -18   0  13   -1.88    2.13
  18   0 -13   -1.66    3.08
  18   0 -13    1.58    3.36
 -18   0  13    1.73    2.26
  18   0 -14  373.37    5.27
 -18   0  14  284.15    4.40
  18   0 -14  373.21    6.24
 -18   0  14  246.91    4.08
  18   0 -15    2.84    3.11
 -18   0  15   -0.81    2.29
 -18   0  15    0.73    3.07
  18   0 -15   -0.72    3.51
  18   0 -16   80.90    4.05
 -18   0  16   67.62    3.49
 -18   0  16   67.87    2.93
  18   0 -16   76.29    3.48
 -18   0  17    2.02    3.23
 -18   0  17   -0.43    3.33
  18   0 -17    3.95    3.27
  18   0 -17   -0.31    3.59
 -18   0  18   56.65    3.70
 -18   0  18   52.41    2.82
  18   0 -18   56.17    3.52
  18   0 -19    0.96    2.37
 -18   0  19    1.86    2.44
 -18   0  19    1.66    3.41
  18  -1  -1    4.48    2.99
  18  -1  -1   -2.04    2.13
  18   1  -1    0.46    3.45
  18   1  -1    0.41    3.45
  18   1  -2   -1.24    2.34
  18  -1  -2   -0.37    2.08
  18  -1  -2   -1.29    2.09
  18   1  -2    0.57    2.52
  18   1  -3   -2.81    2.23
  18  -1  -3   -6.27    2.98
  18   1  -3   -0.69    3.36
  18  -1  -3    2.43    2.98
  18   1  -4    0.84    2.34
  18   1  -4    2.13    3.09
  18  -1  -4    4.21    2.83
  18  -1  -4    1.99    2.93
  18   1  -5   -1.18    3.19
  18  -1  -5   -2.91    2.80
  18   1  -5   -1.30    3.27
  18   1  -5   -0.07    3.01
  18  -1  -6    0.57    1.96
 -18   1   6    0.37    1.97
  18   1  -6    1.59    2.12
  18   1  -6    1.96    2.15
 -18   1   7    0.83    1.99
  18   1  -7    2.75    3.11
  18  -1  -7    1.25    1.97
  18   1  -7    1.00    2.09
 -18  -1   7   -0.12    3.17
  18  -1  -7   -1.03    3.17
  18  -1  -8   -3.36    2.92
 -18   1   8   -1.11    2.89
  18   1  -8    2.11    3.13
  18  -1  -8    3.63    3.07
  18   1  -8   -1.83    3.15
 -18  -1   8   -0.58    3.16
 -18  -1   9    0.49    2.14
  18  -1  -9   -1.49    2.97
  18   1  -9    0.92    3.09
 -18   1   9   -2.76    2.09
  18  -1  -9   -0.81    2.95
  18   1  -9   -2.56    2.31
  18  -1 -10    2.08    2.95
  18   1 -10    2.27    3.19
  18   1 -10    1.04    3.21
 -18   1  10    0.61    2.08
  18  -1 -10   -0.02    3.01
 -18  -1  10   -1.91    2.18
 -18   1  11    3.14    3.05
 -18  -1  11    2.05    2.24
  18   1 -11    4.06    2.33
  18   1 -11   -2.06    3.21
  18  -1 -11    0.92    2.10
  18  -1 -11   -0.79    3.36
 -18  -1  11    0.06    3.32
 -18   1  12   -0.64    3.12
 -18  -1  12    0.68    2.18
  18  -1 -12    1.66    3.47
 -18  -1  12    1.09    2.29
  18   1 -12    5.00    3.19
  18  -1 -12    2.52    2.92
  18   1 -12   -2.45    2.32
  18  -1 -13    0.17    3.57
 -18  -1  13   -0.17    3.10
  18   1 -13    2.43    3.14
 -18  -1  13    4.20    2.31
  18   1 -13   -3.07    3.19
  18  -1 -13   -0.31    3.02
 -18   1  13    5.50    2.19
  18  -1 -14   -0.66    3.65
 -18  -1  14    3.61    2.35
  18   1 -14   -2.16    3.10
 -18   1  14    2.77    2.13
 -18   1  14   -0.06    3.27
  18  -1 -14    5.84    2.92
 -18  -1  14   -0.08    2.27
  18   1 -14   -1.43    3.26
 -18   1  15   -0.98    3.10
 -18   1  15   -4.34    3.03
 -18  -1  15    4.75    2.30
  18  -1 -15   -1.87    3.51
  18   1 -15    2.47    2.34
  18   1 -15    1.14    2.20
 -18  -1  15    3.05    3.22
  18  -1 -15   -0.78    2.08
 -18   1  16    0.34    3.77
 -18   1  16    5.22    3.00
 -18  -1  16    2.54    2.30
  18   1 -16   -2.02    2.41
  18   1 -16    1.53    3.23
 -18  -1  16    4.36    3.34
  18  -1 -16    2.03    2.96
 -18   1  17   -5.60    3.72
 -18  -1  17   -0.49    2.39
 -18   1  17   -0.84    2.19
 -18  -1  17    0.59    2.40
  18   1 -17   -0.40    3.25
  18  -1 -17    2.21    3.07
  18   1 -17    0.28    3.39
 -18  -1  18    0.93    3.46
 -18   1  18    1.33    3.26
  18   1 -18    0.68    2.38
 -18  -1  18    2.86    3.47
 -18   1  18    0.31    3.12
  18   1 -18    3.62    3.54
  18  -1 -18   -2.43    3.13
 -18   1  19   -6.22    3.31
 -18  -1  19   -1.04    3.65
  18  -1 -19   -0.04    2.30
  18   1 -19    2.73    3.57
 -18   1  19    2.54    3.38
 -18  -1  19    0.58    3.58
  18   2  -1  110.90    4.21
  18  -2  -1   95.15    3.52
  18   2  -1  114.87    4.16
  18  -2  -1  106.26    3.49
  18   2  -2   10.71    2.58
  18   2  -2   13.67    3.32
  18  -2  -2   13.05    3.07
  18  -2  -2   14.50    2.10
  18   2  -3  125.24    4.38
  18  -2  -3  101.17    3.46
  18  -2  -3  104.21    2.71
  18   2  -3  111.15    3.88
  18  -2  -4   13.44    2.15
  18   2  -4   23.87    3.75
  18   2  -4   17.62    2.40
  18  -2  -4   14.23    3.02
  18   2  -4   20.12    3.27
  18   2  -5  539.90    7.69
  18   2  -5  815.06   11.19
  18   2  -5  799.26   10.88
  18  -2  -5  638.46    6.96
  18   2  -6   15.69    3.17
  18   2  -6   14.37    3.53
 -18   2   6   16.87    2.87
  18  -2  -6   15.16    2.95
  18   2  -6   12.66    3.06
  18   2  -7  416.44    6.51
  18  -2  -7  330.30    4.37
 -18   2   7  394.20    5.32
  18   2  -7  394.84    5.86
 -18  -2   8   11.06    3.35
 -18   2   8   10.90    2.94
  18   2  -8   10.72    2.19
  18   2  -8   15.44    3.29
  18  -2  -8   12.07    2.99
  18  -2  -8   13.07    3.80
  18   2  -9  126.80    3.70
  18   2  -9  102.20    3.01
  18  -2  -9  112.02    2.74
 -18  -2   9  122.39    3.97
  18  -2  -9  101.19    3.84
 -18   2   9  120.26    3.53
 -18  -2  10   88.62    3.77
 -18  -2  10   91.24    3.63
  18   2 -10   93.07    3.68
  18  -2 -10   81.04    4.22
  18  -2 -10   91.58    3.42
 -18   2  10   96.43    3.37
  18   2 -10   98.35    3.78
 -18  -2  11  113.30    3.86
 -18  -2  11  104.82    3.80
  18  -2 -11  101.63    2.75
  18   2 -11  121.53    3.87
  18  -2 -11  107.22    5.66
 -18   2  11  108.66    3.47
  18   2 -11  127.99    3.81
  18  -2 -12  122.57    3.52
  18  -2 -12   93.44    4.81
  18   2 -12  129.42    3.98
  18   2 -12  112.64    2.96
 -18   2  12  116.57    3.50
 -18  -2  12  117.18    3.95
 -18  -2  12  108.89    3.07
  18   2 -13    3.14    3.34
  18  -2 -13    3.97    3.47
 -18  -2  13    7.80    3.27
  18   2 -13    3.56    3.16
 -18  -2  13    1.79    2.37
 -18   2  13    8.11    2.82
  18  -2 -13    5.70    2.87
  18  -2 -14   78.69    2.52
  18   2 -14   90.49    3.90
 -18  -2  14   98.91    3.89
 -18   2  14   94.15    3.28
 -18  -2  14   70.44    2.77
  18   2 -14   92.19    3.67
 -18   2  15  196.72    3.47
 -18  -2  15  249.10    4.99
  18   2 -15  242.01    5.10
  18  -2 -15  234.64    4.29
 -18  -2  15  240.14    4.86
  18   2 -15  245.33    4.60
  18   2 -16    8.28    2.37
 -18  -2  16   10.87    3.38
 -18  -2  16    4.89    3.47
 -18   2  16    4.07    2.14
  18   2 -16    9.15    3.53
  18  -2 -16    9.02    3.04
  18   2 -17  181.56    4.44
 -18   2  17  156.90    6.00
 -18  -2  17  128.23    3.63
 -18   2  17  161.26    4.02
  18   2 -17  179.78    4.82
 -18  -2  17  150.44    3.56
  18  -2 -17  162.83    4.03
 -18  -2  18   21.74    3.55
  18   2 -18    7.67    3.78
  18   2 -18   19.62    3.50
 -18   2  18   11.99    2.24
 -18   2  18   12.90    3.65
  18  -2 -18    8.63    3.14
 -18  -2  18    8.72    3.57
  18   3  -1   -1.37    3.84
  18   3  -1    2.34    2.40
  18  -3  -1    1.65    3.16
  18   3  -1    0.81    4.12
  18  -3  -1   -2.48    3.08
  18   3  -2    5.95    2.62
  18  -3  -2    1.40    3.09
  18   3  -2    3.50    3.78
  18  -3  -2    2.54    2.23
  18   3  -2    4.95    3.29
  18   3  -3    1.59    3.78
  18   3  -3    1.11    3.32
  18  -3  -3   -0.03    2.27
  18  -3  -3    4.20    3.04
  18   3  -3   -0.76    3.42
  18   3  -4   -1.78    3.82
  18   3  -4    1.85    3.21
  18  -3  -4   -4.06    3.18
  18  -3  -4    2.97    2.08
  18   3  -4    3.31    3.24
  18  -3  -5   -2.79    3.09
  18   3  -5    0.44    3.20
  18   3  -5    0.91    3.74
  18  -3  -5    1.88    3.08
  18   3  -5    0.18    3.08
  18  -3  -6    9.23    3.11
  18   3  -6    0.91    3.82
 -18   3   6    2.77    2.15
  18   3  -6    2.09    3.19
  18   3  -6    5.71    2.99
  18   3  -7    0.02    3.04
  18   3  -7    1.19    3.74
  18  -3  -7    2.55    2.28
 -18   3   7    0.19    2.97
  18   3  -7    0.52    3.11
 -18   3   8    5.25    2.96
  18  -3  -8    1.96    2.35
  18   3  -8   -1.38    3.27
  18  -3  -8   -0.29    3.83
  18   3  -8   -0.72    2.21
  18   3  -9    5.71    3.17
  18  -3  -9    2.53    3.15
  18   3  -9   -1.33    3.38
 -18  -3   9    0.28    3.65
  18  -3  -9   -0.37    4.66
 -18   3   9   -0.78    2.07
  18   3 -10   -1.03    3.24
 -18   3  10    0.40    2.93
 -18  -3  10   -1.60    3.27
 -18  -3  10   -0.03    4.23
  18  -3 -10    0.39    6.96
  18  -3 -10    5.75    3.07
  18   3 -10    1.65    3.42
 -18   3  11   -1.16    2.90
  18   3 -11   -2.60    3.49
  18   3 -11    0.84    3.17
  18  -3 -11    4.23    3.10
 -18  -3  11    1.28    3.29
 -18  -3  11    1.40    2.34
 -18   3  12    1.72    2.01
  18   3 -12   -2.81    3.45
 -18  -3  12    2.09    2.34
  18   3 -12   -1.24    2.27
  18  -3 -12   -2.33    3.04
 -18  -3  12    3.44    3.20
 -18   3  13   -1.26    2.99
 -18  -3  13    0.35    3.24
  18   3 -13    1.59    3.55
 -18  -3  13   -2.18    2.41
  18  -3 -13    1.83    2.04
  18   3 -13   -0.69    3.28
 -18  -3  14    0.33    3.24
 -18   3  14   -3.05    2.84
  18  -3 -14   -0.36    2.95
 -18  -3  14    0.49    3.37
  18   3 -14   -1.82    2.31
  18   3 -14    3.56    3.66
 -18  -3  15    2.10    3.26
 -18   3  15   -2.71    2.97
 -18  -3  15    7.08    3.42
  18   3 -15    0.41    3.67
  18  -3 -15    6.65    3.02
  18   3 -15   -2.07    3.34
 -18   3  16   -1.15    2.98
 -18  -3  16   -1.39    3.30
 -18  -3  16    3.58    3.35
  18  -3 -16   -0.23    2.21
  18   3 -16   -1.84    3.86
  18   3 -16    3.63    3.19
 -18  -3  17    3.23    3.34
 -18   3  17    3.12    3.07
  18   3 -17   -0.90    3.95
 -18  -3  17    1.95    2.39
  18   3 -17   -3.18    3.22
  18  -3 -17   -4.51    3.22
  18  -4  -1  185.05    4.51
  18   4  -1  199.91    6.12
  18  -4  -1  165.13    3.47
  18   4  -1  209.55    6.50
  18   4  -1  186.28    5.41
  18   4  -2   64.34    4.12
  18  -4  -2   61.17    2.52
  18  -4  -2   70.37    3.56
  18   4  -2   78.70    5.85
  18   4  -2   59.71    3.97
  18  -4  -3    2.88    3.10
  18   4  -3    2.72    4.04
  18   4  -3    3.51    2.34
  18   4  -3    4.77    4.05
  18  -4  -3    1.85    3.30
  18   4  -4   38.82    4.30
  18  -4  -4   38.49    2.42
  18  -4  -4   43.22    3.47
  18  -4  -4   38.61    4.03
  18   4  -4   39.51    3.40
  18   4  -4   39.77    4.46
  18   4  -5  237.54    4.74
  18   4  -5  249.72    5.91
  18  -4  -5  256.86    4.25
  18   4  -5  338.31    9.67
  18  -4  -5  291.75    5.44
  18  -4  -5  289.75   11.08
  18  -4  -6   26.95    2.53
  18   4  -6   30.37    4.15
  18  -4  -6   24.74    3.93
  18   4  -6   24.92    4.39
  18   4  -6   18.94    2.30
  18  -4  -7   14.07    3.40
  18   4  -7   11.27    4.07
  18  -4  -7    8.19    5.11
  18   4  -7   12.15    4.95
  18   4  -7    6.00    2.17
 -18   4   7   10.72    2.20
  18  -4  -8   -0.04    6.56
  18   4  -8    0.94    4.91
  18   4  -8    0.12    2.28
  18  -4  -8    1.02    5.56
  18   4  -8    0.33    3.43
 -18   4   8    1.16    2.13
  18  -4  -8    5.59    3.35
  18  -4  -9   88.41    3.88
  18   4  -9   66.13    4.72
  18   4  -9   82.65    2.82
  18   4  -9   80.91    5.27
 -18   4   9   90.48    3.55
 -18   4  10    1.65    3.07
  18  -4 -10   -1.09    3.35
 -18  -4  10   -2.46    4.50
  18   4 -10    2.62    3.65
  18   4 -10   -2.85    3.24
 -18  -4  10    3.13    2.32
  18  -4 -11  195.22    4.00
 -18  -4  11  179.58    4.44
  18   4 -11  217.27    4.46
  18   4 -11  184.96    6.49
 -18  -4  11  211.72    6.76
 -18   4  11  197.35    4.42
  18   4 -12   19.19    3.41
  18  -4 -12   17.32    3.40
 -18   4  12   19.22    2.32
 -18  -4  12   17.95    2.48
 -18  -4  12   15.83    3.42
  18   4 -12   21.99    4.84
  18  -4 -13   10.30    2.37
 -18   4  13   11.17    3.09
  18   4 -13    5.68    3.22
 -18  -4  13   14.00    3.38
  18   4 -13   10.96    3.89
 -18  -4  13    7.14    3.19
  18   4 -14   11.59    3.90
  18   4 -14   14.81    3.36
 -18  -4  14   13.50    3.92
 -18   4  14    9.83    2.25
 -18  -4  14    5.83    2.49
  18  -4 -14    9.07    3.21
 -18  -4  15   21.95    2.58
  18   4 -15   24.62    5.00
 -18  -4  15   22.39    3.52
 -18   4  15   22.87    3.14
  18  -4 -15   16.75    3.41
  18   4 -15   24.22    3.36
 -18  -4  16   -4.96    3.48
 -18  -4  16   -0.50    2.41
 -18   4  16    0.59    3.07
  18  -4 -16    2.03    2.38
  18   4 -16    0.00    3.99
  18   4 -16   -2.70    2.38
  18  -5  -1    1.97    3.30
  18   5  -1   -3.62    3.96
  18  -5  -1    0.06    2.53
  18   5  -1    0.18    4.37
  18   5  -1   -0.22    4.62
  18  -5  -1    1.91    3.72
  18  -5  -2   -0.20    2.30
  18  -5  -2    2.45    3.60
  18   5  -2    2.02    4.40
  18   5  -2   -1.79    4.19
  18   5  -2    5.86    3.52
  18  -5  -2    1.08    2.72
  18  -5  -3   -2.51    3.27
  18   5  -3    0.03    4.64
  18  -5  -3   -1.53    3.58
  18  -5  -3    0.55    3.83
  18   5  -3    2.22    5.15
  18   5  -3    0.68    3.36
  18  -5  -4   -0.46    3.90
  18   5  -4    4.06    3.23
  18   5  -4    0.40    4.10
  18   5  -4    0.02    6.53
  18  -5  -4   -0.23    3.57
  18  -5  -4   -1.09    3.16
  18   5  -5    5.16    3.15
  18  -5  -5    4.42    3.54
  18   5  -5   -1.00    7.15
  18  -5  -5    0.33    3.11
  18   5  -5    0.17    7.23
  18  -5  -5    1.17    3.92
  18  -5  -6    3.27    2.20
  18   5  -6   -2.68    2.37
  18  -5  -6   -1.44    4.68
  18  -5  -6    0.12    3.63
  18  -5  -7   -0.68    6.70
 -18   5   7    3.07    2.24
  18  -5  -7   -2.32    3.60
  18   5  -7    3.91    3.25
  18  -5  -8    3.32    3.60
 -18   5   8    2.43    3.10
  18   5  -8    2.23    2.40
 -18   5   9    5.85    2.25
  18  -5  -9    0.86    2.55
  18   5  -9   -0.11    3.42
  18  -5 -10    2.19    3.51
  18   5 -10    2.30    3.38
 -18   5  10    1.98    3.22
  18  -5 -11    3.62    3.45
  18   5 -11   -0.97    2.37
 -18  -5  11    2.22    3.43
  18   5 -11    0.36    6.86
 -18   5  11   -2.03    3.20
  18   5 -11   -0.93    7.16
  18   5 -12    1.56    3.46
 -18  -5  12    2.65    3.33
 -18   5  12    5.41    3.26
  18  -5 -12    3.28    2.36
  18   5 -12   -0.32    5.22
  18  -5 -13   -0.20    2.45
 -18  -5  13   -1.73    4.44
  18   5 -13   -1.78    2.41
 -18  -5  13    4.48    3.40
  18   5 -13    1.55    5.24
 -18   5  13    3.32    3.35
  17   0  -1    1.24    2.17
  17   0  -1    1.47    3.05
  17   0  -2    2.49    2.89
  17   0  -2   -2.11    2.11
  17   0  -3   -3.88    2.79
  17   0  -3   -1.01    2.02
  17   0  -4   -1.85    2.87
  17   0  -4    4.15    2.14
  17   0  -5   -0.85    1.98
  17   0  -6    3.22    2.86
 -17   0   6   -1.73    2.89
  17   0  -6    1.33    3.29
  17   0  -7    2.85    2.82
 -17   0   7   -0.22    2.79
  17   0  -7   -2.89    3.19
  17   0  -8   -1.81    3.11
  17   0  -8    0.57    2.91
 -17   0   8    4.02    2.86
  17   0  -9   -0.72    2.93
  17   0  -9   -0.52    2.88
 -17   0   9   -3.60    2.89
  17   0 -10   -2.33    2.99
 -17   0  10   -0.13    2.99
  17   0 -10   -1.02    2.08
  17   0 -11   -2.77    2.99
  17   0 -11    6.04    3.07
 -17   0  11    1.12    3.05
 -17   0  11   -0.07    2.14
  17   0 -12    0.70    3.42
  17   0 -12    1.47    2.08
 -17   0  12   -0.50    3.03
 -17   0  12    1.09    2.19
  17   0 -13   -0.24    3.39
 -17   0  13   -3.04    3.12
 -17   0  13   -0.87    3.06
  17   0 -13   -1.80    2.97
  17   0 -14   -0.41    3.09
  17   0 -14    2.87    3.53
 -17   0  14   -1.87    3.24
 -17   0  14    4.28    3.09
 -17   0  15    2.40    3.10
 -17   0  15    2.81    2.26
  17   0 -15    1.18    3.47
  17   0 -15    0.62    2.20
 -17   0  16    2.43    2.27
 -17   0  16    0.38    3.21
  17   0 -16    2.94    3.54
  17   0 -16    0.51    2.20
 -17   0  17    1.85    2.34
 -17   0  17    2.50    3.37
  17   0 -17    3.04    2.27
 -17   0  18   -0.52    3.33
  17   0 -18   -0.70    2.29
 -17   0  18    4.35    3.37
 -17   0  19    0.84    3.51
  17   0 -19   -5.35    3.33
 -17   0  19   -1.55    3.42
  17   1  -1  122.78    4.10
  17   1  -1  125.55    4.09
  17  -1  -1   96.17    2.68
  17  -1  -1  114.00    3.50
  17   1  -2   62.90    3.67
  17  -1  -2   50.13    2.35
  17   1  -2   64.69    3.39
  17  -1  -2   55.84    3.21
  17   1  -3   -1.87    3.31
  17  -1  -3   -1.87    2.90
  17  -1  -3    2.36    2.01
  17   1  -3    2.37    2.16
  17   1  -4   12.84    3.00
  17   1  -4    9.30    3.32
  17  -1  -4    8.53    2.94
  17  -1  -4    9.10    2.08
  17   1  -5   41.11    3.40
  17   1  -5   43.44    3.16
  17   1  -5   39.57    3.31
  17  -1  -5   34.38    2.25
 -17   1   5   40.85    3.03
  17   1  -6    6.73    3.01
  17  -1  -6   11.60    2.88
  17   1  -6    4.34    3.03
 -17   1   6    2.40    2.04
 -17  -1   6    5.86    3.19
  17   1  -7   43.50    3.25
  17   1  -7   33.57    2.38
  17  -1  -7   33.83    2.23
  17  -1  -7   36.32    3.49
 -17   1   7   32.51    2.23
 -17  -1   7   40.45    3.29
  17   1  -8  374.44    5.05
  17   1  -8  424.22    5.64
  17  -1  -8  474.48    6.74
  17  -1  -8  499.13    5.89
 -17   1   8  444.08    5.07
 -17  -1   8  502.16    6.69
  17   1  -9  105.24    3.54
  17   1  -9  113.39    3.69
  17  -1  -9  103.50    3.35
 -17  -1   9   86.78    2.77
 -17   1   9  104.36    3.38
  17  -1  -9   82.13    3.44
  17  -1 -10   34.18    3.08
 -17   1  10   43.14    3.15
 -17  -1  10   30.10    2.35
  17   1 -10   45.59    3.37
 -17  -1  10   38.82    3.27
  17  -1 -10   37.16    3.30
  17   1 -10   40.46    3.26
  17  -1 -11  123.56    4.26
 -17  -1  11  109.28    2.90
  17   1 -11  123.03    2.98
 -17   1  11  128.05    2.89
  17   1 -11  138.99    3.85
 -17  -1  11  141.93    3.92
  17  -1 -11  136.22    3.66
  17  -1 -12   30.55    3.71
  17   1 -12   21.14    2.36
 -17  -1  12   27.24    2.47
 -17  -1  12   22.53    2.38
  17  -1 -12   30.78    2.22
 -17   1  12   24.95    2.28
  17   1 -12   31.07    3.39
 -17   1  13   76.02    3.33
 -17  -1  13   80.20    3.61
  17   1 -13   84.34    3.66
 -17  -1  13   85.67    3.69
 -17   1  13   74.61    3.70
  17  -1 -13   67.52    4.08
  17   1 -13   79.51    3.47
  17  -1 -13   76.22    3.27
  17   1 -14   95.21    3.81
  17  -1 -14   86.99    2.56
 -17  -1  14  100.73    3.87
 -17   1  14   87.73    2.68
  17  -1 -14   95.78    4.38
 -17   1  14   81.84    3.71
  17   1 -14   99.00    3.62
 -17  -1  14   87.69    3.75
 -17   1  15    0.90    3.07
 -17  -1  15    6.46    3.41
  17   1 -15    9.56    3.35
  17   1 -15    2.92    3.21
 -17   1  15    3.49    3.09
 -17  -1  15   11.13    3.27
  17  -1 -15    3.35    3.03
 -17   1  16   67.21    3.58
 -17   1  16   80.21    3.45
 -17  -1  16   75.95    3.76
  17   1 -16   75.17    2.76
 -17  -1  16   76.28    3.84
  17  -1 -16   66.00    2.47
  17   1 -16   61.60    2.82
 -17   1  17    3.97    3.12
  17   1 -17    1.47    3.30
  17   1 -17    4.23    3.40
 -17   1  17    0.86    3.16
  17  -1 -17    0.45    2.99
 -17  -1  17   -0.23    2.39
 -17  -1  17    5.22    2.38
 -17  -1  18   42.71    3.76
  17   1 -18   49.25    3.74
 -17  -1  18   38.85    2.81
 -17   1  18   41.36    3.57
 -17   1  18   41.28    2.63
  17  -1 -18   50.09    3.48
  17  -1 -19   -0.76    2.29
  17   1 -19    3.05    2.62
 -17   1  19    1.30    3.39
 -17  -1  19    2.37    2.55
 -17   1  19    2.38    3.40
 -17  -1  19    3.79    3.68
  17   2  -1   -1.78    3.64
  17  -2  -1    0.33    2.05
  17   2  -1   -0.74    3.41
  17  -2  -1    4.22    2.94
  17   2  -2    4.37    2.22
  17   2  -2   -3.00    3.54
  17  -2  -2   -2.36    2.95
  17  -2  -2    2.04    2.93
  17   2  -3   -3.39    3.60
  17  -2  -3    2.46    2.91
  17   2  -3    3.67    3.18
  17  -2  -3   -2.01    2.92
  17   2  -3    1.17    3.50
  17   2  -4    1.59    2.31
  17   2  -4    1.81    2.45
  17  -2  -4   -3.44    2.94
  17   2  -4    3.77    3.15
  17  -2  -4    3.20    2.87
  17   2  -5   -1.00    3.11
  17  -2  -5    1.20    2.00
  17   2  -5   -0.73    2.17
 -17   2   5   -0.77    2.82
  17   2  -5   -0.02    3.42
  17   2  -6   -2.75    2.46
  17   2  -6    1.46    3.05
  17  -2  -6   -1.23    2.87
  17   2  -6   -1.37    2.14
 -17   2   6   -1.56    2.84
 -17   2   7    1.11    2.04
  17   2  -7    0.39    3.15
  17  -2  -7   -2.34    2.88
 -17  -2   7    1.05    3.42
  17   2  -7    1.62    2.98
 -17   2   8    1.65    2.83
  17  -2  -8    0.62    2.88
  17  -2  -8    2.00    2.98
 -17  -2   8   -0.28    3.33
  17   2  -8    0.62    3.19
  17   2  -8    1.88    3.02
  17   2  -9   -1.60    3.33
  17  -2  -9    1.71    3.67
  17  -2  -9   -0.71    2.91
 -17  -2   9    0.41    3.18
 -17   2   9    4.53    2.03
  17   2  -9    1.17    2.15
  17   2 -10   -1.08    3.29
  17  -2 -10   -1.86    2.01
  17   2 -10   -0.83    3.14
 -17   2  10   -3.59    2.84
 -17  -2  10   -1.77    3.18
 -17  -2  10   -0.54    2.24
  17  -2 -10    1.73    3.63
  17   2 -11   -2.43    3.16
 -17  -2  11   -3.05    3.17
 -17  -2  11    1.05    2.25
 -17   2  11    0.96    2.04
  17  -2 -11   -0.21    3.01
  17   2 -11    0.06    3.22
  17  -2 -11    1.28    4.49
  17  -2 -12    5.67    2.06
 -17  -2  12    0.32    3.30
  17   2 -12    1.92    2.17
 -17   2  12    1.96    2.87
  17   2 -12    1.36    3.29
 -17  -2  12   -2.97    3.33
  17  -2 -12   -0.34    4.31
  17   2 -13   -2.19    3.46
 -17   2  13    1.77    2.89
 -17  -2  13   10.48    3.43
  17   2 -13   -0.87    2.45
  17  -2 -13   -1.98    2.86
 -17  -2  13    1.16    3.39
 -17  -2  14   -1.17    3.44
 -17  -2  14    0.52    3.37
 -17   2  14   -0.95    2.88
  17   2 -14   -2.52    2.32
  17   2 -14   -4.34    3.43
  17  -2 -14    1.94    2.97
 -17   2  15   -1.54    4.06
  17   2 -15   -0.42    2.31
  17  -2 -15    4.33    2.95
 -17  -2  15    2.69    3.35
 -17   2  15    3.94    2.83
 -17  -2  15   -0.54    3.44
  17   2 -15    3.03    3.38
 -17  -2  16    2.55    3.43
 -17   2  16    2.38    4.12
  17   2 -16    3.44    3.26
 -17   2  16    1.19    2.99
 -17  -2  16    3.93    3.32
  17   2 -16    0.75    3.50
  17  -2 -16    1.15    2.09
 -17   2  17   -1.25    4.02
  17  -2 -17    0.45    3.01
 -17  -2  17    0.89    3.40
 -17  -2  17   -0.84    3.39
 -17   2  17    1.81    2.07
  17   2 -17    5.64    3.37
  17   2 -17   -0.45    3.60
 -17  -2  18    1.29    2.53
 -17  -2  18    3.82    3.57
  17   2 -18    3.12    3.77
 -17   2  18   -2.40    3.11
  17  -2 -18   -1.91    3.13
  17   2 -18    3.29    2.35
 -17   2  18    0.39    4.13
  17   3  -1  312.56    6.81
  17  -3  -1  252.48    3.99
  17   3  -1  254.91    5.75
  17   3  -1  273.07    6.11
  17  -3  -1  242.77    4.11
  17   3  -2   14.81    3.93
  17  -3  -2   16.47    2.29
  17  -3  -2   23.12    3.24
  17   3  -2   17.48    3.37
  17   3  -2   12.37    3.71
  17   3  -3   24.31    4.74
  17  -3  -3   19.67    3.24
  17   3  -3   22.46    3.39
  17  -3  -3   22.03    3.19
  17   3  -3   15.78    3.36
  17   3  -4   53.39    4.11
  17  -3  -4   47.45    3.28
  17   3  -4   47.44    3.57
  17  -3  -4   54.97    3.47
  17   3  -4   48.42    3.25
  17   3  -5   87.17    3.70
  17  -3  -5   83.35    3.66
  17   3  -5   97.63    5.25
  17   3  -5   81.97    3.42
  17   3  -6  102.31    4.59
  17   3  -6   98.83    3.78
 -17   3   6  112.78    3.53
  17  -3  -6  107.20    3.03
  17   3  -6  107.67    3.51
  17   3  -7    6.36    3.15
  17   3  -7    6.37    2.15
  17   3  -7    4.22    3.69
 -17   3   7    5.36    2.17
  17  -3  -7    4.02    3.17
 -17   3   8    0.04    2.13
  17  -3  -8    0.30    3.81
  17   3  -8   -0.11    3.28
  17  -3  -8    1.08    2.28
 -17  -3   8    0.79    3.52
  17   3  -8    0.82    2.18
  17  -3  -9  341.99   10.87
  17   3  -9  327.90    4.50
  17   3  -9  392.74    6.75
  17  -3  -9  400.21    5.80
 -17  -3   9  387.86    7.32
 -17   3   9  373.77    4.81
 -17  -3   9  307.24    4.49
  17   3 -10   47.65    3.76
 -17   3  10   52.08    3.33
 -17  -3  10   46.43    3.68
  17   3 -10   47.00    3.53
  17  -3 -10   35.02    2.56
 -17  -3  10   43.17    3.50
  17  -3 -11  316.06    4.59
 -17  -3  11  310.90    4.49
 -17  -3  11  335.35    6.17
  17   3 -11  378.01    5.41
 -17   3  11  358.24    5.35
  17   3 -11  354.89    6.70
  17  -3 -12    8.06    2.26
  17   3 -12   12.24    3.22
  17   3 -12   12.63    3.61
 -17  -3  12    8.54    3.24
 -17   3  12   11.59    2.08
 -17  -3  12    8.34    2.38
 -17  -3  13  142.62    4.27
 -17  -3  13  135.60    3.30
  17   3 -13  130.67    3.05
  17   3 -13  163.84    4.88
 -17   3  13  139.98    3.80
  17  -3 -13  142.16    3.95
  17  -3 -14    4.79    2.16
  17   3 -14   10.66    3.22
 -17  -3  14    9.54    3.33
 -17  -3  14    4.82    3.25
 -17   3  14    4.95    2.07
  17   3 -14    3.84    3.72
  17   3 -15   23.66    3.28
 -17  -3  15   16.57    3.50
 -17   3  15   12.02    3.04
  17   3 -15   21.27    3.87
 -17  -3  15   12.86    3.33
  17  -3 -15   18.11    2.28
 -17  -3  16   12.02    3.44
 -17   3  16    9.73    2.16
  17   3 -16   10.90    3.88
  17  -3 -16    6.61    2.25
  17   3 -16    7.57    3.25
 -17  -3  16    4.60    2.42
  17  -3 -17   -0.15    3.27
  17   3 -17    1.45    3.32
 -17  -3  17    3.83    3.38
 -17  -3  17    1.26    3.43
  17   3 -17    4.31    3.83
 -17   3  17   -0.89    3.16
  17  -4  -1   -1.08    2.32
  17   4  -1    5.38    4.21
  17   4  -1    0.79    3.85
  17  -4  -1    3.53    3.17
  17  -4  -1    0.84    2.49
  17   4  -1   -0.49    3.42
  17   4  -2    0.00    4.27
  17  -4  -2   -7.46    3.15
  17   4  -2   -0.08    3.41
  17   4  -2    2.93    3.60
  17  -4  -2    1.80    3.24
  17  -4  -2    1.63    3.41
  17   4  -3    4.59    4.15
  17  -4  -3    3.98    2.37
  17   4  -3   -0.02    3.25
  17   4  -3   -0.54    2.33
  17  -4  -3   -2.37    3.48
  17  -4  -3   -5.79    3.02
  17   4  -4   -0.29    4.11
  17  -4  -4   -0.13    3.40
  17   4  -4    3.54    2.96
  17   4  -4   -0.44    3.09
  17  -4  -4    1.74    3.32
  17  -4  -4    0.35    3.00
  17  -4  -5   -1.81    3.56
  17   4  -5    0.01    3.82
  17   4  -5   -1.42    3.03
  17  -4  -5   -2.65    2.16
  17  -4  -5    2.08    3.31
  17   4  -5    1.50    5.11
  17   4  -6    5.15    3.05
  17   4  -6    0.89    4.01
  17   4  -6    0.13    5.03
  17  -4  -6   -1.04    3.33
  17  -4  -6   -1.59    4.37
 -17   4   6    1.00    3.02
  17  -4  -7   -4.14    3.47
  17   4  -7    0.07    3.12
  17   4  -7    1.66    3.45
 -17   4   7    3.96    3.08
  17  -4  -7   -0.10    5.16
  17   4  -7    1.52    4.02
  17  -4  -8    1.21    3.40
  17   4  -8    3.58    2.26
 -17   4   8   -3.06    3.08
  17   4  -8   -0.12    4.33
  17   4  -8    2.39    4.84
  17  -4  -9    7.08    3.38
 -17  -4   9   -0.62    3.37
  17   4  -9   -1.06    4.74
 -17   4   9   -0.32    2.15
  17   4  -9   -0.33    4.42
  17   4  -9    5.69    2.27
  17  -4 -10    5.35    3.27
  17   4 -10   -2.86    3.30
 -17   4  10   -1.19    3.06
 -17  -4  10    2.84    2.36
  17   4 -10    1.06    3.61
 -17  -4  10   -1.66    4.30
  17  -4 -11   -1.41    3.23
 -17  -4  11    1.30    2.34
  17   4 -11    0.82    3.26
  17   4 -11   -1.87    4.66
 -17  -4  11    2.90    4.15
 -17   4  11    1.98    3.05
 -17  -4  12   -1.36    2.33
  17  -4 -12    3.17    2.25
  17   4 -12    1.23    3.23
  17   4 -12    1.12    4.58
 -17   4  12    8.30    3.01
 -17  -4  12    2.28    3.87
 -17  -4  13    5.72    3.32
  17  -4 -13   -1.07    3.04
  17   4 -13    2.51    3.73
  17   4 -13    0.27    3.22
 -17  -4  13   -0.30    3.20
 -17   4  13    1.08    2.17
  17   4 -14    0.19    3.93
 -17  -4  14   -1.50    3.21
 -17  -4  14    0.75    3.34
 -17   4  14   -1.78    2.99
  17  -4 -14    5.28    3.15
  17   4 -14    3.10    3.17
  17   4 -15    0.42    3.89
 -17  -4  15   -0.72    3.28
 -17   4  15    0.80    2.14
 -17  -4  15   11.51    3.32
  17  -4 -15    4.15    3.18
  17   4 -15    3.70    3.30
  17  -4 -16    1.75    3.22
  17   4 -16    3.95    4.01
 -17  -4  16    4.26    2.40
 -17  -4  16    0.93    3.41
 -17   4  16    2.65    2.25
  17   4 -16   -0.35    2.41
  17  -5  -1   20.02    3.65
  17  -5  -1   17.41    3.71
  17  -5  -1   10.91    3.38
  17   5  -1   16.52    5.25
  17   5  -1   14.98    3.81
  17   5  -1   12.31    3.79
  17   5  -2   24.97    3.62
  17   5  -2   24.63    4.38
  17  -5  -2   28.23    2.70
  17   5  -2   27.93    5.27
  17  -5  -2   27.41    3.37
  17  -5  -2   30.97    3.86
  17  -5  -3   62.55    4.76
  17   5  -3   50.15    5.31
  17   5  -3   50.12    3.67
  17   5  -3   61.82    6.63
  17  -5  -3   60.20    3.95
  17  -5  -3   49.54    2.70
  17  -5  -4   71.59    2.89
  17   5  -4   80.12    3.84
  17   5  -4   80.56    8.32
  17  -5  -4   93.81    4.23
  17   5  -4   94.77    9.31
  17  -5  -4  101.45    6.53
  17   5  -5  276.89    5.41
  17  -5  -5  266.08    4.72
  17  -5  -5  327.92   11.48
  17  -5  -5  368.93    6.84
  17  -5  -6  103.02    4.36
  17  -5  -6   72.59    2.88
  17  -5  -6   92.33    6.16
  17   5  -6   83.85    3.86
 -17   5   7  255.22    4.51
  17  -5  -7  287.97    5.92
  17   5  -7  249.86    5.18
  17   5  -8    1.79    2.34
 -17   5   8   -1.03    3.05
  17  -5  -8    3.93    3.52
  17   5  -9  109.18    4.14
  17  -5  -9   94.75    3.37
 -17   5   9   84.57    2.98
  17   5 -10   44.31    3.66
 -17   5  10   47.13    3.47
  17  -5 -10   47.59    3.84
 -17  -5  10   39.52    3.60
  17  -5 -11   10.26    2.45
 -17  -5  11    6.48    2.48
  17   5 -11    8.91    7.30
  17   5 -11    6.43    7.14
 -17   5  11    5.58    2.33
  17   5 -11    7.52    2.54
  17   5 -12   26.86    6.61
 -17   5  12   25.00    3.42
 -17  -5  12   27.55    3.58
 -17  -5  12   30.61    5.90
  17   5 -12   30.62    3.68
  17  -5 -12   28.09    3.51
  17   5 -13   24.01    2.68
 -17  -5  13   26.70    2.53
  17   5 -13   29.06    5.79
 -17  -5  13   24.54    4.57
 -17   5  13   28.78    3.53
  17  -5 -13   29.17    3.61
  17  -6  -4    0.26    4.05
  17  -6  -5    2.02    4.94
  17   6  -5    1.06    3.55
  17  -6  -5   -0.17    2.33
  17  -6  -5    2.98    3.92
  17  -6  -6    0.03    7.00
  17  -6  -6   -4.41    3.94
  17   6  -6    7.38    3.50
  17  -6  -6    1.51    2.26
  17   6  -7   -0.97    2.53
  17  -6  -7   -2.31    3.21
  17  -6  -7    0.02    3.98
  17  -6  -8   -1.62    2.71
 -17   6   8    2.82    2.34
  17   6  -8    2.39    2.61
  16   0  -1   -1.38    3.01
  16   0  -1    2.48    2.98
  16   0  -2   47.14    3.28
  16   0  -2   39.94    2.30
  16   0  -3    0.93    2.90
  16   0  -3   -0.10    2.94
  16   0  -4 1672.73   17.07
  16   0  -4 1489.43   14.46
 -16   0   5   -1.87    2.98
  16   0  -5   -1.45    2.10
  16   0  -6  983.94   10.31
  16   0  -6  857.07   10.86
 -16   0   6  784.25    8.49
  16   0  -7   -0.18    2.11
 -16   0   7    2.23    2.07
  16   0  -7   -1.44    3.27
  16   0  -8    0.78    3.00
  16   0  -8    2.73    2.09
 -16   0   8    3.54    2.93
 -16   0   9   -0.72    2.06
  16   0  -9    2.67    2.96
  16   0  -9    1.99    2.96
 -16   0  10  465.77    6.55
  16   0 -10  444.70    5.26
 -16   0  10  503.76    6.03
  16   0 -10  471.05    6.05
  16   0 -11    0.20    3.18
 -16   0  11   -0.42    2.07
 -16   0  11    1.60    2.16
  16   0 -11   -1.41    3.01
 -16   0  12    5.94    2.99
  16   0 -12    5.54    2.16
  16   0 -12    5.00    3.44
 -16   0  12    4.83    2.26
  16   0 -13   -1.35    2.99
 -16   0  13   -2.70    3.16
 -16   0  13   -1.78    3.05
  16   0 -13    1.28    3.40
 -16   0  14   18.73    3.26
 -16   0  14   14.22    2.36
  16   0 -14   18.79    2.34
  16   0 -14   13.57    3.65
  16   0 -15   -1.20    3.47
 -16   0  15   -4.50    3.22
  16   0 -15    6.70    3.24
 -16   0  15   -0.14    2.33
 -16   0  16    7.51    3.30
 -16   0  16    6.18    2.29
  16   0 -16    6.47    3.13
 -16   0  17   -1.60    2.45
 -16   0  17    2.26    3.41
  16   0 -17    4.14    3.18
 -16   0  18    4.51    2.46
  16   0 -18    5.66    3.30
 -16   0  18    3.08    2.43
 -16   0  19   -0.13    2.48
  16   0 -19    3.00    3.41
 -16   0  19    0.48    3.66
  16  -1  -1    2.18    2.11
  16  -1  -1   -1.82    2.97
  16   1  -1   -5.39    3.50
  16   1  -1   -0.85    3.35
  16   1  -2   -0.53    3.36
  16   1  -2   -1.91    2.27
  16  -1  -2    0.44    2.89
  16  -1  -2   -0.15    2.07
  16  -1  -3    1.01    2.05
  16   1  -3    1.31    3.19
  16   1  -3    0.61    1.99
  16  -1  -3   -2.27    2.00
  16   1  -4   -0.40    2.09
  16  -1  -4   -3.38    3.00
  16   1  -4   -1.68    3.21
  16  -1  -4    0.36    2.15
  16  -1  -5   -0.77    2.99
  16   1  -5   -0.59    2.20
 -16   1   5    0.79    2.95
  16   1  -5   -1.39    3.01
  16   1  -6    5.59    3.02
  16  -1  -6   -0.33    2.03
  16   1  -6    1.69    3.07
 -16  -1   6   -0.12    3.17
 -16   1   6   -0.71    2.08
  16  -1  -7    0.30    3.06
  16  -1  -7   -3.36    2.08
  16   1  -7   -1.65    3.02
 -16   1   7   -0.09    2.95
 -16  -1   7    0.86    3.04
  16   1  -7   -0.18    2.16
  16  -1  -8   -4.49    2.95
 -16   1   8    2.57    2.94
 -16  -1   8   -2.10    3.01
  16   1  -8   -1.78    2.94
  16  -1  -8   -1.34    2.83
  16   1  -8    0.00    2.23
 -16  -1   9    1.79    3.08
  16  -1  -9   -0.58    2.96
  16   1  -9    3.59    3.12
  16   1  -9    2.74    3.04
 -16   1   9    0.30    3.00
 -16  -1   9    2.44    3.06
  16  -1  -9    2.14    2.17
  16  -1 -10    0.23    3.84
  16   1 -10    0.22    3.18
  16   1 -10   -0.47    2.34
  16  -1 -10   -0.26    2.92
 -16  -1  10    0.65    3.27
 -16  -1  10   -2.76    3.15
 -16   1  10   -1.99    2.97
  16  -1 -11   -5.99    2.97
  16   1 -11    0.25    3.17
 -16  -1  11    0.19    2.25
 -16  -1  11   -3.37    3.28
 -16   1  11    2.64    2.95
  16   1 -11   -1.72    3.26
  16  -1 -11    1.64    3.44
  16  -1 -12    0.89    3.41
  16  -1 -12   -4.25    2.14
  16   1 -12   -1.71    2.32
 -16   1  12    0.55    2.94
 -16  -1  12   -0.52    2.39
 -16   1  12    0.58    2.99
 -16  -1  12    1.42    3.22
  16   1 -12    3.70    2.19
 -16   1  13    0.03    3.12
  16  -1 -13   -0.59    2.15
 -16   1  13    1.77    3.10
  16   1 -13   -0.53    3.21
 -16  -1  13   -1.34    3.39
  16  -1 -13    0.16    3.53
 -16  -1  13    5.56    3.29
  16   1 -13    1.00    2.35
 -16  -1  14   -1.62    3.38
 -16  -1  14    1.50    3.29
 -16   1  14   -1.86    2.15
  16  -1 -14    1.12    2.98
 -16   1  14   -0.35    3.09
  16  -1 -14    2.83    3.51
  16   1 -14   -0.63    2.31
  16   1 -14    1.50    3.27
  16  -1 -15   -4.45    3.10
 -16   1  15   -0.29    3.05
  16   1 -15    4.49    3.30
 -16   1  15    1.15    3.11
 -16  -1  15    3.61    3.43
  16   1 -15   -2.97    3.27
 -16  -1  15    1.08    2.35
 -16   1  16    0.26    3.06
 -16  -1  16   -2.09    3.42
 -16  -1  16    0.70    3.41
  16  -1 -16   -5.42    3.00
 -16   1  16    5.65    2.15
  16   1 -16   -0.73    3.26
  16   1 -16    1.34    3.41
 -16  -1  17    1.63    3.41
 -16  -1  17   -0.72    3.48
 -16   1  17    0.99    3.17
  16   1 -17   -5.31    3.26
  16  -1 -17    5.24    3.05
 -16   1  17    1.40    3.16
 -16   1  18    9.51    3.45
  16   1 -18   10.54    2.52
  16  -1 -18    4.50    2.30
 -16   1  18    5.16    3.37
 -16  -1  18    5.94    2.61
 -16  -1  18   16.42    3.66
 -16   1  19   -0.36    2.35
 -16  -1  19    8.73    3.75
  16   1 -19    3.07    2.59
  16  -1 -19    6.73    3.34
 -16  -1  19    2.93    3.72
 -16   1  19    2.30    3.54
  16  -2  -1   13.53    2.96
  16   2  -1   12.71    3.59
  16   2  -1    7.34    2.44
  16  -2  -1   11.62    2.19
  16  -2  -2   66.62    3.24
  16  -2  -2   64.23    3.25
  16   2  -2   69.85    3.65
  16   2  -2   72.88    3.88
  16   2  -3  540.06    8.02
  16   2  -3  575.07    9.25
  16   2  -3  521.44    7.91
  16  -2  -3  479.81    6.09
  16  -2  -3  490.18    6.25
  16   2  -4  715.38    9.92
  16   2  -4  715.45    9.86
  16  -2  -4  697.61    7.82
  16   2  -4  534.91    7.60
  16  -2  -4  721.83    8.05
  16   2  -5  820.63   10.34
  16   2  -5  524.61    7.58
  16   2  -5  613.17    8.23
 -16   2   5  780.74    8.07
  16  -2  -5  743.08    7.88
  16  -2  -6  105.72    3.38
  16   2  -6   88.82    2.69
 -16   2   6  101.73    3.29
  16   2  -6   97.87    3.69
 -16  -2   7   81.05    3.74
  16   2  -7   84.97    3.59
  16   2  -7   82.87    3.31
  16  -2  -7   75.08    3.23
 -16   2   7   81.79    3.20
  16  -2  -7   80.52    4.43
 -16  -2   8  100.08    3.77
  16   2  -8  103.14    3.45
  16  -2  -8   96.33    3.37
 -16   2   8   89.10    2.58
  16  -2  -8   80.29    3.58
  16   2  -8   82.40    2.86
  16  -2  -9   -1.18    2.96
 -16  -2   9    0.05    3.16
  16   2  -9    3.97    3.24
  16  -2  -9    3.21    3.94
 -16  -2   9    1.77    3.15
  16   2  -9    4.37    2.99
 -16   2   9    4.18    2.90
  16  -2 -10  179.01    3.85
  16   2 -10  183.85    3.99
 -16   2  10  160.61    3.02
 -16  -2  10  173.13    4.23
 -16  -2  10  182.14    4.14
  16   2 -10  186.73    4.47
  16  -2 -10  163.65    6.30
  16  -2 -11   17.53    3.78
  16  -2 -11   23.02    3.05
 -16  -2  11   22.08    3.34
 -16   2  11   25.55    2.20
 -16  -2  11   28.97    3.33
  16   2 -11   28.02    3.44
  16   2 -11   30.20    3.31
  16  -2 -12    3.25    3.00
 -16  -2  12    1.32    2.41
 -16   2  12    4.78    2.87
 -16  -2  12    2.15    2.39
  16  -2 -12    3.11    4.11
  16   2 -12    5.21    3.27
  16   2 -12    4.63    3.20
 -16   2  13  302.47    4.63
  16   2 -13  246.92    3.89
 -16  -2  13  244.37    4.21
  16  -2 -13  310.03    4.65
  16   2 -13  331.04    5.67
 -16  -2  13  256.15    4.21
 -16   2  14   13.20    2.97
  16   2 -14    7.79    2.33
 -16  -2  14   18.62    3.52
  16   2 -14   15.69    3.54
 -16  -2  14   13.22    3.45
  16  -2 -14   11.94    2.16
 -16   2  14   14.01    4.35
 -16  -2  15   55.48    3.61
 -16   2  15   44.96    3.73
 -16   2  15   50.63    3.15
  16   2 -15   55.33    3.74
  16   2 -15   58.41    3.52
 -16  -2  15   57.52    3.69
  16  -2 -15   47.51    3.18
  16   2 -16   74.78    2.81
 -16   2  16   72.27    4.67
 -16  -2  16   61.67    2.83
 -16   2  16   73.13    3.36
  16   2 -16   74.20    4.08
 -16  -2  16   80.79    3.87
  16  -2 -16   78.77    3.46
 -16   2  17    1.77    3.85
 -16  -2  17    0.69    3.40
 -16  -2  17   -0.07    3.37
 -16   2  17   -4.65    2.98
  16   2 -17   -1.76    3.53
  16  -2 -17    2.64    2.18
  16   2 -17    2.81    3.40
 -16  -2  18   17.79    3.54
 -16   2  18   22.58    3.26
  16   2 -18   20.60    2.85
 -16   2  18   17.24    3.53
  16  -2 -18   26.37    3.32
 -16  -2  18   23.78    3.71
  16   3  -1    4.96    3.80
  16  -3  -1   -2.21    2.36
  16  -3  -1    4.34    3.02
  16   3  -1    1.86    3.82
  16   3  -1    0.61    3.38
  16   3  -2   -3.13    3.27
  16   3  -2    2.22    3.34
  16  -3  -2   -3.56    3.23
  16   3  -2   -0.14    3.70
  16  -3  -2    0.04    3.12
  16   3  -3    1.36    3.70
  16  -3  -3   -0.65    3.10
  16  -3  -3    9.77    3.10
  16   3  -3   -0.96    3.21
  16   3  -3   -4.21    3.23
  16  -3  -4   -0.77    3.01
  16   3  -4    2.06    3.11
  16   3  -4    0.40    3.75
  16   3  -4   -2.65    3.03
  16  -3  -4    7.62    3.11
  16   3  -5    1.40    3.12
  16  -3  -5    2.00    2.31
 -16   3   5    1.12    3.03
  16   3  -5   -0.70    2.93
  16   3  -5   -2.73    3.62
  16   3  -6    2.47    3.11
  16   3  -6   -2.12    2.16
 -16   3   6    0.38    3.10
  16   3  -6    1.13    3.58
  16  -3  -6    3.10    3.17
  16   3  -7    1.22    2.20
  16   3  -7    5.07    3.57
 -16   3   7    3.93    3.11
  16   3  -7   -0.18    3.85
  16  -3  -7    0.15    3.19
  16   3  -8    0.93    2.24
  16  -3  -8   -2.50    2.21
  16  -3  -8    0.05    4.45
  16   3  -8    0.46    3.17
 -16  -3   8    1.88    3.48
 -16   3   8   -1.21    2.13
 -16  -3   8    0.64    2.32
 -16   3   9    3.71    2.17
  16  -3  -9   -0.37    2.23
  16   3  -9   -1.66    3.46
  16   3  -9    1.83    3.33
 -16  -3   9    0.11    3.36
 -16  -3   9    0.54    2.33
  16   3 -10    3.22    3.54
  16   3 -10   -0.68    3.31
  16  -3 -10   -3.80    3.20
 -16   3  10    2.78    2.98
 -16  -3  10    1.26    2.30
 -16  -3  10    1.35    3.25
  16  -3 -11    3.49    3.15
 -16  -3  11    4.01    3.32
  16   3 -11   -2.76    2.29
 -16   3  11   -0.56    2.96
 -16  -3  11    1.12    3.30
  16   3 -11    4.30    3.59
  16  -3 -12    2.41    3.04
 -16  -3  12    1.69    3.42
 -16   3  12    0.87    2.18
  16   3 -12   -7.77    3.42
  16   3 -12   -4.21    3.89
 -16  -3  12   35.71    3.58
 -16   3  13   -1.21    2.12
 -16  -3  13    5.46    2.40
  16  -3 -13    1.97    2.16
 -16  -3  13    4.93    3.39
  16   3 -13    2.94    2.70
  16   3 -13    3.63    3.27
 -16  -3  14    3.19    2.35
 -16   3  14   -0.66    2.94
  16   3 -14    1.22    2.66
 -16  -3  14    4.78    3.37
  16   3 -14    5.90    3.18
  16  -3 -14   -4.08    3.13
 -16  -3  15    1.32    2.28
 -16   3  15    0.75    2.99
 -16  -3  15   -1.98    2.41
  16   3 -15    7.36    3.76
  16  -3 -15    2.08    3.14
  16   3 -15   -1.66    2.31
 -16  -3  16   -1.38    3.23
  16   3 -16    4.07    2.65
 -16  -3  16    0.26    3.31
  16  -3 -16    1.70    3.16
 -16   3  16    3.00    2.99
  16   3 -16    1.12    2.29
 -16  -3  17    3.85    2.39
 -16  -3  17   -0.32    3.35
 -16   3  17    2.60    2.18
  16  -3 -17    1.76    2.34
  16   3 -17    0.32    2.70
  16   3 -17   -0.03    2.29
  16  -4  -1   16.81    3.55
  16   4  -1   14.21    4.35
  16  -4  -1   12.19    3.23
  16   4  -1   15.82    3.57
  16   4  -1   11.76    2.63
  16  -4  -1   17.68    2.37
  16  -4  -2   73.68    3.74
  16   4  -2   74.78    3.84
  16   4  -2   97.10    5.89
  16  -4  -2   74.54    4.35
  16   4  -2   83.04    4.76
  16  -4  -2   84.54    3.64
  16  -4  -3   27.69    4.28
  16   4  -3   24.24    5.17
  16  -4  -3   20.35    2.49
  16   4  -3   23.91    4.05
  16  -4  -3   20.31    3.24
  16   4  -3   23.74    3.25
  16  -4  -4   25.28    3.30
  16  -4  -4   26.89    2.56
  16   4  -4   19.31    2.19
  16   4  -4   24.69    3.83
  16  -4  -4   26.57    4.25
  16   4  -4   21.83    4.34
  16   4  -5  267.77    8.62
  16  -4  -5  223.94    8.59
  16   4  -5  233.01    6.52
  16   4  -5  212.77    4.12
  16  -4  -5  246.38    4.40
  16   4  -6   77.28    3.39
  16  -4  -6   80.82    3.04
 -16   4   6   76.96    3.50
  16   4  -6   69.43    4.31
  16   4  -6   78.73    6.00
  16  -4  -6   69.59    5.39
 -16   4   7    4.65    2.23
  16   4  -7    5.78    5.13
  16  -4  -7    4.69    5.11
  16   4  -7    9.39    3.18
  16  -4  -7    4.06    6.13
  16   4  -7    6.01    5.03
  16  -4  -7    5.70    3.48
 -16   4   8   25.13    2.37
  16   4  -8   18.20    2.47
  16   4  -8   21.06    5.04
  16  -4  -8   25.61    3.54
  16   4  -8   20.69    3.91
  16   4  -9    3.93    3.34
  16   4  -9    3.70    4.38
  16  -4  -9    5.44    2.34
 -16   4   9    2.99    3.08
 -16  -4   9    6.49    3.33
  16  -4 -10   -0.39    2.31
 -16  -4  10   -3.88    2.40
  16   4 -10    0.44    4.48
 -16   4  10    5.27    2.13
  16   4 -10    6.36    3.33
 -16  -4  10    2.82    4.21
  16  -4 -11   40.48    2.55
  16   4 -11   48.40    3.46
  16   4 -11   58.67    5.23
 -16   4  11   46.46    2.47
 -16  -4  11   40.97    3.64
 -16  -4  11   38.96    2.57
 -16  -4  12    5.33    3.23
  16   4 -12    2.22    4.58
 -16  -4  12    1.89    3.14
 -16   4  12    4.12    2.97
  16   4 -12    5.41    2.25
  16  -4 -12   -1.27    3.19
  16   4 -13   49.82    3.42
  16  -4 -13   54.67    3.39
  16   4 -13   47.15    4.37
 -16  -4  13   43.31    3.51
 -16   4  13   47.51    3.26
 -16  -4  13   38.35    2.57
  16   4 -14   12.89    4.71
 -16  -4  14    8.81    3.31
 -16   4  14    7.85    2.22
  16  -4 -14   10.43    2.30
 -16  -4  14    8.73    2.43
  16   4 -14   14.24    3.15
  16  -4 -15   93.88    3.07
  16   4 -15  105.96    5.31
 -16  -4  15   79.21    3.02
 -16  -4  15   93.55    4.24
 -16   4  15  109.25    3.80
  16   4 -15  110.00    3.96
 -16  -4  16   -0.85    3.36
  16   4 -16   -1.21    3.98
 -16  -4  16   -2.56    3.42
 -16   4  16    2.64    2.28
  16  -4 -16    1.15    3.31
  16   4 -16   -2.07    2.40
  16   5  -1    2.34    3.60
  16  -5  -1   -2.22    2.56
  16   5  -1   -1.54    4.30
  16   5  -1   -0.27    4.56
  16  -5  -1    0.65    3.45
  16  -5  -1    1.62    3.30
  16  -5  -2   -0.82    3.47
  16   5  -2    0.02    4.52
  16   5  -2    0.40    3.93
  16  -5  -2    2.28    3.22
  16  -5  -2   -0.03    2.48
  16   5  -2   -2.10    3.22
  16   5  -3    6.75    3.25
  16   5  -3   -0.37    4.65
  16  -5  -3    4.74    3.21
  16  -5  -3   -0.63    3.60
  16   5  -3   -0.19    6.38
  16  -5  -3    0.57    4.45
  16  -5  -4    2.15    3.18
  16  -5  -4    2.38    2.59
  16   5  -4    1.05    2.22
  16  -5  -4    1.53    3.70
  16  -5  -5    3.44    2.13
  16   5  -5   -1.92    3.27
  16  -5  -5    1.23    3.72
  16  -5  -5    1.47    3.78
  16  -5  -6    0.65    4.75
  16   5  -6    3.93    3.36
  16  -5  -6    1.57    3.72
  16  -5  -7   -1.65    3.72
  16   5  -7   -2.42    2.47
 -16   5   7    5.87    3.09
  16   5  -8    0.29    3.41
  16  -5  -8    0.17    3.57
 -16   5   8    1.52    2.23
  16  -5  -9    4.42    3.50
 -16  -5   9   -0.99    3.34
  16   5  -9    7.20    3.52
 -16   5   9   -1.16    3.16
  16   5 -10    3.77    2.27
  16  -5 -10   -1.81    2.37
 -16   5  10    0.13    3.17
 -16  -5  10    2.72    2.43
 -16  -5  11   -1.24    3.22
  16   5 -11   -0.09    6.63
  16   5 -11    0.14    5.94
  16  -5 -11   -1.92    3.36
 -16   5  11    3.45    3.22
  16   5 -11    4.14    2.40
  16   5 -12   -0.01    5.37
 -16  -5  12    2.35    2.44
 -16   5  12   -0.66    2.32
 -16  -5  12    3.23    5.02
  16  -5 -12    2.08    3.36
  16   5 -12   -0.03    3.33
 -16  -5  13    1.18    4.02
 -16  -5  13    7.13    3.41
  16  -5 -13   -0.75    3.41
  16   5 -13    4.99    5.38
  16   5 -13   -4.57    2.40
 -16   5  13   -4.27    2.41
  16  -5 -14   -3.70    3.41
 -16  -5  14    2.66    3.35
 -16   5  14    0.23    3.37
  16  -6  -3   83.36    4.65
  16   6  -3   62.84    3.20
  16  -6  -3   84.34    6.28
  16  -6  -3   76.36    3.94
  16  -6  -4    3.52    4.08
  16  -6  -4    4.49    3.31
  16  -6  -4    7.92    2.77
  16   6  -4    3.93    2.63
  16  -6  -5    6.85    4.75
  16   6  -5   10.79    3.55
  16  -6  -5    3.17    3.92
  16  -6  -5    6.21    3.17
  16  -6  -6    3.70    3.88
  16  -6  -6   -2.95    3.16
  16   6  -6    0.76    3.68
  16  -6  -7   51.56    4.20
  16   6  -7   48.89    3.98
  16  -6  -8   10.94    3.75
  16   6  -8   11.80    2.69
 -16   6   8   11.01    2.33
  16  -6  -9  121.42    4.80
 -16   6   9  115.57    4.38
  16   6  -9   94.02    3.52
  15   0  -1   -3.68    2.15
  15   0  -1   -1.89    2.98
  15   0  -2    0.33    2.14
  15   0  -2    0.82    3.07
  15   0  -3   -0.28    3.13
  15   0  -3    2.99    2.18
  15   0  -4   -0.82    2.20
  15   0  -4   -0.61    2.32
 -15   0   5   -0.42    2.29
  15   0  -5    2.69    3.14
  15   0  -6   -4.32    3.57
  15   0  -6   -3.15    3.14
 -15   0   6   -1.21    3.13
  15   0  -7    0.56    3.20
 -15   0   7   -1.96    2.18
  15   0  -7   -3.26    3.41
  15   0  -8   -2.24    3.13
 -15   0   8    0.54    2.13
  15   0  -8    1.09    3.17
  15   0  -9   -0.36    3.03
  15   0  -9    1.43    3.04
 -15   0   9   -1.08    2.17
  15   0 -10    2.30    3.22
 -15   0  10    0.19    3.04
  15   0 -10    1.24    2.90
 -15   0  10   -0.22    3.05
  15   0 -11   -2.50    2.93
 -15   0  11    0.27    2.09
 -15   0  11   -0.32    2.13
  15   0 -11   -2.04    2.32
 -15   0  12    1.04    3.20
  15   0 -12    2.48    2.17
  15   0 -12   -3.07    3.58
 -15   0  12    0.73    3.15
  15   0 -13    0.42    3.42
 -15   0  13    1.10    2.23
 -15   0  13   -0.14    3.09
  15   0 -13    1.43    2.99
  15   0 -14   18.06    3.73
 -15   0  14   31.38    3.61
 -15   0  14   26.21    3.53
  15   0 -14    9.75    2.38
 -15   0  15   -1.57    3.36
  15   0 -15    2.68    3.11
  15   0 -15    7.19    3.52
 -15   0  15    4.63    3.32
 -15   0  16    5.30    3.37
  15   0 -16    1.45    3.23
 -15   0  16   -1.86    3.45
 -15   0  17    1.40    3.49
  15   0 -17    2.98    2.27
 -15   0  17   -3.66    3.41
 -15   0  18    3.83    3.63
  15   0 -18    0.11    3.35
 -15   0  18    1.51    3.49
 -15   0  19    3.99    2.56
 -15   0  19    1.95    2.64
  15   0 -19   -0.23    2.41
  15   1  -1   10.27    2.37
  15  -1  -1    8.00    3.00
  15   1  -1   10.94    3.39
  15  -1  -1    6.18    2.15
  15   1  -2  345.43    5.27
  15   1  -2  484.96    6.48
  15  -1  -2  361.66    4.76
  15  -1  -2  425.43    5.74
  15  -1  -3   -0.27    2.10
  15  -1  -3    1.27    2.99
  15   1  -3    5.03    3.02
  15   1  -3    2.61    3.23
  15  -1  -4  283.04    4.08
  15   1  -4  321.22    5.53
  15   1  -4  256.37    4.23
  15  -1  -5    4.47    2.22
  15   1  -5    3.14    3.29
  15   1  -5    3.56    2.37
 -15  -1   5    5.13    3.39
 -15   1   5    3.85    3.07
  15  -1  -6  230.89    3.64
  15   1  -6  200.83    3.76
 -15   1   6  264.72    4.48
  15   1  -6  255.98    4.75
 -15  -1   6  253.02    4.87
  15   1  -7    4.78    2.18
  15  -1  -7    5.65    3.03
  15   1  -7    3.54    2.25
  15  -1  -7    5.09    3.09
 -15  -1   7    7.16    3.18
 -15   1   7    4.19    3.05
 -15  -1   8  701.73    8.10
  15   1  -8  752.90    8.60
  15  -1  -8  732.99    7.77
  15   1  -8  719.55    8.09
  15  -1  -8  650.06    7.91
 -15   1   8  754.71    7.87
  15  -1  -9  147.75    3.01
  15   1  -9  172.97    4.12
 -15   1   9  156.96    3.09
 -15  -1   9  141.28    3.23
  15   1  -9  131.39    2.98
 -15  -1   9  129.73    3.06
  15  -1  -9  125.14    4.00
  15   1 -10 1065.53   10.20
 -15  -1  10  977.48    9.33
 -15   1  10 1067.76    9.71
  15  -1 -10 1169.11   10.83
 -15  -1  10  899.96    8.88
  15  -1 -10 1152.81   13.43
  15   1 -10 1143.96   11.04
  15   1 -11   61.65    2.61
 -15  -1  11   79.09    3.47
 -15  -1  11   68.74    2.71
  15   1 -11   85.81    3.54
 -15   1  11   76.10    3.35
 -15   1  11   71.39    3.68
  15  -1 -11   79.17    3.33
  15  -1 -11   66.36    3.94
 -15  -1  12   36.09    3.47
 -15  -1  12   36.91    2.65
 -15   1  12   35.52    2.26
 -15   1  12   36.80    3.22
  15  -1 -12   31.33    2.24
  15   1 -12   38.94    3.35
  15  -1 -12   32.87    3.67
  15   1 -12   35.08    3.47
  15  -1 -13   35.72    3.65
 -15   1  13   31.95    3.14
  15  -1 -13   33.09    2.23
 -15   1  13   32.84    2.33
  15   1 -13   41.23    3.36
 -15  -1  13   33.47    3.58
  15   1 -13   39.80    3.51
 -15  -1  13   39.32    3.50
  15  -1 -14    2.32    3.15
 -15  -1  14   10.37    2.42
 -15  -1  14    8.48    3.37
  15   1 -14   13.55    3.40
  15   1 -14    5.61    3.34
 -15   1  14    9.30    3.16
 -15   1  14    8.98    3.18
 -15  -1  15   30.22    3.51
 -15  -1  15   17.42    2.56
 -15   1  15   23.17    3.23
 -15   1  15   19.51    2.33
  15   1 -15   28.05    3.38
  15  -1 -15   21.00    2.31
  15   1 -15   22.93    3.53
 -15  -1  16    7.08    3.47
  15   1 -16   -2.61    3.34
 -15   1  16   -2.01    3.17
 -15  -1  16    1.68    2.40
  15   1 -16    7.86    3.37
  15  -1 -16   -3.22    2.15
 -15   1  16    1.43    3.06
 -15  -1  17   26.85    3.66
 -15   1  17   21.69    2.43
  15   1 -17   22.76    2.60
  15  -1 -17   26.17    3.29
 -15   1  17   23.33    3.44
 -15  -1  17   32.81    3.65
 -15   1  18  248.72    4.75
 -15  -1  18  224.48    5.13
 -15   1  18  222.08    5.19
  15   1 -18  211.88    4.84
  15  -1 -18  189.74    4.55
 -15  -1  18  201.92    4.98
 -15  -1  19   96.11    4.36
  15   1 -19   91.65    4.24
  15  -1 -19  105.73    4.12
 -15   1  19  104.55    4.47
 -15   1  19   89.01    3.99
 -15  -1  19   84.88    3.24
  15   2  -1    3.30    3.46
  15  -2  -1    0.78    2.08
  15   2  -1   -1.83    2.32
  15  -2  -1   -3.89    2.13
  15   2  -2    1.70    3.17
  15  -2  -2    2.71    2.09
  15   2  -2   -0.06    3.46
  15  -2  -2    3.37    1.98
  15   2  -3   -3.10    3.21
  15   2  -3    0.41    2.12
  15  -2  -3   -1.82    2.98
  15  -2  -3   -1.04    2.92
  15   2  -3   -1.53    2.45
  15   2  -4   -0.21    2.46
  15   2  -4   -0.12    3.14
  15  -2  -4   -1.82    2.92
  15   2  -4   -5.68    3.07
 -15   2   5   -0.89    2.13
  15   2  -5   -3.15    2.93
  15  -2  -5    3.22    2.90
  15   2  -5   -0.76    2.15
  15   2  -5    1.31    2.44
 -15  -2   6    2.31    3.38
  15   2  -6    0.71    3.02
  15  -2  -6   -0.77    2.09
 -15   2   6    0.68    2.91
  15   2  -6    1.62    2.15
  15   2  -7    2.11    2.17
  15  -2  -7    2.66    2.84
  15  -2  -7   -0.49    3.85
  15   2  -7   -4.74    3.13
 -15  -2   7    2.89    3.19
 -15   2   7   -1.15    2.89
 -15   2   8   -0.64    2.89
  15   2  -8   -0.73    3.10
 -15  -2   8   -1.65    3.07
  15  -2  -8    3.15    2.05
  15  -2  -8   -0.71    3.54
  15   2  -8    0.63    3.07
 -15  -2   8   -4.53    3.10
  15  -2  -9    2.20    4.21
 -15  -2   9    3.29    2.25
  15  -2  -9    1.21    2.92
  15   2  -9   -1.62    3.14
 -15  -2   9   -1.19    3.13
 -15   2   9    0.93    2.04
  15   2  -9   -0.44    3.18
 -15   2  10    1.19    2.92
  15  -2 -10    2.00    2.96
  15   2 -10   -4.24    3.28
 -15  -2  10    0.56    3.14
 -15  -2  10   -0.04    3.28
  15  -2 -10    0.72    4.37
  15   2 -10   -0.20    3.31
 -15  -2  11    3.66    3.23
 -15  -2  11    3.95    3.36
  15   2 -11    1.38    2.21
  15   2 -11   -4.13    3.37
  15  -2 -11    0.69    4.12
 -15   2  11    0.36    2.85
  15  -2 -11   -2.95    2.02
 -15  -2  12   -1.95    3.38
 -15  -2  12    3.67    3.46
 -15   2  12   -2.43    2.09
  15  -2 -12   -3.19    2.16
  15   2 -12   -2.47    3.41
  15   2 -12   -0.31    3.18
  15  -2 -13   -1.30    2.12
  15   2 -13    2.41    2.47
 -15   2  13   -2.72    2.06
 -15  -2  13   -1.51    3.46
 -15  -2  13    5.40    3.42
  15   2 -13   -0.94    3.33
 -15   2  13   -0.99    3.49
 -15   2  14    3.64    3.34
 -15   2  14    7.34    3.07
 -15  -2  14   11.16    2.53
  15  -2 -14    8.27    3.11
  15   2 -14   20.98    3.75
  15   2 -14   16.89    3.49
 -15  -2  14   22.68    3.52
 -15  -2  15   16.08    3.56
 -15   2  15    4.33    3.05
  15   2 -15   25.55    3.53
  15   2 -15    1.25    3.54
 -15   2  15    4.58    3.86
 -15  -2  15   24.57    3.44
  15  -2 -15    4.36    2.17
 -15   2  16    4.04    3.09
 -15  -2  16    1.04    2.43
  15   2 -16    2.63    3.38
  15   2 -16    3.09    2.50
 -15  -2  16   -0.59    2.38
  15  -2 -16    4.11    3.08
 -15   2  16    2.43    2.15
 -15  -2  17   -6.38    3.43
 -15  -2  17    1.83    3.43
  15   2 -17    3.11    3.54
  15  -2 -17    3.17    3.06
 -15   2  17   -0.25    2.18
 -15   2  17    0.25    3.12
  15   2 -17    2.51    3.44
 -15  -2  18    5.61    2.39
 -15   2  18    2.94    3.31
 -15  -2  18    1.30    2.47
  15   2 -18    2.90    3.67
 -15   2  18   -0.33    2.30
  15  -2 -18   -0.21    2.30
  15   3  -1  172.01    4.87
  15   3  -1  172.38    5.15
  15  -3  -1  164.04    3.92
  15  -3  -1  163.78    4.23
  15   3  -1  184.60    5.24
  15  -3  -2   67.52    2.65
  15   3  -2   69.13    3.69
  15   3  -2   57.27    4.17
  15   3  -2   64.78    3.67
  15  -3  -2   66.06    3.31
  15   3  -3    2.41    4.43
  15  -3  -3    2.44    3.13
  15   3  -3    7.31    3.02
  15   3  -3    2.93    3.10
  15  -3  -3    2.22    3.02
  15   3  -4  991.80   14.38
  15  -3  -4 1050.41   11.94
  15   3  -4 1106.42   15.06
  15   3  -4  996.08   13.43
  15   3  -5   -0.49    2.09
  15   3  -5    3.32    3.03
  15  -3  -5    3.87    3.07
  15   3  -5    3.56    3.57
 -15   3   5    2.94    2.05
  15   3  -6  339.21    5.19
  15   3  -6  335.77    5.94
  15  -3  -6  353.02    5.53
 -15   3   6  339.63    4.71
  15   3  -6  253.37    6.26
  15   3  -7  140.91    4.37
  15   3  -7  154.79    3.92
  15  -3  -7  139.98    6.01
 -15  -3   7  146.64    4.93
  15  -3  -7  157.40    3.98
 -15   3   7  150.01    3.98
  15   3  -8    4.28    3.30
  15  -3  -8    3.84    3.18
  15  -3  -8    3.68    8.35
 -15  -3   8    2.65    3.37
 -15  -3   8    8.22    3.29
 -15   3   8    7.51    3.01
  15  -3  -8    2.35    7.54
  15   3  -8    0.99    3.24
  15   3  -9  587.18    9.41
 -15  -3   9  550.27    6.57
  15   3  -9  582.77    6.73
  15  -3  -9  571.48    7.08
 -15   3   9  552.86    6.67
 -15  -3   9  451.86    7.87
 -15  -3  10    1.99    3.22
  15   3 -10    2.74    3.25
 -15  -3  10   10.36    3.31
  15  -3 -10    6.30    2.23
  15   3 -10    3.94    3.57
 -15   3  10    2.02    2.97
  15  -3 -11    1.61    2.17
 -15  -3  11   -2.17    3.40
 -15  -3  11    1.69    3.26
  15   3 -11    0.74    3.26
  15   3 -11    1.85    3.63
 -15   3  11    5.10    3.02
  15   3 -12  676.46    7.42
 -15   3  12  606.29    7.10
 -15  -3  12  645.31    8.26
  15   3 -12  689.45   10.60
 -15  -3  12  654.27    7.45
  15  -3 -12  613.66    6.98
 -15  -3  13  199.50    3.64
 -15  -3  13  216.99    4.86
 -15   3  13  202.12    3.57
  15   3 -13  183.31    3.45
  15   3 -13  243.88    5.77
  15  -3 -13  223.26    4.36
  15  -3 -14   73.68    2.82
 -15  -3  14   71.83    2.88
  15   3 -14   88.53    4.28
 -15  -3  14   88.26    3.87
 -15   3  14   79.06    3.33
  15   3 -14   96.23    3.72
 -15  -3  15   11.93    3.31
  15   3 -15    9.60    3.78
 -15   3  15    9.87    2.95
 -15  -3  15    6.61    3.39
  15  -3 -15    9.55    2.27
  15   3 -15    4.23    3.21
  15   3 -16    2.06    3.29
 -15  -3  16    5.63    2.34
 -15  -3  16    1.25    3.39
  15  -3 -16    5.57    2.36
 -15   3  16    4.39    2.22
  15   3 -16    8.07    3.82
 -15  -3  17   -0.89    2.37
 -15   3  17    2.04    4.88
 -15   3  17    2.70    3.21
  15   3 -17    9.12    3.43
  15   3 -17    4.27    3.83
  15  -3 -17    6.72    3.32
 -15  -3  17    1.05    3.39
  15  -4  -1   -0.78    3.29
  15   4  -1    3.66    2.35
  15  -4  -1   -1.79    3.33
  15  -4  -1    2.45    3.19
  15   4  -1    3.69    4.93
  15   4  -1    1.41    3.46
  15  -4  -2   -0.74    3.13
  15   4  -2    4.34    3.07
  15   4  -2   -0.16    3.27
  15  -4  -2    3.25    2.37
  15   4  -2   -1.56    4.01
  15  -4  -2   -1.20    3.21
  15   4  -3    0.98    4.97
  15  -4  -3   -1.03    2.18
  15   4  -3    2.57    3.76
  15  -4  -3    6.73    2.39
  15   4  -3   -4.23    3.11
  15  -4  -3   -0.65    3.27
  15   4  -4    0.57    3.82
  15   4  -4    4.85    3.07
  15  -4  -4    0.02    3.31
  15   4  -4    0.28    5.06
  15  -4  -4    0.43    3.09
  15  -4  -4    2.11    3.34
  15  -4  -5   -2.65    3.34
 -15   4   5    0.32    3.12
  15   4  -5   -2.62    2.14
  15   4  -5    1.36    5.08
  15  -4  -5    0.45    3.32
  15   4  -5    1.82    4.76
  15  -4  -6    3.18    2.39
 -15   4   6    0.23    3.01
  15   4  -6   -0.88    5.82
  15  -4  -6   -0.16    5.06
  15   4  -6   -4.70    3.17
  15   4  -6   -0.99    5.13
 -15   4   7    0.84    3.04
  15  -4  -7    5.73    3.42
  15   4  -7   -0.14    4.46
  15   4  -7   -4.95    3.29
  15   4  -7   -1.45    5.78
  15  -4  -8    0.73    3.42
 -15  -4   8   -6.67    3.45
  15   4  -8   -8.62    2.41
  15   4  -8   -3.30    4.63
 -15   4   8   -4.28    3.06
  15   4  -8   -1.93    4.94
 -15  -4   9    3.35    3.49
 -15   4   9    4.34    3.11
  15  -4  -9    4.57    3.39
  15   4  -9   -1.67    4.56
 -15  -4   9   -0.41    4.60
  15   4  -9   -4.63    3.43
  15   4 -10   -7.36    3.40
 -15   4  10   -0.23    2.12
 -15  -4  10   -2.00    3.40
  15  -4 -10    5.06    3.30
  15   4 -10   -1.43    4.61
 -15  -4  10   -0.83    4.15
 -15  -4  11    2.21    3.27
  15  -4 -11    1.54    3.14
  15   4 -11   -1.24    3.79
  15   4 -11    3.31    2.27
 -15  -4  11    0.50    3.14
 -15   4  11   -4.13    2.96
 -15  -4  12   -9.02    3.27
  15   4 -12   -1.42    3.70
 -15  -4  12    0.33    3.98
 -15   4  12   -1.58    2.15
  15   4 -12   -2.58    2.23
  15  -4 -12    4.07    2.20
 -15   4  13    0.42    2.11
 -15  -4  13    2.70    3.28
  15  -4 -13    7.43    3.13
  15   4 -13    1.90    3.70
 -15  -4  13    0.49    3.21
  15   4 -13    4.72    2.26
  15   4 -14   -1.22    3.83
 -15  -4  14    1.26    3.36
 -15   4  14    0.48    3.02
 -15  -4  14    3.83    3.30
  15   4 -14    3.20    2.29
  15  -4 -14   -1.49    3.14
  15   4 -15   -0.44    3.79
 -15  -4  15    4.57    3.38
 -15   4  15    2.37    3.21
 -15  -4  15    0.95    3.22
  15   4 -15   -1.21    3.27
  15  -4 -15   -0.28    3.37
 -15  -4  16    4.53    3.38
  15   4 -16    2.53    3.33
  15   4 -16    2.47    3.92
 -15   4  16    0.39    3.22
  15  -4 -16    2.28    2.38
 -15  -4  16    2.95    3.48
  15  -5  -1   -1.16    3.49
  15  -5  -1   -0.44    3.49
  15   5  -1    2.02    4.14
  15   5  -1    1.01    4.38
  15  -5  -1   -0.18    3.24
  15   5  -1    1.05    3.46
  15   5  -2   57.53    5.29
  15  -5  -2   65.63    3.60
  15   5  -2   70.12    3.69
  15  -5  -2   60.69    3.10
  15   5  -2   69.72    6.38
  15  -5  -2   71.80    4.53
  15   5  -3   40.07    3.63
  15  -5  -3   41.23    4.14
  15  -5  -3   49.43    3.92
  15  -5  -3   38.26    2.50
  15  -5  -4  104.29    3.89
  15  -5  -4  117.34    4.50
  15  -5  -4  113.26    5.46
  15   5  -4  109.73    4.10
  15  -5  -5   17.02    2.39
  15  -5  -5   24.14    3.82
  15   5  -5   22.01    3.42
  15  -5  -5   23.00    4.93
  15  -5  -6   17.16    6.24
  15   5  -6   17.28    3.51
  15  -5  -6   20.22    3.79
 -15   5   6   16.93    3.19
  15   5  -7   32.41    2.69
  15  -5  -7   26.15    2.81
 -15   5   7   26.20    3.34
 -15  -5   8   -5.29    2.34
  15  -5  -8    1.89    3.41
 -15   5   8    0.71    3.16
  15   5  -8    2.88    2.51
  15   5  -9    1.10    3.53
  15  -5  -9    2.31    3.52
 -15   5   9    3.34    2.29
 -15  -5   9    5.94    3.35
  15  -5 -10    2.31    3.37
 -15  -5  10    4.98    3.34
 -15   5  10    0.73    3.22
  15   5 -10    2.38    3.53
  15  -5 -11   13.82    2.50
  15   5 -11   18.89    7.67
 -15  -5  11   11.74    2.57
 -15   5  11   17.66    2.39
 -15  -5  11   15.70    6.44
  15   5 -11   18.65    2.60
 -15   5  12   91.31    3.94
 -15  -5  12   72.10    3.85
  15  -5 -12   70.77    3.11
  15   5 -12   94.56    3.92
  15   5 -12  105.94    7.48
 -15  -5  12   75.43    5.30
 -15   5  13   46.84    3.68
 -15  -5  13   46.83    4.51
  15   5 -13   55.21    6.28
 -15  -5  13   41.08    3.56
  15  -5 -13   48.67    3.73
  15   5 -13   45.16    2.78
  15   5 -14   12.95    3.40
 -15  -5  14    4.21    3.45
 -15  -5  14    7.48    4.21
  15   5 -14    5.07    4.36
  15  -5 -14    5.44    2.49
 -15   5  14   12.50    2.47
  15   6  -1   -1.13    3.83
  15  -6  -1   -4.42    3.93
  15  -6  -1   -0.75    3.98
  15  -6  -1    0.95    3.54
  15  -6  -2    0.27    3.38
  15   6  -2   -0.79    3.69
  15  -6  -2   -3.91    3.89
  15  -6  -2   -0.04    4.04
  15  -6  -3   -1.71    3.87
  15   6  -3    1.99    3.68
  15  -6  -3   -4.67    3.84
  15  -6  -3   -1.61    3.30
  15  -6  -4    0.73    3.90
  15   6  -4    3.07    3.59
  15  -6  -4    1.49    3.85
  15  -6  -4    0.58    2.32
  15   6  -5   -2.50    2.57
  15  -6  -5   -0.25    4.60
  15  -6  -5   -4.67    3.89
  15  -6  -5    3.34    3.15
  15   6  -6    4.90    3.63
  15  -6  -6   -1.90    3.11
  15  -6  -6    3.28    3.75
  15   6  -7   -1.74    3.64
  15  -6  -7   -0.90    2.62
 -15   6   7    1.94    3.11
  15  -6  -8    2.36    3.71
  15   6  -8   -2.59    3.55
 -15   6   8    0.59    3.20
  15  -6  -9   -0.90    3.60
 -15  -6   9   -1.12    3.47
 -15   6   9    2.45    3.31
  15   6  -9    5.04    2.54
 -15  -6  10    4.36    3.47
  15  -6 -10    5.70    3.49
  14   0  -1   -5.22    3.22
  14   0  -1    2.63    2.22
  14   0  -2  344.77    4.87
  14   0  -2  431.18    6.31
  14   0  -3    2.81    3.40
  14   0  -3    1.28    2.45
  14   0  -4 6669.47   62.30
 -14   0   4 6156.12   60.52
 -14   0   5    2.21    3.58
  14   0  -5   -0.35    2.67
  14   0  -5    5.24    3.53
 -14   0   6 1354.81   13.62
  14   0  -6 1123.28   13.49
  14   0  -6 1173.95   11.90
  14   0  -7   -0.01    3.40
  14   0  -7    1.00    3.42
 -14   0   7   -0.49    3.36
 -14   0   8  258.39    4.63
  14   0  -8  233.01    4.57
  14   0  -8  253.85    4.69
  14   0  -9   -1.71    3.21
  14   0  -9   -3.05    2.18
 -14   0   9   -0.84    3.18
 -14   0   9    0.85    3.01
  14   0 -10  108.49    3.82
 -14   0  10  116.98    3.63
 -14   0  10  100.65    3.68
  14   0 -10  115.34    3.55
  14   0 -11   -3.35    3.32
 -14   0  11    1.92    2.90
  14   0 -11   -1.27    2.06
 -14   0  11    3.30    2.16
 -14   0  12  451.35    5.47
  14   0 -12  636.56    6.85
 -14   0  12  692.21    7.43
  14   0 -12  694.80    8.91
 -14   0  13    1.72    3.24
  14   0 -13   -0.46    3.48
 -14   0  13    4.39    3.21
  14   0 -13    4.69    3.03
 -14   0  14  874.90    9.03
  14   0 -14  725.26    7.40
  14   0 -14  768.45   10.38
 -14   0  14  827.68    9.15
 -14   0  15    1.24    3.39
  14   0 -15   -1.06    3.11
 -14   0  15    5.32    3.28
 -14   0  16   32.18    3.61
 -14   0  16   32.75    3.50
  14   0 -16   29.15    2.38
 -14   0  17    0.29    3.59
 -14   0  17   -1.43    3.37
  14   0 -17   -1.07    3.24
 -14   0  18   -2.49    2.48
  14   0 -18    2.19    2.32
 -14   0  18    3.91    3.62
 -14   0  19   -0.25    3.57
  14   0 -19    4.45    3.39
 -14   0  19   -1.15    2.76
  14   1  -1    4.27    3.30
  14  -1  -1    1.87    3.09
  14  -1  -1    3.15    3.09
  14   1  -1    0.14    2.31
  14  -1  -2   -2.97    2.27
  14   1  -2   -0.91    3.33
  14  -1  -2   -3.14    3.16
  14   1  -2   -0.04    3.19
  14  -1  -3    3.12    3.20
  14   1  -3    4.35    3.61
  14  -1  -3    1.61    3.22
  14   1  -3    0.61    2.36
 -14   1   4   -1.87    2.33
  14   1  -4    0.65    2.58
  14  -1  -4   -3.00    3.24
  14   1  -4   -1.01    3.41
  14   1  -4    2.48    3.51
  14   1  -5    0.55    2.38
 -14   1   5   -1.22    2.31
  14   1  -5    4.70    3.46
 -14  -1   5   -2.11    3.62
  14  -1  -5    1.91    3.29
 -14   1   6    3.10    3.30
  14  -1  -6    1.25    3.47
  14   1  -6   -0.05    3.46
  14  -1  -6    1.31    3.25
  14   1  -6    0.96    3.34
 -14  -1   6   -0.35    3.46
  14   1  -7    2.72    3.29
  14  -1  -7    1.28    3.27
  14  -1  -7   -2.72    2.29
  14   1  -7    3.95    3.39
 -14   1   7   -1.71    3.26
 -14  -1   7   -0.78    3.36
 -14   1   8    2.65    3.14
  14  -1  -8   -1.39    3.09
  14   1  -8   -0.62    3.43
  14   1  -8   -0.26    2.21
 -14  -1   8   -1.19    3.36
 -14  -1   8   -0.56    3.23
  14  -1  -8   -0.77    3.23
  14   1  -9   -2.67    3.03
  14  -1  -9    1.40    2.23
 -14  -1   9   -0.15    2.30
 -14   1   9   -0.19    3.10
  14   1  -9    1.96    3.21
 -14  -1   9    0.73    3.00
  14  -1  -9    1.06    3.29
  14  -1 -10   -0.35    3.05
 -14  -1  10   -5.46    3.40
  14  -1 -10    0.31    4.31
 -14   1  10   -0.07    3.27
  14   1 -10   -4.08    2.27
 -14  -1  10    0.97    3.12
 -14   1  10    0.95    2.17
  14   1 -10   -8.69    3.32
  14  -1 -11    3.21    2.94
 -14  -1  11   -0.88    2.31
  14  -1 -11   -0.22    3.33
 -14   1  11   -0.70    2.92
 -14  -1  11   -1.80    3.40
 -14   1  11    2.29    2.07
  14   1 -11   -0.92    3.25
  14   1 -11    1.85    3.09
 -14  -1  12    4.80    3.30
  14   1 -12   -2.70    2.34
  14  -1 -12   -1.86    3.38
 -14   1  12    1.64    2.85
  14   1 -12   -0.15    2.36
 -14   1  12    8.50    3.02
 -14  -1  12   10.07    3.50
  14  -1 -12   -1.79    2.17
  14  -1 -13   -1.95    2.16
 -14   1  13   -0.86    3.03
 -14  -1  13   -2.45    3.53
 -14  -1  13    6.38    3.40
  14   1 -13    0.60    3.38
  14   1 -13   -2.37    2.37
 -14   1  13   -0.67    2.24
 -14  -1  14   16.75    3.59
 -14   1  14    2.90    3.23
 -14   1  14   12.72    3.26
  14   1 -14    8.40    2.45
  14   1 -14   14.92    3.51
  14  -1 -14   16.39    3.20
 -14  -1  14    9.35    2.47
 -14  -1  15    0.91    2.40
 -14  -1  15   -0.71    2.44
  14   1 -15   -0.53    2.38
 -14   1  15    1.82    2.24
  14   1 -15    0.90    3.29
  14  -1 -15   -1.97    3.07
 -14   1  15   -0.05    3.23
 -14  -1  16    6.93    3.46
 -14   1  16   -0.34    3.17
 -14   1  16    4.20    3.35
  14   1 -16    0.51    2.38
 -14  -1  16    4.40    3.44
  14  -1 -16    7.97    3.01
 -14  -1  17    4.85    3.48
 -14  -1  17    2.68    3.49
  14  -1 -17    1.05    2.27
 -14   1  17    6.18    3.30
  14   1 -17    1.95    3.35
 -14   1  17   -2.28    3.49
 -14  -1  18   -0.03    2.52
 -14   1  18    1.05    3.52
  14   1 -18    0.79    3.43
 -14   1  18    1.82    2.29
  14  -1 -18   -2.96    3.19
 -14  -1  18   -0.32    2.48
 -14  -1  19    3.03    3.67
 -14   1  19    2.80    3.38
  14  -1 -19   -1.48    2.34
  14   1 -19   -0.76    3.60
 -14   1  19    2.05    3.62
 -14  -1  19   -2.43    2.70
  14   2  -1    3.27    3.24
  14  -2  -1    5.46    2.90
  14   2  -1    3.55    3.43
  14  -2  -1    5.53    2.06
  14   2  -2   15.74    3.40
  14  -2  -2   11.75    2.06
  14  -2  -2   17.60    3.05
  14   2  -2   14.66    3.12
  14  -2  -3  169.05    3.25
  14  -2  -3  186.15    3.97
  14   2  -3  205.78    4.94
  14   2  -3  198.03    4.57
  14   2  -3  207.93    4.70
  14   2  -4  331.13    5.75
  14   2  -4  322.89    5.49
  14  -2  -4  319.64    4.99
 -14   2   4  311.51    4.29
  14   2  -4  351.76    6.39
  14   2  -5   37.81    2.71
 -14   2   5   68.12    2.45
  14   2  -5   67.13    3.44
  14   2  -5   69.82    3.40
  14  -2  -5   69.68    3.24
  14   2  -6   69.74    3.55
  14  -2  -6   76.03    3.29
 -14   2   6   67.85    2.46
 -14  -2   6   82.59    3.85
  14   2  -6   77.02    3.41
  14   2  -7  101.55    2.79
  14  -2  -7  117.94    3.51
  14  -2  -7   96.56    3.97
  14   2  -7  116.35    3.87
 -14   2   7  115.51    3.49
 -14  -2   7  114.90    3.97
 -14  -2   7   94.58    2.78
 -14  -2   8  467.56    6.43
  14   2  -8  709.70    8.38
 -14  -2   8  689.08    7.43
  14  -2  -8  618.40    9.77
 -14   2   8  646.80    6.73
  14   2  -8  683.04    7.37
  14  -2  -8  632.37    6.71
  14  -2  -9   92.30    5.38
  14   2  -9  110.40    3.86
 -14   2   9  109.96    3.46
 -14  -2   9   91.72    2.83
  14   2  -9  116.79    3.52
  14  -2  -9  106.87    3.40
 -14  -2   9  109.28    3.79
 -14   2  10  393.69    4.78
  14  -2 -10  442.49    5.58
  14  -2 -10  335.12    9.14
  14   2 -10  449.34    6.50
 -14  -2  10  446.07    6.13
 -14  -2  10  428.42    5.63
  14   2 -10  447.36    5.66
  14  -2 -11    2.10    2.12
 -14  -2  11   -1.38    3.40
 -14   2  11    1.07    2.00
 -14  -2  11    4.04    2.30
  14   2 -11    6.35    3.31
  14   2 -11    1.19    3.18
  14   2 -12   56.76    3.43
 -14  -2  12   45.09    2.78
 -14  -2  12   45.47    2.71
 -14   2  12   52.63    2.35
  14   2 -12   47.85    2.73
 -14   2  12   54.18    4.96
  14  -2 -12   52.11    2.41
 -14  -2  13    0.20    3.52
 -14   2  13    1.84    2.14
  14  -2 -13   -3.88    2.17
  14   2 -13    6.74    3.50
 -14   2  13   -0.38    3.24
 -14  -2  13   -0.12    3.39
  14   2 -13    3.56    3.37
 -14   2  14  577.58    8.99
 -14  -2  14  486.83    6.39
  14   2 -14  688.90    8.74
  14  -2 -14  641.51    7.18
 -14  -2  14  516.49    6.31
 -14   2  14  525.97    6.07
  14   2 -14  660.76    7.85
 -14  -2  15  329.27    5.68
  14   2 -15  309.95    5.66
  14  -2 -15  321.45    4.92
 -14   2  15  247.95    3.88
 -14  -2  15  314.69    5.43
  14   2 -15  266.49    4.31
 -14   2  15  290.91    6.10
 -14  -2  16    0.40    2.45
 -14   2  16   -0.37    3.20
 -14  -2  16    1.01    2.39
  14   2 -16    1.38    3.54
  14  -2 -16    3.50    3.11
  14   2 -16   -0.01    3.38
 -14   2  16    1.60    3.12
 -14  -2  17   -1.30    2.45
  14   2 -17    3.48    3.55
 -14  -2  17   -2.35    2.37
 -14   2  17    1.02    3.20
  14  -2 -17   -0.08    2.26
 -14   2  17    0.56    4.00
 -14  -2  18   93.27    4.04
  14   2 -18   83.16    4.22
  14  -2 -18   83.40    3.83
 -14   2  18   89.09    4.25
 -14   2  18   76.37    2.97
 -14  -2  18  101.05    4.22
  14   3  -1    1.76    3.38
  14  -3  -1   -0.33    2.32
  14   3  -1   -3.07    3.44
  14   3  -1   -2.15    3.86
  14  -3  -1    4.44    3.33
  14  -3  -2    1.27    3.17
  14  -3  -2    3.58    3.13
  14   3  -2   -6.09    3.19
  14   3  -2    2.52    3.09
  14   3  -2    0.36    3.63
  14  -3  -3    2.77    3.09
  14   3  -3    0.70    3.55
  14   3  -3    0.46    3.02
  14   3  -3    1.25    2.12
  14  -3  -3   -2.05    3.20
  14   3  -4   -0.64    2.04
  14   3  -4   -0.95    3.70
  14  -3  -4    1.01    3.25
  14   3  -4   -1.98    4.38
 -14   3   4   -1.42    2.17
  14   3  -5    0.83    4.40
  14   3  -5   -2.32    3.00
  14   3  -5    1.67    3.05
  14  -3  -5    2.46    3.14
 -14   3   5    1.87    2.95
  14   3  -6    1.77    3.53
  14   3  -6    2.00    3.19
  14  -3  -6   -2.32    2.25
 -14   3   6   -1.25    2.12
  14   3  -6   -0.93    3.04
  14  -3  -7   -0.18    4.17
  14  -3  -7   -0.13    2.18
  14  -3  -7   -0.62    5.06
  14   3  -7    2.17    2.22
  14   3  -7    0.35    3.99
 -14   3   7   -0.73    2.13
 -14  -3   7    0.29    3.46
 -14  -3   7    0.19    3.19
  14   3  -8   -3.39    3.35
 -14   3   8   -1.56    2.98
 -14  -3   8   -1.85    3.96
  14  -3  -8   -0.36    3.14
 -14  -3   8   -3.48    2.37
  14   3  -8    0.12    3.34
  14  -3  -9   -4.79    3.14
 -14  -3   9   -1.53    3.27
 -14  -3   9    2.41    2.42
  14   3  -9   -6.77    3.33
  14   3  -9   -0.65    3.45
 -14   3   9   -2.82    2.99
  14   3 -10   -3.18    3.43
 -14  -3  10    0.10    3.93
 -14   3  10    1.13    2.19
  14   3 -10   -0.45    3.55
  14  -3 -10    2.51    3.23
 -14  -3  10    0.66    3.43
  14  -3 -11   -2.10    2.24
 -14  -3  11    5.22    2.47
 -14  -3  11    0.21    3.35
 -14   3  11   -0.28    3.00
  14   3 -11    3.13    3.71
  14   3 -11   -1.27    3.43
 -14  -3  12    1.55    3.34
 -14   3  12    0.89    2.05
  14   3 -12   -1.06    3.71
 -14  -3  12    0.66    3.32
  14   3 -12    1.66    2.23
  14  -3 -12   -0.76    3.17
 -14   3  13    1.89    2.96
  14   3 -13    3.03    3.66
 -14  -3  13    0.90    2.27
  14   3 -13    5.58    3.17
 -14  -3  13   -0.87    3.40
  14  -3 -13   -1.29    3.11
 -14  -3  14   14.67    3.40
 -14   3  14    1.82    2.06
  14   3 -14   11.90    3.74
 -14  -3  14   16.14    2.36
  14  -3 -14    3.30    3.25
  14   3 -14   10.04    2.49
  14   3 -15   -0.73    3.71
 -14   3  15   -3.93    2.20
  14  -3 -15   -0.13    3.20
  14   3 -15   -0.32    2.35
 -14  -3  15   -0.89    3.42
 -14  -3  15   -1.05    3.28
  14   3 -16    3.46    3.28
 -14  -3  16    1.81    3.36
 -14   3  16    1.24    4.96
 -14  -3  16    3.59    3.23
 -14   3  16   -0.67    3.20
  14  -3 -16    1.69    3.31
  14   3 -16    2.53    3.79
 -14  -3  17   -2.46    3.35
 -14  -3  17    2.20    3.46
 -14   3  17    2.54    4.88
  14   3 -17    1.98    2.60
  14  -3 -17    1.11    2.38
 -14   3  17    4.23    3.32
  14   4  -1   63.86    3.76
  14   4  -1   63.56    4.61
  14  -4  -1   67.43    2.86
  14  -4  -1   58.63    2.64
  14  -4  -1   62.28    3.82
  14   4  -1   55.02    3.85
  14   4  -2  201.60    7.18
  14  -4  -2  192.41    4.02
  14  -4  -2  181.48    6.18
  14   4  -2  166.16    3.84
  14   4  -2  199.56    5.91
  14  -4  -2  188.32    4.44
  14  -4  -3    0.80    3.15
  14   4  -3    1.85    2.26
  14   4  -3    3.17    3.69
  14  -4  -3    0.88    3.98
  14   4  -3    0.74    3.96
  14  -4  -3    2.50    3.42
  14  -4  -4   -0.97    3.14
  14   4  -4    2.44    5.66
  14   4  -4    3.25    3.03
  14  -4  -4   -0.38    2.42
  14   4  -4   -0.05    3.88
  14  -4  -4    3.61    3.36
  14   4  -5   17.19    5.14
  14  -4  -5   19.70    3.50
  14   4  -5   16.65    2.25
 -14   4   5   17.19    2.34
  14   4  -5   19.09    5.95
  14  -4  -5   17.36    4.33
  14  -4  -6   19.07    5.59
 -14   4   6   24.04    2.31
  14   4  -6   18.79    6.11
  14   4  -6   23.45    3.32
  14  -4  -6   26.56    3.51
  14   4  -6   19.74    5.35
  14  -4  -7  119.94    3.25
  14   4  -7   81.35    6.21
  14   4  -7  114.91    6.76
 -14   4   7  121.57    3.72
  14   4  -7  108.94    3.05
 -14  -4   7  123.50    3.99
  14  -4  -8 1215.27   13.72
  14   4  -8 1467.57   13.78
  14   4  -8 1297.83   28.17
 -14   4   8 1375.43   14.67
 -14  -4   8 1103.54   10.87
  14   4  -9  372.06   10.49
 -14  -4   9  374.91    5.56
 -14   4   9  370.83    5.79
  14  -4  -9  387.45    6.25
 -14  -4   9  338.35    9.02
  14   4  -9  348.95    4.61
  14  -4 -10  290.58    5.30
 -14  -4  10  285.70    4.99
  14   4 -10  287.00    8.75
 -14   4  10  283.17    5.05
 -14  -4  10  243.58    6.69
  14   4 -10  280.23    4.11
 -14  -4  11    4.46    3.28
  14   4 -11    8.69    4.53
 -14  -4  11    2.85    3.25
 -14   4  11    5.84    3.05
  14   4 -11    3.94    3.25
  14  -4 -11    9.10    2.22
 -14  -4  12   20.47    2.35
  14   4 -12   21.52    3.19
 -14  -4  12   21.26    3.40
  14   4 -12   22.19    3.91
 -14   4  12   20.40    2.26
  14  -4 -12   26.66    3.23
 -14  -4  13    1.66    3.24
  14   4 -13    2.83    3.74
 -14  -4  13    0.85    3.23
 -14   4  13    1.94    3.03
  14   4 -13   -2.59    3.17
  14  -4 -13   -0.78    2.23
  14   4 -14   28.60    3.32
  14   4 -14   26.68    3.93
 -14  -4  14   21.65    2.35
 -14  -4  14   22.29    3.52
 -14   4  14   24.17    2.36
  14  -4 -14   27.39    2.51
  14   4 -15   12.05    3.83
  14   4 -15    4.25    2.34
 -14  -4  15    8.96    3.42
 -14   4  15   12.04    2.24
  14  -4 -15   13.56    3.31
 -14  -4  15    5.74    3.25
 -14  -4  16   61.63    2.75
 -14   4  16   77.60    3.79
 -14  -4  16   66.19    4.00
  14   4 -16   72.97    4.67
  14  -4 -16   85.13    3.98
  14   4 -16   77.38    3.83
  14   5  -1    0.46    5.07
  14  -5  -1    1.75    3.56
  14  -5  -1    2.17    3.29
  14   5  -1   -0.15    4.09
  14   5  -1    1.68    2.35
  14  -5  -1   -0.77    3.42
  14  -5  -2   -1.79    3.46
  14   5  -2   -0.33    3.24
  14   5  -2    0.76    6.09
  14  -5  -2    0.98    2.29
  14  -5  -2    2.72    3.63
  14   5  -2    0.19    6.52
  14   5  -3    0.84    2.28
  14  -5  -3    1.42    3.57
  14  -5  -3    2.79    3.14
  14  -5  -3    1.49    3.60
  14   5  -4   -0.59    3.35
  14  -5  -4   -1.53    4.42
  14  -5  -4    2.34    3.11
  14  -5  -4   -2.90    3.62
  14  -5  -5    2.88    3.59
  14   5  -5   -9.87    3.37
  14  -5  -5    1.46    4.47
  14   5  -6    2.15    3.54
  14  -5  -6    1.57    2.55
  14  -5  -6   -0.09    6.85
 -14   5   6   -3.45    3.08
  14   5  -7   -3.02    2.64
  14  -5  -7    0.29    3.54
 -14  -5   7    2.83    2.52
 -14   5   7    2.51    2.15
  14   5  -8    3.47    2.48
  14  -5  -8    4.27    3.47
 -14  -5   8   -5.31    3.35
 -14   5   8   -0.26    2.21
 -14  -5   9   -0.92    2.29
 -14   5   9   -2.11    3.21
  14  -5  -9    2.14    3.43
  14   5  -9   -7.64    3.36
 -14   5  10   -1.31    3.18
 -14  -5  10    0.74    2.32
  14   5 -10    0.08    3.47
  14  -5 -10   -0.56    3.26
  14   5 -11   -0.10    6.64
  14   5 -11    5.35    2.43
  14  -5 -11   -1.43    3.34
 -14  -5  11   -3.93    3.15
 -14   5  11   -0.90    3.30
 -14  -5  11    0.63    5.14
  14   5 -12    2.97    2.44
 -14  -5  12    3.39    2.43
  14   5 -12    0.85    5.55
 -14  -5  12    1.01    4.00
 -14   5  12    1.84    2.34
  14  -5 -12   -3.85    2.35
  14   5 -13    6.32    3.32
 -14   5  13    1.65    3.40
 -14  -5  13    2.56    2.35
  14   5 -13    0.56    4.30
  14  -5 -13   -0.36    2.43
 -14  -5  13    1.15    3.21
 -14  -5  14    3.12    2.44
  14   5 -14    3.37    3.39
 -14  -5  14    2.29    4.16
 -14   5  14    3.55    3.37
  14   5 -14   -1.33    5.15
  14  -5 -14    4.92    3.52
  14  -6  -1   96.26    4.74
  14  -6  -1  107.46    5.83
  14   6  -1   76.28    4.36
  14  -6  -1  102.36    4.26
  14  -6  -2   51.48    3.85
  14   6  -2   45.73    3.86
  14  -6  -2   56.62    4.41
  14  -6  -2   60.57    5.43
  14  -6  -3  105.47    4.09
  14  -6  -3  118.92    5.62
  14  -6  -3   91.04    3.38
  14   6  -3  101.04    4.40
  14   6  -4    0.65    3.67
  14  -6  -4   -0.50    3.78
  14  -6  -4   -3.89    4.73
  14  -6  -4    1.72    3.25
  14   6  -5   13.32    3.75
  14  -6  -5   13.64    3.84
  14  -6  -5   11.96    6.03
  14  -6  -5   10.08    2.31
  14  -6  -6   11.50    3.77
  14   6  -6   12.24    2.61
  14   6  -7    8.88    3.64
  14  -6  -7    2.05    3.67
 -14   6   7   -2.15    3.13
  14  -6  -8    4.86    3.59
 -14  -6   8   -1.01    2.46
  14   6  -8    2.06    3.68
 -14   6   8    3.48    3.20
 -14  -6   9   -0.31    2.44
 -14   6   9    2.04    3.27
  14   6  -9    1.56    2.54
  14  -6  -9    4.72    3.55
 -14   6  10    8.24    3.46
 -14  -6  10    4.40    2.46
  14   6 -10    7.86    3.61
  14  -6 -10    3.98    3.58
  13   0  -1   -0.89    3.33
  13   0  -1   -1.73    3.37
  13   0  -2    2.21    3.63
  13   0  -2    1.05    2.50
  13   0  -3   -0.76    3.87
  13   0  -3    3.78    3.75
 -13   0   4    1.90    3.87
  13   0  -4    1.97    2.83
  13   0  -5    1.67    3.90
  13   0  -5   -2.37    2.72
 -13   0   5   -0.87    3.74
  13   0  -6    0.24    2.65
  13   0  -6    2.62    3.65
 -13   0   6   -0.35    3.72
  13   0  -7    0.95    2.56
 -13   0   7   -2.09    3.61
  13   0  -7    2.68    2.69
  13   0  -8    1.71    3.51
 -13   0   8    0.85    2.48
  13   0  -8    0.41    3.47
 -13   0   8    3.84    3.51
  13   0  -9   -3.95    3.24
 -13   0   9   -3.87    3.33
 -13   0   9   -1.43    3.18
  13   0  -9   -1.69    3.41
  13   0 -10    1.59    3.17
 -13   0  10    2.69    3.11
 -13   0  10    0.40    3.35
  13   0 -10   -2.29    3.52
  13   0 -11   -1.97    3.38
 -13   0  11    0.92    3.15
  13   0 -11   -3.61    2.88
 -13   0  11   -0.91    2.15
 -13   0  12   15.28    2.36
 -13   0  12   39.50    3.57
  13   0 -12   11.97    2.31
  13   0 -12   42.22    3.69
 -13   0  13   -0.42    2.26
  13   0 -13    2.37    3.46
  13   0 -13    0.69    3.01
 -13   0  13   -1.22    3.51
 -13   0  14   10.47    2.39
 -13   0  14   13.96    2.65
  13   0 -14    5.58    2.25
  13   0 -15   -2.06    2.11
 -13   0  15   -1.16    3.29
 -13   0  15    3.00    3.49
 -13   0  16   -0.14    3.51
  13   0 -16    4.66    3.18
 -13   0  16    0.46    2.32
  13   0 -17   -0.83    3.27
 -13   0  17    1.50    2.39
 -13   0  17   -0.27    2.63
 -13   0  18    9.45    3.79
  13   0 -18    9.55    3.36
 -13   0  18    3.03    2.45
 -13   0  19    1.61    3.77
  13   0 -19    1.89    3.41
 -13   0  19    1.68    3.62
  13   1  -1   49.30    3.59
  13   1  -1   47.72    3.74
  13  -1  -1   37.89    2.53
  13  -1  -1   40.47    2.58
  13  -1  -2   77.34    3.71
  13   1  -2   80.28    4.13
  13   1  -2   77.21    3.87
  13  -1  -2   75.24    3.73
  13  -1  -3    2.61    3.59
  13   1  -3    0.97    2.71
  13  -1  -3    0.64    2.52
  13   1  -3    2.62    2.50
  13   1  -4  631.68    8.45
  13   1  -4  690.80    9.98
  13  -1  -4  520.54    6.29
 -13   1   4  651.91    7.82
 -13   1   5   21.60    3.62
  13   1  -5   22.08    3.70
  13   1  -5   17.76    3.96
  13  -1  -5   19.87    2.62
 -13  -1   5   25.27    3.74
  13   1  -6   92.69    3.22
  13   1  -6  117.06    4.08
  13  -1  -6  109.10    3.11
 -13   1   6  128.72    4.11
 -13  -1   6  123.54    4.20
  13  -1  -6  104.19    4.54
  13  -1  -7  525.78    7.42
  13   1  -7  649.11    8.02
  13  -1  -7  571.95    6.45
 -13  -1   7  577.49    7.33
  13   1  -7  610.78    7.46
 -13  -1   7  619.30    7.83
 -13   1   7  632.95    7.38
  13   1  -8 2302.11   19.89
  13   1  -8 3207.96   27.50
  13  -1  -8 3208.37   27.38
  13  -1  -8 2911.39   27.09
 -13  -1   8 3199.06   27.98
 -13   1   8 2748.97   23.42
 -13  -1   8 3013.19   25.93
  13  -1  -9   62.65    3.94
  13   1  -9   75.46    3.57
  13  -1  -9   80.57    3.45
  13   1  -9   72.97    3.55
 -13  -1   9   74.51    3.73
 -13   1   9   76.79    3.49
 -13  -1   9   67.17    3.48
  13   1 -10  827.73    8.32
 -13  -1  10 1237.57   11.61
 -13  -1  10 1058.45   10.24
 -13   1  10 1029.69   11.95
  13  -1 -10 1136.42   14.59
 -13   1  10 1067.21    9.64
  13   1 -10 1135.95   11.28
  13  -1 -10 1046.56    9.49
  13   1 -11    2.52    3.31
 -13  -1  11    8.06    2.46
 -13   1  11    5.30    2.17
 -13  -1  11    4.30    3.31
 -13   1  11    3.00    2.89
  13   1 -11    6.58    3.13
  13  -1 -11    4.88    2.13
  13  -1 -11    2.43    3.26
 -13  -1  12  311.35    5.12
 -13   1  12  259.80    3.78
 -13  -1  12  314.37    5.26
 -13   1  12  236.86    4.53
  13  -1 -12  274.28    3.75
  13   1 -12  298.51    4.91
  13   1 -12  319.61    5.23
  13  -1 -12  323.83    7.25
 -13  -1  13   20.98    3.58
 -13   1  13   15.30    3.18
  13  -1 -13   21.35    2.23
  13   1 -13   15.90    3.47
 -13   1  13   19.18    3.19
 -13  -1  13   16.96    2.56
  13   1 -13   17.66    3.25
 -13  -1  14  478.19    6.69
 -13   1  14  481.13    5.88
 -13   1  14  384.01    5.92
  13   1 -14  452.41    6.13
 -13  -1  14  367.65    5.13
  13  -1 -14  469.86    5.76
  13   1 -14  469.22    6.58
 -13  -1  15   15.90    3.53
 -13   1  15   17.40    3.47
 -13  -1  15   12.90    3.50
  13   1 -15   18.46    3.29
  13  -1 -15   19.51    3.17
  13   1 -15   16.96    2.52
 -13   1  15   15.88    2.27
 -13  -1  16  115.13    4.18
 -13   1  16   88.72    2.79
  13   1 -16  111.53    3.99
  13  -1 -16   97.52    2.76
 -13   1  16  103.17    4.07
 -13  -1  16   98.59    4.11
 -13   1  17   49.67    3.87
  13   1 -17   43.36    2.79
  13  -1 -17   51.23    3.40
 -13  -1  17   51.81    3.70
 -13  -1  17   43.22    2.80
 -13   1  17   47.24    3.48
 -13   1  18    6.07    3.69
 -13   1  18    8.54    2.49
 -13  -1  18    3.49    3.61
  13   1 -18    5.83    2.50
  13  -1 -18    1.84    2.24
 -13  -1  18    9.71    3.60
 -13  -1  19    8.33    3.81
  13   1 -19   10.67    2.59
  13  -1 -19   12.52    2.48
 -13  -1  19   14.70    2.75
 -13   1  19   19.39    3.93
 -13   1  19   14.63    3.50
  13   2  -1    2.17    3.49
  13  -2  -1   -1.36    2.00
  13   2  -1   -0.44    3.27
  13  -2  -1    3.00    2.06
  13   2  -2    1.36    3.40
  13   2  -2    1.63    3.07
  13  -2  -2    2.71    2.10
  13  -2  -2   -0.42    3.00
  13   2  -3    4.40    3.23
  13   2  -3    0.33    3.43
  13  -2  -3   -1.10    3.09
  13   2  -3   -0.94    2.13
  13   2  -4   -1.26    2.20
  13   2  -4   -1.39    3.54
  13  -2  -4   -2.15    3.16
 -13   2   4    0.53    2.15
  13   2  -4    3.13    3.29
  13   2  -5   -1.57    3.19
  13  -2  -5    1.28    3.16
 -13   2   5    2.29    3.07
  13   2  -5   -1.29    3.30
 -13  -2   5    0.12    3.54
  13  -2  -6   -1.06    2.14
 -13   2   6   -0.38    2.99
 -13  -2   6   -1.01    3.31
  13   2  -6    1.86    3.29
  13   2  -6    0.13    3.23
  13   2  -7    1.26    3.19
 -13  -2   7   -2.17    3.21
 -13   2   7   -0.13    2.08
 -13  -2   7    1.78    3.13
  13   2  -7    3.38    2.23
  13  -2  -7   -0.89    3.71
  13  -2  -7   -0.42    2.13
  13   2  -8   -0.83    3.11
  13  -2  -8   -2.97    2.14
  13   2  -8    0.06    3.30
 -13  -2   8   -4.12    3.34
  13  -2  -8    0.28    4.29
 -13  -2   8   -1.54    3.03
 -13   2   8    1.33    2.09
  13   2  -9    0.55    2.28
  13   2  -9   -1.93    3.20
  13  -2  -9   -1.82    4.61
  13  -2  -9    1.97    3.01
 -13   2   9   -1.19    2.89
 -13  -2   9    1.18    3.17
 -13  -2   9    1.16    3.32
  13   2 -10   -0.55    2.25
 -13   2  10    2.13    2.84
  13  -2 -10   -1.05    2.94
 -13  -2  10    0.93    3.26
  13   2 -10   -1.61    3.18
 -13  -2  10   -2.29    2.30
  13  -2 -11   -1.86    2.07
 -13  -2  11    3.46    3.29
 -13   2  11   -1.17    2.87
 -13  -2  11    0.17    2.28
  13   2 -11   -1.58    3.14
  13   2 -11   -5.27    3.22
 -13  -2  12   17.19    3.60
 -13   2  12    8.48    2.97
 -13   2  12    2.14    4.08
  13   2 -12   11.17    3.52
 -13  -2  12   22.75    3.43
  13  -2 -12   -0.97    2.13
  13   2 -12   18.80    2.48
 -13  -2  13   13.34    3.54
 -13   2  13    3.14    3.80
  13   2 -13    3.83    2.47
 -13  -2  13    9.64    2.50
  13  -2 -13    4.93    2.20
  13   2 -13   14.42    3.34
 -13   2  13    3.42    2.09
 -13   2  14   -1.24    2.08
 -13  -2  14    0.08    3.45
  13   2 -14   -2.81    3.50
 -13   2  14    0.33    3.09
  13   2 -14    3.88    3.47
 -13  -2  14   -3.27    2.54
  13  -2 -14    1.47    2.18
 -13  -2  15   59.33    3.76
 -13   2  15    4.56    3.30
 -13   2  15   16.45    3.23
  13   2 -15   38.65    3.94
  13  -2 -15   17.75    3.28
  13   2 -15   26.07    3.54
 -13  -2  15   14.84    2.57
 -13   2  16    0.30    3.34
 -13  -2  16   -0.79    3.35
 -13   2  16    2.63    2.20
  13   2 -16    1.98    3.59
 -13  -2  16    1.92    2.50
  13  -2 -16    4.40    2.27
 -13  -2  17   -0.12    3.39
 -13   2  17    7.75    3.15
  13   2 -17    0.96    3.59
 -13  -2  17   -2.93    3.55
 -13   2  17    2.17    4.20
  13  -2 -17   -2.65    3.21
 -13  -2  18    3.49    2.44
 -13  -2  18    1.47    2.58
  13   2 -18   -1.90    3.77
 -13   2  18    2.97    4.38
 -13   2  18   -0.87    3.38
  13  -2 -18   -0.52    2.32
  13  -3  -1  321.15    5.32
  13   3  -1  337.22    6.77
  13  -3  -1  333.88    4.99
  13   3  -1  375.52    6.99
  13   3  -1  314.48    6.45
  13   3  -2  171.61    3.74
  13  -3  -2  162.69    3.37
  13  -3  -2  189.39    4.36
  13   3  -2  174.11    4.78
  13   3  -2  168.72    5.19
  13   3  -3   61.25    2.46
  13  -3  -3   67.11    2.63
  13   3  -3   79.86    4.93
  13  -3  -3   67.25    3.46
  13   3  -3   63.38    3.57
  13  -3  -4  902.49   10.21
  13   3  -4  958.47   13.16
  13   3  -4  828.20    9.89
  13   3  -4  977.99   14.70
 -13   3   4  940.61   10.60
  13   3  -5   88.87    4.47
  13   3  -5   89.08    3.46
  13   3  -5   65.38    4.17
  13  -3  -5   94.43    3.54
 -13   3   5   83.48    3.44
  13   3  -6  173.38    4.84
  13   3  -6  169.97    3.19
  13  -3  -6  186.40    4.26
 -13   3   6  173.17    3.39
 -13  -3   6  155.26    3.17
  13  -3  -6  166.48    7.14
  13  -3  -7    8.97    2.31
 -13   3   7    7.19    3.05
  13   3  -7   15.61    3.19
 -13  -3   7    7.81    4.24
 -13  -3   7    8.16    2.29
  13   3  -7    8.68    3.40
  13   3  -8  342.49    6.60
 -13   3   8  318.68    4.45
  13   3  -8  318.86    4.25
 -13  -3   8  343.02    5.11
 -13  -3   8  277.49    5.79
  13  -3  -8  350.02    5.36
  13   3  -9  209.21    4.21
  13  -3  -9  204.18    4.27
 -13  -3   9  202.93    4.28
 -13  -3   9  161.70    4.44
 -13   3   9  181.27    3.39
  13   3  -9  205.91    5.24
  13  -3 -10   22.20    2.40
 -13   3  10   24.69    2.37
  13   3 -10   35.90    3.31
 -13  -3  10   31.33    4.20
  13   3 -10   30.39    3.74
 -13  -3  10   24.59    2.54
 -13  -3  11  200.40    4.69
 -13  -3  11  212.33    3.69
  13   3 -11  223.69    5.50
  13  -3 -11  212.64    3.65
 -13   3  11  205.61    3.59
  13   3 -11  212.11    3.61
 -13  -3  12   14.95    3.32
  13   3 -12   12.69    2.34
 -13  -3  12   20.29    3.59
 -13   3  12   15.30    2.12
  13  -3 -12   23.52    3.29
  13   3 -12   21.41    3.81
 -13  -3  13    2.75    2.33
  13  -3 -13    1.86    3.20
 -13  -3  13    1.81    2.45
 -13   3  13   -0.78    3.03
  13   3 -13    1.40    3.73
  13   3 -13    1.67    3.19
  13   3 -14  337.70    5.39
  13   3 -14  333.76    6.69
 -13   3  14  336.38    5.46
 -13  -3  14  309.78    5.59
 -13  -3  14  300.66    5.27
  13  -3 -14  340.83    5.31
  13   3 -15    5.38    3.72
 -13  -3  15    3.61    2.33
 -13  -3  15    7.24    3.36
 -13   3  15    4.08    3.16
  13   3 -15   12.02    3.32
 -13   3  15    5.36    4.89
  13  -3 -15   10.63    3.25
 -13   3  16   10.16    4.28
  13   3 -16    6.85    2.72
 -13  -3  16    6.14    2.34
 -13  -3  16    8.97    3.43
 -13   3  16    7.70    3.32
  13  -3 -16    6.39    2.43
  13   3 -16   19.84    3.45
 -13  -3  17   27.17    2.55
 -13   3  17   23.48    4.57
  13   3 -17   27.29    4.02
  13  -3 -17   26.40    3.69
 -13  -3  17   24.53    3.65
 -13   3  17   23.21    3.50
  13   4  -1    2.82    3.27
  13  -4  -1    4.01    3.28
  13   4  -1    0.83    3.86
  13  -4  -1   -2.86    3.40
  13   4  -1    1.56    3.34
  13  -4  -1    0.01    3.20
  13   4  -2   -1.17    3.25
  13   4  -2   -0.16    4.78
  13  -4  -2    2.10    2.42
  13   4  -2    1.15    4.01
  13  -4  -2    6.79    3.26
  13  -4  -2    0.54    3.25
  13   4  -3    0.02    4.85
  13  -4  -3    0.62    3.38
  13   4  -3   -0.11    4.32
  13  -4  -3    4.86    3.12
  13   4  -3    0.24    2.23
  13  -4  -3   -0.36    3.27
  13  -4  -4   -0.65    3.28
  13   4  -4    1.63    5.41
  13   4  -4   -0.02    5.58
  13  -4  -4   -3.54    3.39
  13   4  -4    7.61    3.15
  13   4  -5    2.51    2.39
  13  -4  -5   -1.94    2.44
  13  -4  -5   -1.11    4.45
 -13   4   5    3.89    3.18
  13   4  -5    1.05    6.73
  13   4  -5    1.55    7.01
  13  -4  -6    0.14    6.24
  13   4  -6   -3.23    2.30
 -13  -4   6    3.81    3.28
  13   4  -6   -0.03    6.32
  13  -4  -6    4.58    2.50
 -13   4   6    1.79    3.10
  13   4  -6    1.23    7.03
  13  -4  -7   -3.27    2.37
 -13  -4   7   -4.44    2.41
  13   4  -7   -1.02    5.91
 -13   4   7   -0.32    3.04
  13   4  -7   -0.81    5.77
  13   4  -7    2.92    3.40
  13   4  -8   -0.01    2.47
 -13  -4   8    1.18    2.37
  13   4  -8   -0.23    4.57
  13  -4  -8    1.76    3.37
 -13   4   8   -0.20    3.12
 -13  -4   8    2.06    5.39
  13  -4  -9   -1.67    3.26
  13   4  -9   -2.74    4.75
 -13   4   9    2.00    3.08
 -13  -4   9    3.79    4.32
  13   4  -9   -3.49    3.43
 -13  -4   9   13.59    3.42
  13   4 -10   19.80    3.35
 -13  -4  10    9.21    3.36
 -13  -4  10    5.28    4.03
 -13   4  10    2.81    3.04
  13   4 -10    3.36    4.66
  13  -4 -10    0.90    3.19
  13   4 -11    3.10    3.64
 -13  -4  11    3.36    3.26
 -13  -4  11    1.65    3.91
 -13   4  11   -0.15    3.03
  13   4 -11    3.78    2.27
  13  -4 -11    0.30    2.17
 -13  -4  12    3.60    2.23
 -13  -4  12    0.39    3.35
 -13   4  12    1.61    2.93
  13   4 -12    0.99    3.67
  13  -4 -12   -2.44    3.04
  13   4 -12    2.21    2.24
  13   4 -13   -0.89    3.61
 -13  -4  13    1.54    2.27
 -13  -4  13   -1.26    3.33
 -13   4  13    2.13    3.02
  13  -4 -13    1.51    2.28
  13   4 -13    1.85    2.26
 -13  -4  14   -0.22    3.15
 -13   4  14   -0.62    3.16
  13   4 -14   -1.30    3.11
  13  -4 -14    1.14    3.29
 -13  -4  14    0.14    3.22
  13   4 -14    1.63    3.61
 -13  -4  15    1.50    3.27
 -13   4  15   -2.42    3.32
 -13  -4  15   -0.37    2.24
  13  -4 -15   -1.29    3.50
  13   4 -15   -3.03    3.19
  13   4 -15    0.48    2.62
 -13  -4  16   -1.80    2.40
 -13  -4  16    2.49    2.43
 -13   4  16    1.31    2.40
  13  -4 -16   -3.91    2.53
  13   4 -16    2.63    2.45
  13   4 -16    3.56    3.81
  13  -5  -1    7.76    3.40
  13   5  -1    5.58    3.39
  13  -5  -1    9.86    3.64
  13  -5  -1    8.83    3.23
  13   5  -1    6.94    4.63
  13   5  -1    8.00    6.00
  13  -5  -2   32.11    3.80
  13   5  -2   24.18    2.43
  13  -5  -2   27.38    3.42
  13  -5  -2   30.57    3.77
  13  -5  -3   12.62    3.73
  13   5  -3   16.13    3.40
  13  -5  -3   13.16    2.77
  13  -5  -3   12.27    3.31
  13  -5  -4  201.29    5.36
  13  -5  -4  199.79    6.97
  13   5  -4  186.19    4.65
  13  -5  -4  162.74    4.49
  13   5  -5   12.51    3.52
  13  -5  -5   10.60    2.73
  13  -5  -5   11.52    4.59
 -13   5   5   10.79    3.19
  13  -5  -6  348.41    6.50
 -13   5   6  300.82    5.12
  13   5  -6  333.91    5.55
  13  -5  -7   88.91    4.03
 -13  -5   7   75.01    3.00
 -13   5   7   82.91    3.58
  13   5  -7   91.51    3.99
  13  -5  -8    7.48    3.49
 -13  -5   8    7.30    3.36
 -13   5   8    1.34    3.15
  13   5  -8    2.92    3.57
 -13  -5   9   10.38    3.37
 -13   5   9    9.47    3.30
  13  -5  -9   15.28    3.40
  13   5  -9   10.96    2.53
 -13  -5  10   84.32    3.78
  13   5 -10   71.30    2.82
  13   5 -10   92.25   11.98
 -13   5  10   86.18    3.86
  13  -5 -10   70.18    3.00
 -13  -5  11    8.90    3.35
 -13   5  11    8.14    3.39
  13   5 -11    7.82    6.40
 -13  -5  11    5.74    4.85
  13   5 -11    8.05    3.27
  13  -5 -11   10.06    3.34
 -13  -5  12   82.47    3.73
  13   5 -12  100.66    7.03
 -13  -5  12   71.27    4.88
 -13   5  12   87.87    3.95
  13  -5 -12   99.42    3.97
  13   5 -12   81.41    2.92
 -13   5  13    1.91    3.34
 -13  -5  13    1.24    3.28
  13   5 -13    1.33    4.28
  13  -5 -13   -2.10    3.36
 -13  -5  13    9.22    3.28
  13   5 -13    5.80    3.38
 -13  -5  14   35.10    2.79
 -13  -5  14   48.16    4.09
  13   5 -14   58.29    5.30
 -13   5  14   56.60    3.83
  13  -5 -14   49.68    3.87
  13   5 -14   49.11    2.83
  13   6  -1    4.47    3.75
  13  -6  -1   -2.54    3.44
  13  -6  -1    2.26    3.80
  13  -6  -1    0.72    3.74
  13   6  -2   -0.58    2.54
  13  -6  -2    2.86    4.63
  13  -6  -2    4.25    3.75
  13  -6  -2   -0.41    3.45
  13  -6  -3   -1.93    2.71
  13  -6  -3    0.83    3.32
  13   6  -3    7.60    3.66
  13  -6  -3    1.89    3.77
  13  -6  -4    0.93    3.19
  13  -6  -4   -1.28    3.72
  13   6  -4   -0.18    3.67
  13  -6  -4   -0.32    4.55
  13  -6  -5   -0.99    3.12
  13  -6  -5    0.40    3.69
  13  -6  -5    0.41    4.92
  13   6  -5   -3.46    3.72
  13   6  -6   -2.99    2.59
  13  -6  -6   -0.30    3.59
  13  -6  -7   -0.13    3.62
 -13  -6   7   -0.64    2.42
 -13   6   7    2.08    3.02
  13   6  -7    2.43    3.70
  13  -6  -8    2.31    3.48
 -13   6   8    1.63    3.20
 -13  -6   8   -1.79    3.39
  13   6  -8   -1.78    3.58
 -13   6   9    1.37    2.33
 -13  -6   9    3.93    3.49
  13   6  -9   -0.06    2.51
  13  -6  -9    1.75    3.44
  13   6 -10    2.98    3.50
 -13  -6  10    1.91    2.44
 -13   6  10    0.32    3.41
  13  -6 -10   -3.14    3.46
  12   0  -1    2.66    2.82
  12   0  -1   -0.71    2.77
  12   0  -2  216.38    5.27
  12   0  -2  220.28    5.26
  12   0  -3   -1.24    4.12
  12   0  -4 1400.12   14.37
 -12   0   4 1652.67   17.76
  12   0  -5    2.00    2.83
  12   0  -5   -3.64    4.14
 -12   0   5   -2.32    2.80
  12   0  -6  241.50    4.54
 -12   0   6  322.37    5.79
  12   0  -6  323.80    6.08
  12   0  -7    1.73    2.86
 -12   0   7   -0.71    2.78
  12   0  -7   -0.32    2.58
 -12   0   7    0.46    4.15
 -12   0   8  978.10    9.97
  12   0  -8  958.44    9.89
  12   0  -8  905.33   10.03
 -12   0   8  835.43    9.79
  12   0  -9    0.74    2.36
  12   0  -9    2.28    3.68
 -12   0   9   -2.17    3.27
 -12   0   9   -0.91    2.44
 -12   0  10 1074.85   10.35
  12   0 -10 1179.81   13.07
  12   0 -10 1138.16   10.62
 -12   0  10 1244.49   11.30
 -12   0  11    4.24    3.24
  12   0 -11    3.41    2.39
  12   0 -11    4.06    2.07
 -12   0  11    6.71    3.18
 -12   0  12 1411.60   13.39
  12   0 -12 2016.14   21.84
 -12   0  12 1854.74   15.99
  12   0 -12 1823.79   15.93
 -12   0  13    3.52    3.23
  12   0 -13   -4.65    2.15
  12   0 -13    6.98    3.43
 -12   0  13    1.83    2.48
  12   0 -14  557.55    6.13
 -12   0  14  500.41    5.77
 -12   0  14  593.33    7.70
 -12   0  15    0.84    3.56
 -12   0  15    2.05    2.27
  12   0 -15   -1.71    2.13
 -12   0  16   24.79    3.72
 -12   0  16   18.82    3.39
  12   0 -16   20.98    3.32
 -12   0  17   -3.68    3.74
  12   0 -17    0.22    3.18
 -12   0  17    0.92    2.32
 -12   0  18  190.91    4.83
  12   0 -18  158.11    3.66
 -12   0  18  242.39    5.58
 -12   0  19    0.71    3.65
 -12   0  19    4.22    3.91
  12   0 -19   -2.42    2.49
  12   1  -1   -1.07    3.75
  12  -1  -1   -1.09    3.50
  12  -1  -1    1.65    2.53
  12   1  -2    0.62    3.87
  12  -1  -2   -1.98    2.74
  12   1  -2    2.01    3.64
  12  -1  -2    0.62    3.75
  12  -1  -3   -2.47    3.84
  12   1  -3    0.96    3.68
 -12   1   3   -0.58    2.74
  12   1  -3    1.44    3.86
  12   1  -4    2.20    3.90
  12   1  -4    1.33    3.03
  12  -1  -4    2.48    2.73
 -12  -1   4    2.48    3.96
 -12   1   4    0.93    2.71
  12   1  -5    0.19    4.32
  12   1  -5   -1.08    3.73
 -12  -1   5   -0.99    3.71
  12  -1  -5   -3.53    3.87
 -12   1   5   -1.35    3.88
  12   1  -6    1.31    3.91
 -12  -1   6    2.04    4.02
  12  -1  -6    5.48    3.88
 -12   1   6    0.57    3.82
 -12  -1   6    1.34    3.69
  12   1  -6    0.52    2.78
  12  -1  -6   -0.35    3.98
  12   1  -7    0.25    2.58
  12   1  -7    0.12    3.77
  12  -1  -7    2.38    3.82
  12  -1  -7    1.78    3.75
 -12  -1   7   -0.02    3.77
 -12  -1   7   -0.59    3.62
 -12   1   7    1.48    2.62
  12   1  -8   -1.66    3.65
  12   1  -8   -3.65    2.52
  12  -1  -8   -1.56    4.05
  12  -1  -8    0.11    3.55
 -12  -1   8   -2.49    3.73
 -12   1   8   -3.10    3.47
 -12  -1   8   -0.40    3.51
  12  -1  -9   -1.94    3.29
  12  -1  -9    0.99    3.66
 -12  -1   9    1.57    3.35
  12   1  -9   -0.61    2.32
 -12  -1   9    2.90    3.36
 -12   1   9    1.27    3.28
 -12   1   9    1.77    2.27
  12   1  -9   -1.76    2.39
 -12   1  10    0.28    3.11
 -12   1  10    1.25    2.94
  12  -1 -10    3.16    3.08
  12  -1 -10    1.32    3.32
  12   1 -10   -0.37    2.29
  12   1 -10    1.06    3.08
 -12  -1  10    0.15    3.33
 -12  -1  10   -0.59    2.33
 -12   1  11    1.44    3.06
  12   1 -11    6.55    3.38
 -12  -1  11    5.29    3.38
 -12  -1  11    3.58    3.40
 -12   1  11    2.19    2.94
  12   1 -11    6.18    3.13
  12  -1 -11    0.43    3.25
  12  -1 -11    0.66    2.98
 -12  -1  12    2.16    3.35
 -12  -1  12    2.39    2.36
 -12   1  12   -4.38    3.12
  12   1 -12    2.09    3.14
  12  -1 -12    0.74    3.05
  12   1 -12    7.44    3.35
 -12   1  12   -1.33    3.09
  12   1 -13    2.32    3.44
 -12   1  13    1.54    2.26
 -12   1  13    2.18    3.34
  12   1 -13    7.59    3.32
 -12  -1  13    5.76    3.53
  12  -1 -13    1.38    2.18
 -12  -1  13    4.85    3.50
 -12   1  14    7.26    3.27
 -12  -1  14   15.74    3.62
  12   1 -14   10.72    3.34
  12  -1 -14    4.98    3.20
 -12   1  14    5.79    3.68
  12   1 -14    7.29    3.42
 -12  -1  14    1.39    3.66
 -12  -1  15    1.05    3.39
 -12   1  15   -1.55    3.18
  12   1 -15    3.98    3.20
 -12  -1  15    4.83    3.46
  12  -1 -15   -2.83    3.12
 -12   1  15   -1.29    3.56
 -12  -1  16    4.84    2.54
 -12  -1  16   10.95    3.50
 -12   1  16    7.05    3.71
  12   1 -16   11.13    3.43
  12  -1 -16    6.61    2.23
 -12   1  16    4.48    3.22
 -12  -1  17   -2.31    2.51
 -12   1  17   -3.93    2.28
  12   1 -17    2.72    3.29
 -12  -1  17    3.53    3.68
  12  -1 -17    7.77    3.15
 -12   1  17    1.94    3.67
 -12   1  18    2.82    3.34
 -12  -1  18    0.16    3.62
 -12  -1  18    3.11    3.67
  12   1 -18    0.41    3.48
  12  -1 -18    5.52    3.27
 -12   1  18   -0.65    3.86
 -12  -1  19   -3.89    3.79
 -12  -1  19   10.21    3.67
  12   2  -1  346.67    6.34
  12  -2  -1  369.50    5.59
  12  -2  -1  329.25    4.66
  12   2  -2  132.50    3.50
  12   2  -2  141.10    4.71
  12  -2  -2  133.68    3.85
  12  -2  -2  146.90    3.91
  12   2  -2  140.46    4.26
  12   2  -3  386.55    6.35
  12  -2  -3  407.94    5.97
 -12   2   3  423.39    5.94
  12   2  -3  406.31    6.97
  12   2  -3  395.40    7.38
  12   2  -4 3183.51   32.26
  12  -2  -4 3076.46   29.28
  12   2  -4 2889.31   32.56
  12   2  -4 3258.19   37.48
 -12   2   4 3163.35   29.33
  12   2  -5 2922.13   26.76
  12   2  -5 2856.77   29.39
  12  -2  -5 2858.95   26.70
 -12  -2   5 2979.17   34.46
 -12   2   5 2745.60   25.38
  12   2  -6    7.30    3.63
  12  -2  -6    7.74    2.35
 -12  -2   6    4.40    3.64
  12  -2  -6    8.90    4.25
  12   2  -6    9.58    3.44
 -12  -2   6    8.14    3.62
 -12   2   6   10.46    3.17
  12   2  -7   90.49    3.97
  12   2  -7   97.59    3.76
  12  -2  -7   81.43    5.14
  12  -2  -7  100.74    3.58
 -12  -2   7   96.23    3.85
 -12   2   7   94.05    2.70
 -12  -2   7   94.68    3.75
  12  -2  -8  629.45    7.09
 -12  -2   8  494.48    5.56
 -12  -2   8  522.95    6.99
  12   2  -8  543.98    5.87
 -12   2   8  570.66    6.26
  12  -2  -8  560.49   12.72
  12   2  -8  559.16    7.54
  12  -2  -9  244.04    3.70
  12   2  -9  259.09    4.50
 -12  -2   9  259.36    4.86
 -12   2   9  240.89    3.69
  12   2  -9  260.54    4.95
 -12  -2   9  260.51    4.56
  12  -2 -10   77.83    2.50
 -12  -2  10   91.99    3.60
 -12  -2  10   91.38    3.86
 -12   2  10   93.49    3.24
  12   2 -10   89.03    3.71
  12   2 -10   89.03    3.51
 -12  -2  11   68.92    3.50
 -12  -2  11   72.08    3.78
 -12   2  11   60.43    4.62
 -12   2  11   56.32    2.38
  12  -2 -11   69.92    3.25
  12   2 -11   61.21    2.83
  12   2 -11   56.05    2.49
 -12   2  12  566.52    8.66
 -12  -2  12  523.57    6.60
 -12   2  12  623.20    7.02
 -12  -2  12  620.28    7.35
  12   2 -12  652.53    8.25
  12   2 -12  543.30    6.15
  12  -2 -12  646.39    6.95
 -12   2  13  318.00    5.72
 -12   2  13  345.26    4.54
  12   2 -13  403.49    6.26
 -12  -2  13  408.39    5.84
 -12  -2  13  340.80    5.76
  12  -2 -13  353.28    4.46
  12   2 -13  329.06    4.55
 -12  -2  14   -0.91    2.46
 -12   2  14    1.22    3.19
  12   2 -14    5.69    3.34
 -12   2  14   -1.14    2.20
 -12  -2  14    2.70    2.45
  12   2 -14    4.15    2.43
  12  -2 -14    1.99    2.20
 -12  -2  15  750.36    9.29
 -12  -2  15  708.80    9.23
  12   2 -15  660.10    8.22
 -12   2  15  710.57    7.98
  12  -2 -15  679.15    7.06
  12   2 -15  831.53    9.66
 -12   2  15  726.00    8.79
 -12  -2  16    2.83    3.29
 -12   2  16    1.85    3.15
 -12  -2  16    0.88    2.52
  12  -2 -16   -3.82    3.17
  12   2 -16    4.32    2.46
 -12   2  16    1.84    3.50
 -12   2  17   50.17    2.69
 -12  -2  17   58.54    3.84
 -12  -2  17   45.78    2.66
  12  -2 -17   53.85    2.71
  12   2 -17   41.99    2.84
 -12   2  17   54.73    3.90
 -12  -2  18  104.30    4.18
  12   2 -18   88.58    4.45
 -12   2  18  111.25    4.55
  12  -2 -18   91.90    3.19
 -12   2  18  101.79    4.01
 -12  -2  18  112.32    4.50
  12  -3  -1    0.78    2.17
  12   3  -1    1.27    2.24
  12  -3  -1    2.78    3.15
  12   3  -1   -0.06    3.26
  12   3  -1    3.88    4.47
  12  -3  -2    1.13    2.16
  12   3  -2   -1.28    2.88
  12  -3  -2   -1.72    3.21
  12   3  -2    0.72    3.14
  12   3  -2    0.06    3.62
  12   3  -3    0.59    2.05
  12   3  -3   -0.36    4.42
  12  -3  -3   -0.08    3.12
  12   3  -3   -0.83    3.12
 -12   3   4    2.08    3.02
  12   3  -4   -1.91    3.03
  12  -3  -4    0.77    3.15
  12   3  -4    3.56    4.34
  12   3  -4    0.46    3.71
  12   3  -5   -0.58    4.32
  12  -3  -5    3.78    3.15
  12  -3  -5    2.76    3.83
  12   3  -5    0.75    3.95
  12   3  -5   -3.90    3.14
 -12   3   5    0.24    2.94
  12   3  -6   -0.82    4.15
  12   3  -6   -1.15    2.28
 -12  -3   6   -1.17    4.41
  12  -3  -6    0.57    4.70
 -12   3   6    2.35    2.95
  12  -3  -6    2.77    3.18
 -12  -3   6    3.52    3.24
  12  -3  -6    0.08    5.24
  12  -3  -7    1.90    2.15
 -12  -3   7    4.21    3.19
 -12  -3   7   -0.68    3.99
  12   3  -7   -2.07    3.21
  12   3  -7   -0.67    4.07
 -12   3   7    1.66    2.01
  12  -3  -8   -1.66    3.18
  12   3  -8   -2.27    2.35
 -12   3   8    1.98    2.94
 -12  -3   8    0.75    3.19
 -12  -3   8    0.68    2.32
  12   3  -8   -1.89    3.35
  12  -3  -9    1.37    3.22
 -12  -3   9    6.55    4.05
  12   3  -9   47.83    3.54
 -12   3   9   -1.97    3.02
 -12  -3   9   12.97    2.48
  12   3  -9   10.89    3.63
  12   3 -10    7.43    3.22
 -12  -3  10   -0.27    3.39
 -12   3  10   -1.46    3.07
  12   3 -10    3.32    3.66
 -12  -3  10    1.72    3.31
  12  -3 -10   -0.30    2.24
 -12  -3  11   32.43    3.48
 -12   3  11    0.89    2.13
  12   3 -11   10.09    3.88
 -12  -3  11   12.28    3.55
  12   3 -11    9.96    2.40
  12  -3 -11    3.28    2.22
 -12  -3  12   21.38    3.35
 -12  -3  12   18.02    3.56
 -12   3  12   -0.24    2.21
  12   3 -12   16.09    3.85
  12  -3 -12    3.75    2.24
  12   3 -12   20.63    3.29
 -12  -3  13    3.91    3.48
 -12   3  13   -0.10    3.05
 -12  -3  13    6.01    3.32
  12  -3 -13    1.23    2.31
  12   3 -13    1.74    3.75
  12   3 -13    5.58    2.33
  12  -3 -14   -1.00    2.43
 -12  -3  14    5.69    3.20
 -12   3  14    2.39    3.17
 -12  -3  14    5.32    3.36
 -12   3  14    1.13    5.38
  12   3 -14    1.91    3.69
  12   3 -14    1.56    2.30
 -12  -3  15    1.18    3.17
  12   3 -15    1.37    3.68
 -12  -3  15   -0.18    3.39
 -12   3  15   -0.15    3.85
  12  -3 -15    0.25    2.44
  12   3 -15    1.94    2.34
 -12   3  15    2.79    2.35
 -12  -3  16   -2.86    3.33
 -12   3  16    0.59    4.09
  12   3 -16   -0.13    3.65
  12  -3 -16   -2.12    3.36
 -12   3  16   -0.29    2.27
 -12  -3  16    1.30    3.39
  12   3 -17   -0.90    2.62
 -12  -3  17    0.06    2.35
 -12   3  17   -1.97    3.57
 -12  -3  17    0.49    2.50
  12  -3 -17   -0.28    2.41
 -12   3  17   -1.21    2.37
  12   4  -1   13.07    3.27
  12  -4  -1   10.89    3.30
  12   4  -1    8.86    4.73
  12  -4  -1    9.71    3.47
  12   4  -1    8.32    4.22
  12  -4  -1    9.09    3.20
  12   4  -2  211.93    4.74
  12   4  -2  200.61    7.26
  12  -4  -2  220.70    4.88
  12   4  -2  200.61    6.45
  12  -4  -2  186.58    3.76
  12  -4  -2  161.32    4.82
  12   4  -3   37.80    2.31
  12  -4  -3   41.71    4.36
  12   4  -3   39.36    5.52
  12   4  -3   43.89    6.51
  12  -4  -3   49.67    3.59
  12  -4  -3   38.57    3.31
  12   4  -4   -1.62    3.10
  12  -4  -4    3.22    2.39
 -12   4   4    2.75    3.07
  12  -4  -4    3.86    4.33
  12  -4  -5  562.61    7.82
  12  -4  -5  514.59   11.19
 -12   4   5  525.44    7.30
  12   4  -5  554.63    7.04
 -12   4   6   89.19    3.62
 -12  -4   6   87.98    3.71
  12  -4  -6   96.11    3.95
  12   4  -6   90.70    3.64
  12  -4  -7  288.89    4.83
 -12  -4   7  255.34    4.16
  12   4  -7  283.18   11.03
  12   4  -7  287.73    4.19
 -12   4   7  294.03    5.08
  12   4  -7  254.26   10.23
  12   4  -8    5.93    3.34
  12   4  -8    1.81    4.64
  12  -4  -8    4.29    2.42
 -12  -4   8    3.23    4.44
 -12  -4   8    3.11    2.38
 -12   4   8    3.03    3.26
  12  -4  -9  393.85    6.12
 -12  -4   9  384.18    5.59
 -12   4   9  400.15    5.96
 -12  -4   9  303.74    7.38
  12   4  -9  368.52    4.76
  12   4  -9  396.04   10.61
  12   4 -10  399.21   10.47
 -12  -4  10  337.92    7.13
 -12   4  10  388.44    5.97
 -12  -4  10  360.52    5.36
  12   4 -10  391.26    5.44
  12  -4 -10  400.49    6.01
  12   4 -11   90.45    4.70
 -12  -4  11   81.48    3.91
  12   4 -11   93.59    3.59
 -12   4  11   90.17    3.65
 -12  -4  11   93.36    3.61
  12  -4 -11   85.10    2.89
  12   4 -12    3.68    3.71
 -12  -4  12   -0.02    3.13
 -12  -4  12    6.38    3.28
  12  -4 -12    2.55    3.22
 -12   4  12    3.06    3.08
  12   4 -12   -1.39    3.15
 -12  -4  13   18.85    3.49
  12   4 -13   18.45    3.74
 -12   4  13   16.33    2.27
 -12  -4  13   21.59    3.28
  12  -4 -13   22.96    3.29
  12   4 -13   23.88    3.33
 -12  -4  14    3.25    2.21
 -12   4  14    3.48    2.30
  12  -4 -14    0.11    3.37
 -12  -4  14    3.18    3.35
  12   4 -14    3.84    2.19
  12   4 -14    8.47    3.65
 -12  -4  15    4.46    2.35
 -12  -4  15    2.74    3.40
 -12   4  15    3.62    3.25
  12  -4 -15    4.82    2.42
  12   4 -15    5.05    3.37
  12   4 -15    5.94    3.79
 -12  -4  16   45.03    2.81
 -12  -4  16   54.54    3.79
 -12   4  16   49.33    2.85
  12   4 -16   50.89    4.33
  12  -4 -16   72.30    3.94
  12   5  -1    1.11    7.02
  12   5  -1    1.50    2.38
  12   5  -1   -0.58    6.26
  12  -5  -1    1.17    3.58
  12  -5  -1   -1.25    3.39
  12  -5  -1   -1.56    3.36
  12  -5  -2    2.30    3.52
  12  -5  -2    2.67    3.22
  12   5  -2    2.50    2.35
  12  -5  -2    5.59    3.64
  12   5  -3   -2.07    3.53
  12  -5  -3    0.67    2.63
  12  -5  -3   -2.99    2.27
  12  -5  -3   -0.83    3.70
  12  -5  -4    0.62    4.52
  12   5  -4   -4.30    3.62
  12  -5  -4   -1.77    2.65
  12  -5  -4    4.30    3.20
  12   5  -5   -6.62    3.60
  12  -5  -5    0.36    4.28
  12  -5  -5    3.57    3.66
 -12   5   5    0.85    3.14
 -12   5   6   -0.43    3.08
  12   5  -6   -1.05    3.56
 -12  -5   6    1.08    3.37
  12  -5  -6   -0.75    3.60
  12   5  -7   -0.48    3.48
  12  -5  -7   -0.13    3.44
 -12   5   7   -1.26    2.16
 -12  -5   7   -0.58    3.41
  12  -5  -8   -0.95    3.22
 -12  -5   8    3.17    3.35
 -12   5   8   -0.25    3.08
  12   5  -8   -3.01    3.52
  12  -5  -9    0.84    3.29
 -12   5   9   -0.28    2.32
 -12  -5   9    3.30    3.23
  12   5  -9   -1.25    3.28
  12   5 -10    2.29    3.35
 -12  -5  10   -3.75    3.25
  12   5 -10    0.28    8.01
 -12   5  10   -3.78    3.33
 -12  -5  10    0.12    6.30
  12  -5 -10   -1.17    2.33
 -12   5  11    1.91    3.38
  12   5 -11    2.56    5.61
  12  -5 -11    2.30    3.31
  12   5 -11    7.87    2.32
 -12  -5  11    0.62    4.54
 -12  -5  11    8.01    2.25
  12   5 -12    0.92    5.36
 -12  -5  12    1.66    2.27
 -12  -5  12    0.69    3.29
 -12   5  12   -0.39    2.38
  12  -5 -12   -1.55    3.33
  12   5 -12   -2.31    3.22
 -12   5  13   -1.55    3.38
  12   5 -13    4.43    5.36
 -12  -5  13    0.41    3.54
 -12  -5  13    7.47    3.41
  12   5 -13    5.58    2.36
  12  -5 -13    2.61    3.45
 -12  -5  14    3.79    3.34
 -12  -5  14   -2.28    3.57
  12   5 -14    1.67    4.28
  12   5 -14   -2.20    2.34
 -12   5  14    0.84    3.44
  12  -5 -14    1.79    2.46
  12  -6  -1    0.47    2.75
  12   6  -1   -0.04    3.62
  12  -6  -1    0.61    3.62
  12  -6  -1    0.37    3.50
  12  -6  -2  190.75    6.09
  12  -6  -2  197.45    6.71
  12  -6  -2  199.13    5.37
  12   6  -2  180.86    5.23
  12   6  -3    4.25    3.72
  12  -6  -3    9.59    3.38
  12  -6  -3    8.61    3.80
  12  -6  -3    6.10    3.79
  12   6  -4    3.39    3.65
  12  -6  -4    0.36    3.64
  12  -6  -4    1.45    3.61
  12  -6  -4   -1.35    3.17
  12  -6  -5   34.82    3.85
  12  -6  -5   31.27    3.28
  12   6  -5   26.58    2.82
  12  -6  -6   80.90    4.23
 -12   6   6   71.63    3.71
  12   6  -6   70.65    4.12
  12  -6  -7  156.24    4.95
  12   6  -7  149.04    4.59
 -12  -6   7  141.53    4.42
 -12   6   7  150.19    4.54
 -12   6   8    2.59    3.18
 -12  -6   8    0.44    2.39
  12  -6  -8    5.63    3.30
  12   6  -8   -1.33    2.46
 -12   6   9   54.79    3.82
 -12  -6   9   42.87    2.81
  12  -6  -9   63.96    3.90
  12   6  -9   59.67    3.87
 -12  -6  10    7.40    3.51
  12  -6 -10    0.18    2.45
 -12   6  10    3.05    3.45
  12   6 -10   -0.90    3.44
  11   0  -1    0.47    4.29
  11   0  -1    4.92    3.02
  11   0  -2   -0.08    2.92
  11   0  -2   -2.36    2.91
 -11   0   3    2.08    2.84
  11   0  -3    6.18    3.88
  11   0  -4    2.78    2.69
 -11   0   4   -0.65    3.74
  11   0  -5    0.91    3.84
  11   0  -5    3.53    3.99
 -11   0   5   -0.55    2.75
  11   0  -6    2.89    3.94
  11   0  -6    2.99    2.94
 -11   0   6    2.05    4.04
  11   0  -7    4.11    4.16
  11   0  -7    4.31    4.02
 -11   0   7    0.00    4.18
 -11   0   7    0.91    3.10
  11   0  -8   -1.33    2.83
 -11   0   8    7.29    4.13
  11   0  -8    0.95    2.99
 -11   0   8    0.79    2.59
  11   0  -9   -2.41    3.76
 -11   0   9    0.81    2.56
 -11   0   9    0.95    2.36
  11   0  -9   -0.02    2.38
 -11   0  10    5.41    3.22
  11   0 -10    0.04    3.37
  11   0 -10    0.46    3.07
 -11   0  10    6.82    3.21
 -11   0  11    3.21    3.10
 -11   0  11    2.94    3.35
  11   0 -11    0.71    2.11
  11   0 -11    1.97    2.33
 -11   0  12    5.49    3.51
  11   0 -12    3.01    2.37
 -11   0  12    4.03    2.32
  11   0 -12   -0.46    2.15
 -11   0  13   -0.07    3.56
  11   0 -13   -2.59    3.06
 -11   0  13    1.53    3.18
 -11   0  14    4.59    2.39
 -11   0  14   -2.04    3.75
  11   0 -14    1.22    3.12
 -11   0  15    2.43    2.29
 -11   0  15    2.27    3.52
  11   0 -15    0.91    2.18
 -11   0  16   -4.08    3.29
  11   0 -16   -2.21    3.15
 -11   0  16   -1.81    2.58
 -11   0  17   -1.30    3.70
  11   0 -17    4.40    3.28
 -11   0  17    5.38    3.48
 -11   0  18   -5.64    3.89
 -11   0  18   -2.30    3.57
  11   0 -18   -7.30    3.41
 -11   0  19    5.70    3.50
  11   0 -19   -0.34    2.47
 -11   0  19    0.73    2.77
  11   1  -1 2749.30   31.02
  11  -1  -1 2686.68   27.99
  11  -1  -1 2581.50   26.99
  11  -1  -2    3.23    4.02
  11   1  -2    2.12    2.95
  11  -1  -2    4.49    4.19
  11   1  -2   -0.26    2.82
 -11   1   3   47.16    4.18
  11  -1  -3   41.79    3.12
  11   1  -3   31.53    2.99
  11   1  -3   27.99    3.20
  11   1  -4  146.27    3.98
  11  -1  -4  165.43    4.80
  11   1  -4  121.00    3.66
 -11  -1   4  121.72    3.84
 -11   1   4  145.42    3.67
  11   1  -5  963.48   10.96
  11  -1  -5 1084.00   15.77
  11   1  -5 1117.19   13.35
  11  -1  -5  910.22    9.82
 -11   1   5 1016.92   10.72
 -11  -1   5  796.02    9.81
  11   1  -6  145.31    4.82
  11   1  -6  149.38    4.86
  11  -1  -6  141.44    3.66
 -11   1   6  148.38    4.71
  11  -1  -6  136.07    5.03
 -11  -1   6  150.71    4.76
 -11  -1   6  106.94    3.48
  11  -1  -7 1695.41   18.20
  11   1  -7 1887.75   17.66
  11  -1  -7 1945.18   17.99
 -11  -1   7 1424.66   13.26
 -11  -1   7 1891.26   17.99
 -11   1   7 1703.60   15.72
  11   1  -7 1778.57   16.30
  11  -1  -8 1200.34   11.45
 -11  -1   8 1146.54   11.34
 -11   1   8 1163.53   11.19
 -11  -1   8 1073.84   10.57
  11   1  -8 1103.44   11.57
 -11   1   8 1067.23   13.31
  11   1  -8 1159.62   11.30
  11  -1  -8 1008.74   13.42
  11   1  -9  379.87    5.58
  11  -1  -9  402.04    5.43
 -11  -1   9  376.43    5.55
 -11   1   9  322.12    5.80
  11  -1  -9  372.09    6.96
 -11   1   9  389.57    5.37
 -11  -1   9  346.19    4.87
  11   1  -9  374.01    5.53
 -11  -1  10    2.54    2.38
 -11   1  10    3.63    3.11
 -11   1  10    2.57    3.04
  11   1 -10   -0.02    2.16
  11   1 -10    2.91    3.27
  11  -1 -10    3.32    3.43
 -11  -1  10    1.00    3.34
  11  -1 -10    0.74    3.07
 -11   1  11  228.71    4.64
 -11  -1  11  209.98    3.82
 -11  -1  11  251.07    4.79
 -11   1  11  255.77    4.28
  11   1 -11  233.16    4.38
  11   1 -11  261.44    4.83
  11  -1 -11  217.51    3.37
 -11  -1  12   20.47    3.33
 -11   1  12   14.80    2.24
 -11  -1  12   18.00    2.49
 -11   1  12   12.06    3.35
  11   1 -12   13.79    2.33
  11  -1 -12   12.62    2.25
  11   1 -12   13.93    2.43
 -11   1  13   75.18    3.99
 -11  -1  13   65.31    2.85
 -11  -1  13   87.34    3.85
 -11   1  13   67.70    2.57
  11   1 -13   74.71    2.76
  11  -1 -13   77.88    3.45
  11   1 -13   79.77    3.82
 -11  -1  14  297.77    5.29
 -11  -1  14  297.33    5.19
 -11   1  14  282.32    5.47
  11   1 -14  305.54    4.99
  11  -1 -14  291.96    4.66
 -11   1  14  269.05    4.63
 -11  -1  15    9.68    3.45
 -11   1  15    7.77    3.67
 -11   1  15    1.02    3.22
 -11  -1  15    7.36    3.46
  11   1 -15    5.37    2.29
  11  -1 -15   11.07    2.24
 -11   1  16  299.67    5.68
 -11  -1  16  291.21    5.42
 -11  -1  16  307.44    5.47
 -11   1  16  236.31    3.84
  11   1 -16  235.53    4.10
  11  -1 -16  299.52    4.80
 -11   1  17   26.40    3.92
 -11  -1  17   19.88    3.64
 -11   1  17   14.65    2.44
  11   1 -17   12.64    2.53
  11  -1 -17   16.52    2.34
 -11  -1  17   29.76    3.65
 -11   1  18  271.15    5.71
 -11  -1  18  230.05    5.28
 -11   1  18  199.18    4.63
  11   1 -18  178.57    3.92
  11  -1 -18  161.02    3.72
 -11  -1  18  245.54    5.19
  11   2  -1    1.61    3.69
  11  -2  -1    1.37    3.22
  11  -2  -1    5.09    3.30
  11   2  -2    1.53    3.88
  11   2  -2   -0.09    2.64
  11  -2  -2    1.10    2.39
  11   2  -2    1.28    3.60
  11  -2  -2    1.25    3.37
  11   2  -3   -6.33    3.76
  11  -2  -3   -1.55    3.52
  11   2  -3    0.35    4.20
  11   2  -3    3.57    3.64
 -11   2   3    1.59    3.40
 -11   2   4   -0.48    3.42
  11   2  -4   -0.68    3.83
  11   2  -4   -0.78    3.81
  11  -2  -4    0.53    2.46
  11   2  -4    0.48    3.02
  11   2  -5    2.72    2.68
  11  -2  -5    4.85    3.47
 -11  -2   5   -0.21    4.02
 -11   2   5    1.01    2.32
  11   2  -5    2.20    3.90
 -11  -2   5    0.96    2.66
  11   2  -6    3.84    2.68
  11   2  -6    0.37    3.82
  11  -2  -6    0.66    4.00
  11  -2  -6    2.34    3.39
 -11  -2   6    0.80    3.69
 -11   2   6    3.59    3.34
 -11  -2   6    0.32    4.36
  11  -2  -7   -2.16    2.32
 -11   2   7    0.33    3.17
 -11  -2   7    1.07    2.53
 -11  -2   7    1.81    3.30
  11  -2  -7    1.34    5.87
  11   2  -7   -1.15    2.44
  11   2  -7   -2.07    3.39
  11   2  -8   -1.07    2.33
  11  -2  -8    0.55    3.12
 -11  -2   8    2.78    3.33
 -11  -2   8   -0.85    3.26
 -11   2   8   -0.28    3.03
  11   2  -8    2.66    3.16
  11  -2  -9   -0.65    2.09
 -11  -2   9   -3.92    3.30
 -11   2   9   -1.92    2.01
  11   2  -9   -0.53    2.33
 -11  -2   9    1.77    3.30
  11   2  -9    0.15    3.10
 -11  -2  10    0.72    2.29
 -11   2  10   -0.39    4.46
 -11   2  10    2.24    1.94
  11  -2 -10   -1.28    2.99
  11   2 -10    3.33    3.21
 -11  -2  10    1.03    3.23
  11   2 -10    1.34    2.25
 -11  -2  11   12.20    3.33
 -11  -2  11    9.22    3.34
 -11   2  11    1.73    3.65
 -11   2  11   -0.10    2.88
  11   2 -11    1.35    3.32
  11  -2 -11   -1.46    2.10
  11   2 -11    9.93    3.32
  11  -2 -12   -0.28    3.04
 -11  -2  12   11.86    3.36
 -11  -2  12    7.96    3.55
 -11   2  12    2.03    3.09
 -11   2  12    1.87    2.08
  11   2 -12    7.61    3.41
  11   2 -12    7.69    3.36
 -11  -2  13    5.03    3.48
 -11   2  13    1.84    3.28
 -11   2  13   -3.42    2.21
  11   2 -13    7.87    3.45
 -11  -2  13    8.19    3.54
  11   2 -13    1.46    2.51
  11  -2 -13   -0.22    2.25
 -11   2  14   -0.33    3.04
 -11  -2  14    4.16    3.44
  11   2 -14    3.08    2.39
 -11  -2  14    1.00    2.34
 -11   2  14    2.88    3.46
  11  -2 -14   -2.28    2.23
  11   2 -14   11.99    3.38
 -11   2  15   -0.32    3.65
 -11   2  15    2.16    2.31
 -11  -2  15    0.98    3.41
  11   2 -15   -1.17    2.48
 -11  -2  15   -1.32    3.30
  11  -2 -15    3.43    3.23
 -11   2  16    4.29    3.66
 -11   2  16    0.88    3.23
  11   2 -16    5.24    3.53
 -11  -2  16    1.83    3.53
 -11  -2  16   -0.04    2.30
  11  -2 -16   -0.90    3.24
 -11  -2  17    1.52    3.37
 -11   2  17    1.15    3.66
  11   2 -17    3.15    3.54
 -11   2  17    1.44    2.39
  11  -2 -17   -1.56    3.33
 -11  -2  17   -1.24    2.52
 -11  -2  18    0.87    3.55
 -11  -2  18    1.01    3.69
  11   2 -18   -2.33    2.50
  11  -2 -18   -2.64    3.42
 -11   2  18   -2.80    3.42
 -11   2  18    1.50    3.78
  11   3  -1  249.41    5.06
  11   3  -1  282.03    6.94
  11  -3  -1  258.36    4.92
  11   3  -1  227.81    5.50
  11  -3  -1  250.90    4.72
  11  -3  -2   -0.10    2.14
  11  -3  -2   -0.29    2.25
  11   3  -2    0.99    3.90
  11   3  -2    1.09    2.02
  11   3  -2   -1.08    3.79
  11   3  -3  179.06    4.01
  11   3  -3  177.54    6.24
  11  -3  -3  188.14    4.32
  11   3  -3  181.79    5.39
 -11   3   3  179.47    3.52
  11  -3  -3  165.19    5.13
  11  -3  -4    4.58    3.11
  11   3  -4    3.21    3.14
  11   3  -4    4.47    3.94
 -11   3   4    2.66    3.02
  11   3  -4    2.07    4.37
  11  -3  -4    3.20    3.92
  11   3  -5   31.51    3.70
  11  -3  -5   26.41    4.25
  11  -3  -5   34.54    3.25
 -11  -3   5   32.74    2.41
  11   3  -5   27.48    2.40
  11   3  -5   32.19    4.70
 -11   3   5   33.57    2.19
  11   3  -6  217.72    3.57
  11  -3  -6  228.48    4.55
 -11   3   6  224.56    4.36
 -11  -3   6  228.19    4.38
 -11  -3   6  215.32    6.45
  11   3  -6  210.81    5.60
  11   3  -7   30.80    2.42
  11  -3  -7   45.10    3.43
 -11  -3   7   37.13    3.43
 -11   3   7   37.54    3.22
 -11  -3   7   33.73    4.12
  11   3  -7   36.64    4.48
  11  -3  -8   66.22    2.69
 -11  -3   8   67.08    4.29
  11   3  -8   75.28    4.67
  11   3  -8   72.39    3.54
 -11   3   8   66.08    2.58
 -11  -3   8   53.71    2.59
  11  -3  -9  866.64    8.85
 -11  -3   9  925.24    9.07
 -11  -3   9  924.35   10.68
 -11   3   9  882.73    9.28
  11   3  -9  993.23   13.94
  11   3  -9  939.15    9.08
 -11  -3  10   59.53    2.65
 -11  -3  10   76.88    3.88
 -11   3  10   72.09    2.53
  11   3 -10   75.40    4.16
  11   3 -10   84.98    3.59
  11  -3 -10   80.75    3.48
 -11  -3  11  406.56    5.67
 -11   3  11  571.70    7.22
  11   3 -11  549.93    8.80
  11   3 -11  490.49    5.54
 -11  -3  11  525.18    6.33
  11  -3 -11  574.01    6.79
  11   3 -12  454.24    7.78
 -11  -3  12  358.58    6.04
  11  -3 -12  410.51    5.19
 -11   3  12  411.54    5.55
 -11  -3  12  436.04    5.85
  11   3 -12  456.50    5.92
 -11  -3  13  101.38    4.02
 -11   3  13   89.37    6.43
  11   3 -13   76.76    2.70
  11   3 -13   82.94    3.31
  11  -3 -13   94.02    2.90
 -11  -3  13   90.04    3.65
 -11   3  13   95.93    3.64
 -11  -3  14   70.79    2.84
 -11  -3  14   62.46    2.84
  11   3 -14   91.88    4.19
  11   3 -14   90.94    3.88
 -11   3  14   75.17    2.77
  11  -3 -14   82.81    2.85
 -11   3  14   71.12    4.94
  11   3 -15    1.93    2.52
 -11   3  15    0.16    4.03
 -11   3  15    4.01    3.33
 -11  -3  15    0.03    2.40
 -11  -3  15   -0.28    2.26
  11  -3 -15   -2.33    3.37
  11   3 -16   26.04    2.81
 -11  -3  16   25.44    2.45
 -11   3  16   27.30    3.52
 -11  -3  16   33.28    3.59
  11  -3 -16   32.88    2.61
 -11   3  16   31.35    4.42
 -11   3  17   27.69    4.61
 -11  -3  17   29.72    3.49
 -11   3  17   28.92    2.65
 -11  -3  17   34.16    3.70
  11  -3 -17   29.40    3.74
  11   3 -17   18.20    3.88
  11  -4  -1    0.63    3.23
  11  -4  -1    2.07    3.46
  11   4  -1    0.58    4.57
  11   4  -1   -1.12    4.21
  11   4  -1   -2.19    3.29
  11  -4  -1    1.10    3.21
  11  -4  -2    1.39    2.28
  11   4  -2    2.75    5.03
  11   4  -2   -1.12    4.30
  11  -4  -2    0.93    3.40
  11   4  -2   -1.40    3.19
  11  -4  -2    3.30    4.10
  11  -4  -3   -1.31    3.41
  11   4  -3   -1.18    3.24
  11  -4  -3    2.40    2.41
  11  -4  -3    1.07    2.14
 -11   4   4    3.56    2.98
  11   4  -4    2.38    3.21
  11  -4  -4    3.47    3.37
  11  -4  -4   -0.87    4.40
 -11  -4   5   -1.16    3.22
  11  -4  -5   -1.03    5.01
  11  -4  -5    2.99    3.40
 -11   4   5    1.01    2.17
  11   4  -5    0.97    3.28
  11  -4  -6    1.45    2.45
 -11  -4   6    4.37    2.27
  11   4  -6   -1.79    2.34
 -11   4   6    1.59    3.07
  11   4  -7    1.35    2.36
 -11  -4   7    2.71    3.29
  11  -4  -7    1.05    3.36
 -11   4   7   -1.38    3.05
  11   4  -7   -0.24    6.84
  11  -4  -8    0.44    3.26
 -11   4   8   -0.54    2.19
 -11  -4   8    1.55    4.85
 -11  -4   8    8.35    3.27
  11   4  -8   -0.80    4.75
  11   4  -8    4.11    3.32
  11   4  -9    0.39    2.36
 -11  -4   9   -0.45    3.35
  11  -4  -9   -1.07    3.21
 -11  -4   9    1.25    3.97
 -11   4   9   -0.14    3.14
  11   4  -9   -0.31    4.63
  11   4 -10   -0.38    3.61
 -11   4  10    0.49    2.25
 -11  -4  10    2.42    3.28
 -11  -4  10    0.36    3.16
  11  -4 -10    2.04    3.16
  11   4 -10    4.55    2.33
  11  -4 -11    1.09    3.29
 -11  -4  11   -1.60    2.30
 -11   4  11    9.14    3.12
 -11  -4  11    5.74    4.10
  11   4 -11   -0.35    3.20
  11   4 -11    3.58    3.68
 -11  -4  12    2.77    3.31
 -11   4  12    2.43    3.15
  11  -4 -12    2.53    3.27
 -11  -4  12   -1.45    2.21
  11   4 -12   -0.77    3.55
  11   4 -12    1.60    2.18
 -11  -4  13    6.07    3.39
 -11   4  13   -1.98    3.29
  11  -4 -13    0.49    3.31
 -11  -4  13    5.82    2.34
  11   4 -13    4.76    2.31
  11   4 -13    3.88    3.61
 -11  -4  14    4.94    3.19
 -11   4  14   -0.05    3.24
  11  -4 -14   -4.22    3.37
 -11  -4  14    0.97    3.26
  11   4 -14    4.75    3.23
  11   4 -14    0.71    3.60
 -11  -4  15   -1.91    3.28
 -11  -4  15    2.71    3.39
 -11   4  15    2.66    2.36
  11  -4 -15    0.24    3.44
  11   4 -15   -3.36    3.76
  11   4 -15    2.35    2.43
 -11  -4  16   -2.84    2.42
 -11  -4  16   -0.74    3.40
 -11   4  16    1.43    2.59
  11  -4 -16   -0.82    2.65
  11   4 -16    4.73    3.78
  11  -5  -1  132.69    5.17
  11   5  -1  106.30    3.39
  11  -5  -1  140.17    4.70
  11  -5  -1  127.36    4.22
  11  -5  -2  118.84    4.97
  11  -5  -2  122.64    4.58
  11   5  -2   98.77    3.27
  11  -5  -2   96.44    3.17
  11  -5  -3 2023.07   36.12
  11  -5  -3 2045.72   26.89
  11   5  -3 1784.82   20.85
  11  -5  -3 1839.02   23.43
  11  -5  -4   61.80    4.43
  11  -5  -4   73.45    4.13
  11   5  -4   61.33    3.00
  11   5  -5  591.00    7.72
 -11  -5   5  544.76    7.45
  11  -5  -5  601.77    9.26
  11  -5  -5  508.18   11.10
 -11   5   5  582.14    8.76
  11   5  -6   -1.36    3.48
  11  -5  -6   -3.82    3.55
 -11  -5   6    1.21    3.28
 -11   5   6    4.28    2.16
  11  -5  -7   -0.15    3.43
 -11  -5   7    2.77    3.34
 -11   5   7    3.55    3.09
  11   5  -7   -5.76    3.49
 -11   5   8    1.45    2.21
 -11  -5   8    0.66    2.30
  11   5  -8    2.24    2.27
  11  -5  -8   -1.75    3.30
  11  -5  -9   34.48    3.45
 -11  -5   9   27.78    3.42
 -11   5   9   32.92    3.47
  11   5  -9   29.62    2.54
  11   5 -10   17.39    7.37
 -11   5  10    9.29    2.45
 -11  -5  10   10.42    4.70
 -11  -5  10    7.69    2.43
  11  -5 -10   12.99    3.31
  11   5 -10   20.01    3.41
  11   5 -11   79.12    3.65
 -11  -5  11   70.95    4.79
 -11   5  11   82.94    3.95
  11  -5 -11   86.92    3.89
 -11  -5  11   80.27    3.65
  11   5 -11   97.31    7.00
  11   5 -12   -0.07    4.39
 -11  -5  12   -4.65    3.18
 -11  -5  12   -1.94    3.55
 -11   5  12    0.61    3.36
  11  -5 -12    2.02    3.39
  11   5 -12    5.19    3.23
 -11  -5  13   62.58    2.96
 -11  -5  13   64.91    4.29
  11   5 -13   95.21    6.67
  11  -5 -13   66.27    3.05
  11   5 -13   78.58    2.93
 -11   5  13   81.12    3.19
 -11  -5  14    0.74    3.35
 -11  -5  14    3.01    3.62
 -11   5  14    5.99    2.39
  11  -5 -14    7.05    3.62
  11   5 -14    3.63    4.32
  11   5 -14    3.55    3.34
  11  -6  -1    2.42    3.69
  11  -6  -1   -1.60    3.42
  11   6  -1   -2.09    3.74
  11  -6  -1    3.87    3.72
  11  -6  -2    2.97    4.44
  11  -6  -2   -0.25    3.61
  11  -6  -2    0.17    3.42
  11   6  -2   -3.38    2.63
  11   6  -3   -0.35    3.71
  11  -6  -3   -0.22    4.52
  11  -6  -3    1.48    3.29
  11  -6  -3   -1.11    3.63
  11   6  -4    0.30    3.62
  11  -6  -4    3.13    3.59
  11  -6  -4   -1.34    4.22
  11  -6  -4    0.53    3.14
  11   6  -5    0.75    2.55
  11  -6  -5    1.29    3.43
  11  -6  -6    0.49    3.45
 -11  -6   6    5.36    3.45
 -11   6   6    2.58    3.01
  11   6  -6   -2.42    3.64
  11  -6  -7    3.57    3.30
 -11  -6   7    7.80    2.50
  11   6  -7    0.22    2.60
 -11   6   7   -0.38    2.17
 -11  -6   8   -0.18    3.41
 -11   6   8    2.40    2.22
  11  -6  -8    0.56    3.31
  11   6  -8   -0.15    3.52
 -11  -6   9   22.65    3.56
 -11   6   9   -2.62    3.31
  11  -6  -9    1.14    2.37
  11   6  -9    6.15    3.59
 -11  -6  10    4.68    2.49
 -11   6  10   -0.70    2.36
  11  -6 -10   -0.18    2.29
  11   6 -10   -0.21    2.46
  11  -6 -11    2.00    3.44
  10   0  -1    1.77    4.03
  10   0  -1    3.52    3.93
  10   0  -2    1.85    2.53
  10   0  -2    0.03    2.59
  10   0  -3    1.03    3.30
 -10   0   3   -0.92    2.41
  10   0  -4  334.20    6.60
  10   0  -4  329.32    5.57
 -10   0   4  247.75    4.29
  10   0  -5    2.70    3.62
  10   0  -5    2.23    2.51
 -10   0   5   -0.50    2.48
  10   0  -6   95.89    3.46
 -10   0   6  115.45    3.81
  10   0  -6  119.91    3.54
 -10   0   6  150.05    4.77
  10   0  -7    2.86    4.37
 -10   0   7    1.56    3.20
 -10   0   7    2.68    3.01
  10   0  -7    4.32    4.33
  10   0  -8  672.59    7.98
 -10   0   8  586.03    6.72
 -10   0   8  572.14    7.43
  10   0  -8  607.34    8.38
 -10   0   9    2.52    2.69
  10   0  -9    1.25    3.56
 -10   0   9    0.65    3.80
  10   0  -9    4.10    3.85
 -10   0  10  204.34    4.59
 -10   0  10  150.35    3.17
  10   0 -10  195.53    4.08
  10   0 -10  176.57    4.39
 -10   0  11    2.81    3.23
 -10   0  11    6.47    3.47
  10   0 -11   -4.12    3.32
  10   0 -11   -0.17    2.08
 -10   0  12  225.63    4.33
  10   0 -12  199.78    4.05
 -10   0  12  160.46    3.67
 -10   0  13   -0.52    2.56
 -10   0  13   -2.75    2.33
  10   0 -13    3.57    3.09
 -10   0  14   62.61    3.95
 -10   0  14   52.42    2.66
  10   0 -14   66.15    3.43
 -10   0  15   -3.65    3.37
 -10   0  15   -3.34    2.51
  10   0 -15    7.36    3.15
 -10   0  16   64.74    3.83
  10   0 -16   63.00    2.66
 -10   0  16   64.79    3.96
 -10   0  17    3.32    3.50
  10   0 -17    4.47    2.36
 -10   0  17    3.22    3.71
 -10   0  18   34.60    2.94
 -10   0  18   39.14    3.58
  10   0 -18   37.73    3.52
  10  -1  -1   12.22    4.34
  10   1  -1    5.16    3.12
  10  -1  -1   14.44    4.39
  10  -1  -2    0.94    2.76
  10  -1  -2    0.84    2.80
  10   1  -2    2.36    2.73
  10   1  -2    4.37    4.24
  10   1  -3    1.87    2.86
  10  -1  -3   -1.04    3.71
  10   1  -3   -0.39    3.78
 -10   1   3    0.92    3.70
  10   1  -4    1.14    3.89
  10   1  -4    2.88    3.78
  10  -1  -4    2.82    3.62
 -10   1   4    2.78    3.62
 -10  -1   4   -0.35    3.83
 -10  -1   5   -1.25    3.87
  10   1  -5    2.47    4.04
  10  -1  -5    1.69    4.30
 -10  -1   5    1.41    2.93
  10   1  -5    0.85    2.77
  10  -1  -5   -0.53    3.91
 -10   1   5    0.46    3.85
  10   1  -6    0.50    2.98
  10  -1  -6   -0.60    4.10
  10   1  -6   -0.01    2.98
  10  -1  -6    0.95    4.20
 -10  -1   6    4.96    4.34
 -10  -1   6    1.32    2.92
 -10   1   6    2.58    2.95
  10   1  -7   -2.71    4.05
  10   1  -7    0.98    4.32
  10  -1  -7    1.65    5.69
 -10   1   7    0.70    4.46
 -10  -1   7   -2.90    4.11
 -10   1   7    1.92    2.93
  10  -1  -7    1.54    2.96
 -10  -1   7   -3.45    4.05
  10  -1  -8    2.41    2.76
  10   1  -8    6.91    4.08
 -10   1   8   -1.70    2.67
 -10   1   8   -1.38    3.70
 -10  -1   8   11.61    4.19
 -10  -1   8    8.75    3.99
  10  -1  -8   -3.91    4.25
  10   1  -8    2.39    3.80
  10   1  -9    4.92    3.40
 -10  -1   9    5.07    3.73
 -10   1   9    0.90    2.38
 -10  -1   9    4.53    3.67
  10  -1  -9    1.86    3.70
 -10   1   9    1.06    3.29
  10   1  -9    0.42    2.56
  10  -1  -9    0.63    3.40
 -10   1  10   -3.26    3.14
 -10  -1  10   -2.45    3.38
 -10   1  10   -0.16    3.19
 -10  -1  10    5.15    3.30
  10   1 -10    5.30    3.08
  10  -1 -10   -1.17    3.16
  10   1 -10    4.66    3.21
 -10  -1  11   -0.88    3.37
 -10  -1  11   -2.37    3.28
 -10   1  11    2.66    3.42
 -10   1  11    1.88    3.09
  10   1 -11    1.54    3.12
  10   1 -11    2.83    3.33
  10  -1 -11   -3.26    3.06
 -10  -1  12    6.71    2.57
 -10  -1  12   12.96    3.50
 -10   1  12    3.57    3.11
 -10   1  12    4.98    3.62
  10   1 -12    8.00    3.17
  10  -1 -12    3.11    3.10
  10   1 -12    7.73    2.51
 -10   1  13   -1.38    3.64
 -10   1  13    1.84    2.26
 -10  -1  13   -4.33    3.53
 -10  -1  13   -3.23    3.53
  10   1 -13   -0.54    3.38
  10  -1 -13   -3.85    3.18
 -10  -1  14    7.18    3.61
 -10   1  14    1.81    2.30
 -10  -1  14    1.59    2.46
  10   1 -14   -0.68    2.42
  10  -1 -14    2.33    3.20
 -10   1  14   -3.55    3.69
 -10  -1  15   -0.44    2.46
 -10   1  15   -3.36    2.28
 -10   1  15   -2.42    3.77
 -10  -1  15    2.48    3.38
  10   1 -15    1.83    2.31
  10  -1 -15    0.70    2.29
 -10  -1  16   -4.03    3.48
 -10   1  16    0.57    3.24
  10   1 -16    0.39    2.33
 -10  -1  16   -2.29    3.50
  10  -1 -16   -5.27    3.26
 -10   1  16   -2.77    3.82
 -10   1  17   -0.52    3.96
 -10  -1  17   -4.41    3.60
 -10  -1  17    1.13    2.62
 -10   1  17   -0.66    3.26
  10   1 -17   -2.00    3.41
  10  -1 -17   -0.23    3.26
 -10  -1  18   -2.73    2.57
 -10  -1  18   -0.13    2.58
 -10   1  18   -4.78    3.32
  10  -1 -18    4.38    3.35
  10   1 -18   -1.49    3.40
 -10   1  18   -1.20    3.91
  10   2  -1 1399.78   17.97
  10  -2  -1 1723.69   18.71
  10  -2  -1 1723.54   18.43
  10   2  -2  790.81   11.00
  10  -2  -2  844.33   10.25
  10   2  -2  824.45   12.15
  10   2  -2  758.79   11.62
  10   2  -3 1513.56   16.59
  10  -2  -3 1383.83   14.68
 -10   2   3 1552.66   16.05
  10   2  -3 1422.01   17.75
  10   2  -3 1310.57   17.92
 -10   2   4  659.85    8.27
  10   2  -4  564.57    6.82
  10   2  -4  645.45    9.87
  10  -2  -4  573.85    7.14
 -10  -2   4  725.51   11.78
  10   2  -5  365.84    6.74
  10  -2  -5  322.20    4.88
  10   2  -5  384.52    5.97
 -10   2   5  391.96    5.97
 -10  -2   5  331.14    6.74
 -10  -2   5  373.02    5.94
  10   2  -6   73.56    3.10
  10   2  -6   82.40    5.19
 -10  -2   6   68.47    3.07
  10  -2  -6   76.91    3.90
 -10  -2   6   72.15    4.24
 -10   2   6   76.09    2.86
  10  -2  -6   71.55    7.27
  10   2  -7   25.88    3.73
 -10  -2   7   20.58    3.64
  10  -2  -7   27.13    3.49
 -10  -2   7   16.88    2.68
 -10   2   7   24.84    2.47
  10   2  -7   19.74    3.54
  10   2  -8    2.02    2.37
  10  -2  -8    4.74    3.16
 -10  -2   8    4.48    3.47
 -10   2   8    1.32    3.11
 -10  -2   8    2.11    2.46
  10   2  -8    0.27    2.26
  10  -2  -9  124.45    3.58
 -10   2   9  119.86    6.05
 -10   2   9  124.75    3.52
 -10  -2   9   98.62    3.10
  10   2  -9  115.32    4.00
  10   2  -9  109.53    2.89
 -10  -2   9  109.77    2.91
 -10  -2  10   78.61    3.73
 -10   2  10   77.22    2.43
 -10  -2  10   78.91    3.53
  10   2 -10   75.81    3.68
 -10   2  10   70.71    4.16
  10  -2 -10   87.73    3.29
  10   2 -10   79.58    3.53
 -10   2  11  239.43    5.32
 -10  -2  11  309.33    5.41
 -10  -2  11  266.11    4.01
 -10   2  11  279.37    3.93
  10   2 -11  311.55    5.43
  10  -2 -11  326.25    4.74
  10   2 -11  255.18    3.83
 -10   2  12  259.70    6.06
 -10  -2  12  193.67    3.64
 -10  -2  12  251.47    5.01
 -10   2  12  230.75    4.25
  10   2 -12  210.60    3.98
  10   2 -12  260.75    4.67
  10  -2 -12  232.94    3.54
 -10  -2  13  120.65    3.19
 -10  -2  13  123.95    3.41
  10   2 -13  129.20    3.23
 -10   2  13  149.59    4.70
 -10   2  13  129.42    3.02
  10   2 -13  136.48    3.42
  10  -2 -13  159.23    3.95
 -10  -2  14  132.53    3.43
 -10  -2  14  143.53    3.32
 -10   2  14  181.24    4.88
  10   2 -14  156.05    3.55
 -10   2  14  165.58    4.04
  10  -2 -14  167.23    3.28
 -10   2  15   -2.85    3.68
 -10  -2  15    7.71    3.48
 -10   2  15   -0.88    2.24
  10   2 -15    0.51    2.41
  10  -2 -15    5.50    3.28
 -10  -2  15   -1.53    2.31
 -10   2  16   99.97    4.53
 -10  -2  16   98.83    3.96
  10   2 -16   92.43    3.96
 -10   2  16   80.30    2.83
 -10  -2  16   97.05    4.07
  10  -2 -16   84.26    2.84
 -10  -2  17    2.29    3.33
  10   2 -17   -0.32    2.46
 -10   2  17   -1.99    2.34
 -10   2  17    4.33    3.68
  10  -2 -17    0.27    2.49
 -10  -2  17    0.62    3.66
 -10   2  18   12.34    4.80
 -10  -2  18    2.58    3.45
 -10  -2  18    7.23    2.73
 -10   2  18    1.62    2.57
  10  -2 -18    6.04    2.42
  10   2 -18   11.72    3.58
  10   3  -1    0.15    2.94
  10  -3  -1   -0.35    3.03
  10  -3  -1   -1.67    3.12
  10  -3  -1    7.12    3.11
  10   3  -1    0.44    3.26
  10   3  -1    0.41    3.87
  10  -3  -2    1.56    3.05
  10   3  -2    3.12    3.00
  10  -3  -2    2.38    2.26
  10   3  -2    1.50    3.87
  10  -3  -2   -0.95    3.11
  10   3  -2    0.38    4.68
  10   3  -3    1.75    3.73
  10  -3  -3    2.09    3.19
  10   3  -3   -0.15    4.50
  10   3  -3   -0.51    2.21
 -10   3   3    1.82    3.05
  10  -3  -3    0.37    3.31
  10   3  -4   -1.20    3.22
  10   3  -4    0.68    4.67
 -10  -3   4    1.94    2.23
  10  -3  -4    0.03    3.23
  10   3  -4    0.36    5.03
  10  -3  -4   -0.12    4.21
 -10   3   4    0.34    2.10
 -10  -3   5    3.04    2.19
  10   3  -5    0.77    3.28
  10  -3  -5   -0.34    3.14
 -10   3   5    2.42    2.08
  10  -3  -5   -0.15    4.84
  10   3  -5   -0.85    4.63
  10  -3  -6   -1.24    3.23
 -10  -3   6    0.36    3.23
  10   3  -6   -3.54    3.26
 -10   3   6   -0.29    2.14
  10   3  -6    0.53    4.06
 -10  -3   6   -1.90    3.34
 -10   3   7   -1.48    3.05
  10  -3  -7    1.46    3.00
 -10  -3   7   75.20    3.77
  10   3  -7   26.62    3.98
  10   3  -7  117.12    3.98
 -10  -3   7   23.72    4.39
  10  -3  -8   -0.27    2.25
 -10  -3   8   -0.02    3.24
 -10   3   8   -1.06    2.14
  10   3  -8   -1.23    3.44
 -10  -3   8    1.70    3.24
  10   3  -8    4.07    3.24
 -10  -3   9    5.42    3.39
 -10  -3   9    3.59    2.35
 -10   3   9   -1.35    3.09
  10   3  -9    4.37    3.59
  10   3  -9    1.84    2.34
  10  -3  -9    3.16    3.20
 -10  -3  10   36.21    3.43
 -10  -3  10    9.59    3.49
  10   3 -10   13.75    3.78
 -10   3  10    4.40    3.00
  10  -3 -10   -2.17    2.34
  10   3 -10   25.28    3.30
  10   3 -11    6.66    3.25
 -10  -3  11    3.70    3.38
 -10  -3  11    0.81    3.49
  10   3 -11   -5.46    3.74
 -10   3  11    3.33    3.12
  10  -3 -11    1.24    2.31
 -10  -3  12    7.09    3.51
  10   3 -12    7.18    3.70
 -10   3  12    0.78    5.16
 -10   3  12   -0.02    2.36
 -10  -3  12    8.35    3.34
  10  -3 -12   -0.37    2.49
  10   3 -12    5.62    3.33
 -10  -3  13   -3.38    3.23
 -10   3  13    0.16    4.55
 -10   3  13    2.06    2.27
  10   3 -13   -7.04    3.29
  10   3 -13    1.90    3.60
  10  -3 -13    3.71    3.37
 -10  -3  13   -2.14    3.41
 -10  -3  14    3.93    3.30
 -10  -3  14    5.78    3.39
 -10   3  14    0.51    3.24
  10   3 -14    3.39    3.43
  10  -3 -14    4.59    2.39
 -10   3  14    0.64    4.03
  10   3 -14    2.33    3.19
 -10   3  15    2.72    4.17
 -10  -3  15   -1.13    3.40
 -10  -3  15    1.89    3.31
 -10   3  15    0.86    3.30
  10  -3 -15    5.89    3.39
  10   3 -15    0.79    3.52
 -10  -3  16    0.02    3.41
 -10  -3  16    3.81    2.41
 -10   3  16    0.04    3.38
  10  -3 -16    2.19    3.48
 -10   3  16    2.87    4.38
  10   3 -16    4.75    3.63
 -10  -3  17   -0.41    3.56
 -10  -3  17    2.46    3.37
 -10   3  17    3.66    2.53
 -10   3  17    0.86    3.63
  10  -3 -17    4.95    2.58
  10   3 -17    1.51    3.70
  10  -4  -1  103.38    4.25
  10   4  -1   99.71    3.82
  10  -4  -1  106.42    4.14
  10   4  -1   89.56    5.10
  10   4  -1  107.20    6.13
  10  -4  -1   98.38    3.88
  10   4  -2   27.74    2.51
  10   4  -2   26.51    6.38
  10  -4  -2   29.16    3.50
  10  -4  -2   32.47    3.61
  10  -4  -2   26.38    3.26
  10   4  -2   29.59    6.58
  10   4  -3  339.32    5.02
  10  -4  -3  360.55    8.03
  10  -4  -3  385.19    6.32
  10   4  -4    4.73    3.40
 -10  -4   4    2.13    3.24
  10  -4  -4    2.87    3.43
  10  -4  -4    5.37    4.49
 -10   4   4    3.95    2.27
  10   4  -5    4.34    3.36
  10  -4  -5    8.67    5.22
 -10   4   5   10.24    2.25
  10  -4  -5   12.76    3.40
 -10  -4   5   13.82    3.28
  10   4  -6    0.46    2.37
  10  -4  -6    0.84    3.32
 -10  -4   6    3.67    3.31
 -10   4   6    0.45    2.13
  10   4  -7   67.03    2.68
  10  -4  -7   72.00    2.84
 -10  -4   7   58.17    2.66
  10   4  -7   56.15    6.59
 -10   4   7   75.88    2.72
 -10  -4   7   57.99    6.93
  10  -4  -8  143.13    3.42
 -10  -4   8  164.23    4.02
  10   4  -8  164.72    6.89
 -10  -4   8  151.55    6.27
  10   4  -8  171.20    4.18
 -10   4   8  172.14    4.27
 -10   4   9   87.35    2.94
 -10  -4   9   73.12    2.74
 -10  -4   9   77.35    4.73
  10   4  -9   69.28    2.69
  10   4  -9   89.31    5.57
  10  -4  -9   84.80    3.69
  10   4 -10   37.54    3.95
 -10  -4  10   32.93    3.29
 -10  -4  10   36.82    4.40
 -10   4  10   35.22    2.48
  10  -4 -10   38.86    2.51
  10   4 -10   35.79    2.42
 -10  -4  11   78.55    2.76
 -10  -4  11   81.22    4.60
 -10   4  11   94.20    3.69
  10  -4 -11  101.93    3.83
  10   4 -11   91.58    2.71
  10   4 -11   87.11    4.55
 -10  -4  12    0.53    2.25
 -10   4  12    1.53    2.21
  10  -4 -12   -4.06    3.25
 -10  -4  12   -2.06    3.28
  10   4 -12    3.43    2.22
  10   4 -12    4.38    3.59
 -10  -4  13  140.84    3.97
 -10  -4  13  139.96    4.34
 -10   4  13  127.58    3.35
  10  -4 -13  164.29    4.27
  10   4 -13  136.59    5.20
  10   4 -13  158.01    4.02
 -10  -4  14   -2.40    3.27
 -10  -4  14    3.40    3.20
 -10   4  14    5.34    2.35
  10  -4 -14   -2.20    2.47
  10   4 -14    0.79    3.65
  10   4 -14    0.44    2.30
 -10  -4  15   17.53    3.49
 -10  -4  15   19.86    3.54
 -10   4  15   22.88    3.50
  10  -4 -15   21.16    3.70
  10   4 -15   29.98    3.87
  10  -5  -1   -0.36    3.49
  10   5  -1   -2.85    3.51
  10  -5  -1   -2.26    3.65
  10  -5  -1   -3.18    3.41
  10  -5  -2    0.01    3.50
  10   5  -2   -5.03    3.58
  10  -5  -2    2.30    2.59
  10  -5  -2   -3.23    3.29
  10  -5  -3    0.57    3.62
  10  -5  -3   -1.70    3.27
  10  -5  -3   -0.60    3.74
  10   5  -3   -2.07    3.51
  10   5  -4   -2.07    3.49
  10  -5  -4   -2.06    4.36
 -10   5   4    5.56    3.14
  10  -5  -4    3.23    3.61
  10   5  -5   -0.56    2.51
 -10  -5   5    1.66    3.38
 -10   5   5   -0.73    3.06
  10  -5  -5   -1.78    3.59
  10   5  -6   -0.50    2.48
  10  -5  -6   -0.30    3.46
 -10  -5   6   -0.93    3.45
 -10   5   6    3.24    3.04
  10  -5  -7   -0.84    3.32
 -10  -5   7    8.96    3.33
 -10   5   7   -0.19    3.09
  10   5  -7   -0.96    2.42
 -10  -5   8    4.75    2.30
 -10   5   8   -0.16    2.28
  10  -5  -8    2.02    3.27
  10   5  -8    1.86    2.29
 -10   5   9    2.17    3.23
 -10  -5   9    1.57    2.24
  10  -5  -9    3.44    3.25
  10   5  -9   -0.41    3.21
 -10  -5  10   10.18    3.23
  10   5 -10    3.91    6.62
 -10  -5  10    4.69    4.65
 -10   5  10    3.62    3.34
  10   5 -10   20.07    3.27
  10  -5 -10   -0.27    3.35
 -10  -5  11    5.70    3.37
 -10  -5  11    1.40    4.02
 -10   5  11   -0.49    3.37
  10  -5 -11    0.01    3.27
  10   5 -11    2.42    5.38
  10   5 -11   -0.26    2.33
  10   5 -12    2.81    4.22
 -10  -5  12   -0.11    3.29
 -10  -5  12    0.65    4.17
 -10   5  12    2.45    2.30
  10  -5 -12   -0.11    3.37
  10   5 -12    3.11    2.23
 -10  -5  13    6.89    3.65
 -10  -5  13   11.71    2.59
  10   5 -13    4.09    5.32
 -10   5  13    2.11    3.41
  10  -5 -13    1.77    2.51
  10   5 -13   28.68    3.46
 -10  -5  14   -0.34    3.44
 -10  -5  14    1.79    3.49
 -10   5  14    4.21    3.46
  10  -5 -14    0.04    3.56
  10   5 -14    1.13    3.34
  10   6  -1   99.78    4.55
  10  -6  -1  105.38    4.93
  10  -6  -1  104.18    4.89
  10  -6  -1  100.46    4.37
  10   6  -2   23.15    3.84
  10  -6  -2   23.21    3.84
  10  -6  -2   24.65    3.47
  10  -6  -2   25.31    3.71
  10   6  -3    2.05    3.68
  10  -6  -3    2.10    4.47
  10  -6  -3    5.34    3.59
  10  -6  -3    1.52    3.22
  10  -6  -4   11.88    3.53
  10  -6  -4   12.22    4.51
  10   6  -4   12.27    2.67
  10  -6  -4   13.78    3.26
  10  -6  -5   35.06    3.75
 -10  -6   5   35.15    3.59
  10   6  -5   43.74    3.74
 -10  -6   6  112.23    3.50
 -10   6   6  143.51    4.42
  10   6  -6  129.94    3.54
  10  -6  -6  130.06    4.59
 -10  -6   7  211.97    5.13
 -10   6   7  216.48    5.44
  10  -6  -7  232.12    5.54
  10   6  -7  239.66    5.12
 -10  -6   8   14.30    2.46
 -10   6   8   20.10    3.30
  10  -6  -8   11.29    3.38
  10   6  -8   19.66    3.50
  10  -6  -9  198.74    5.19
  10   6  -9  202.01    3.96
 -10   6   9  208.23    5.33
 -10  -6   9  187.75    4.76
 -10   6  10   16.37    3.57
 -10  -6  10   16.01    3.47
  10  -6 -10    9.18    3.63
  10   6 -10   12.37    2.57
 -10  -6  11    2.30    3.40
   9   0  -1    0.27    3.50
   9   0  -1   -2.19    3.58
   9   0  -2   -0.88    2.40
   9   0  -2   -1.17    3.28
   9   0  -3    0.34    3.20
  -9   0   3    0.17    2.36
   9   0  -4    0.79    3.30
   9   0  -4   -0.39    3.57
  -9   0   4    1.35    3.14
   9   0  -5   -0.17    2.41
  -9   0   5   -2.40    3.36
   9   0  -5   -0.77    3.44
  -9   0   5   -2.13    3.69
  -9   0   6    0.72    2.55
  -9   0   6    2.16    3.80
   9   0  -6    2.10    3.82
   9   0  -6   -1.43    3.77
   9   0  -7    1.48    3.04
  -9   0   7   -0.54    3.09
   9   0  -7   -0.54    4.36
  -9   0   7    1.57    4.23
   9   0  -8    1.03    2.91
  -9   0   8   -1.97    3.22
  -9   0   8   -0.10    4.31
   9   0  -8    3.04    4.28
  -9   0   9   -0.24    2.54
  -9   0   9   -2.55    4.07
   9   0  -9   -0.25    3.49
   9   0  -9    1.22    3.77
  -9   0  10    7.92    3.26
  -9   0  10    5.97    3.78
   9   0 -10   -0.75    2.17
   9   0 -10    7.54    3.51
  -9   0  11   -1.83    3.22
  -9   0  11   -1.16    3.47
   9   0 -11    0.24    2.14
  -9   0  12    6.23    2.38
  -9   0  12   23.75    3.78
   9   0 -12    4.93    2.19
  -9   0  13    2.32    2.44
  -9   0  13   -1.07    3.27
   9   0 -13   -0.97    2.18
  -9   0  14    0.22    3.67
  -9   0  14    1.56    2.26
   9   0 -14   -3.36    3.11
  -9   0  15    2.86    2.34
  -9   0  15   -0.44    3.54
   9   0 -15    5.21    3.13
  -9   0  16   -3.55    3.61
  -9   0  16    3.83    2.52
   9   0 -16    2.51    3.06
  -9   0  17    1.60    2.30
  -9   0  17    0.94    2.67
   9   0 -17    0.06    3.29
  -9   0  18    1.13    3.78
  -9   0  18    0.19    3.44
   9   0 -18    1.19    3.32
   9  -1  -1  139.54    3.57
   9   1  -1  117.80    3.96
   9  -1  -1  141.84    3.69
   9   1  -2  366.94    6.93
  -9   1   2  399.67    6.30
   9  -1  -2  386.42    6.27
   9   1  -2  370.76    6.74
  -9   1   3  491.29    6.85
   9   1  -3  461.38    7.49
   9  -1  -3  473.34    6.73
   9   1  -3  414.99    6.84
  -9  -1   3  483.10    8.00
   9   1  -4   42.67    3.79
   9  -1  -4   46.64    3.58
  -9   1   4   51.50    3.59
  -9  -1   4   46.97    3.76
   9   1  -4   39.22    2.82
   9   1  -5   36.39    3.93
   9  -1  -5   38.17    3.69
   9   1  -5   34.90    4.19
  -9  -1   5   23.54    2.87
  -9   1   5   27.74    2.67
  -9  -1   5   27.40    2.97
   9  -1  -5   39.27    4.81
   9  -1  -6  791.96   11.43
   9   1  -6  954.16   11.00
   9  -1  -6  972.75   10.67
  -9  -1   6  979.29   11.06
  -9   1   6 1022.90   11.05
  -9  -1   6  947.18   10.25
   9   1  -6  934.04   10.22
   9   1  -7  433.07    6.63
   9  -1  -7  385.96    5.41
  -9  -1   7  442.52    6.81
  -9   1   7  463.09    6.73
   9  -1  -7  464.18    9.47
  -9  -1   7  438.44    6.59
  -9   1   7  373.49    7.31
   9   1  -7  414.19    6.58
  -9   1   8  976.50   10.99
  -9  -1   8 1244.15   12.19
  -9  -1   8 1272.01   12.61
  -9   1   8 1157.53   10.74
   9   1  -8 1135.04   12.30
   9  -1  -8 1030.84   14.77
   9   1  -8 1282.50   12.62
   9  -1  -8 1263.11   11.83
  -9  -1   9  486.25    6.00
  -9  -1   9  588.04    7.34
  -9   1   9  602.17    6.80
  -9   1   9  629.92    8.62
   9   1  -9  556.63    7.17
   9  -1  -9  508.18    5.68
   9   1  -9  447.71    5.69
  -9   1  10  105.52    4.29
  -9  -1  10  100.73    3.85
  -9  -1  10  101.79    3.79
  -9   1  10  112.05    3.59
   9   1 -10   82.77    2.71
   9   1 -10   99.56    3.71
   9  -1 -10  107.78    3.54
  -9  -1  11    2.79    3.28
  -9   1  11    1.79    2.21
   9   1 -11    2.51    3.22
  -9  -1  11   -0.33    2.37
  -9   1  11    4.62    3.49
   9   1 -11    0.41    3.11
   9  -1 -11    3.57    3.07
  -9  -1  12  396.59    5.73
  -9  -1  12  313.62    4.71
  -9   1  12  328.00    4.22
   9   1 -12  377.30    5.51
   9  -1 -12  331.25    4.26
   9   1 -12  421.75    6.13
  -9   1  12  353.20    6.00
  -9  -1  13    6.07    3.47
  -9  -1  13    5.77    2.49
  -9   1  13    3.66    2.30
  -9   1  13    7.00    3.65
   9   1 -13    6.93    3.32
   9  -1 -13    5.84    2.36
  -9  -1  14   19.28    3.47
  -9  -1  14   12.40    2.44
  -9   1  14   12.17    2.39
  -9   1  14   16.82    3.80
   9   1 -14   14.52    2.36
   9  -1 -14   19.37    3.18
  -9  -1  15   68.19    2.87
  -9   1  15   86.72    3.68
  -9   1  15  101.20    4.35
   9  -1 -15   70.81    2.68
   9   1 -15   79.29    2.74
  -9  -1  15   95.47    3.85
  -9  -1  16  113.83    4.08
  -9   1  16  103.16    3.72
   9   1 -16  100.70    3.78
   9  -1 -16   88.06    2.77
  -9  -1  16  100.23    3.97
  -9   1  16  110.88    4.48
  -9  -1  17  174.07    4.72
  -9   1  17  171.44    4.22
  -9   1  17  185.56    5.05
  -9  -1  17  185.42    4.82
   9   1 -17  164.62    4.38
   9  -1 -17  153.56    3.32
  -9   1  18    3.01    3.92
  -9  -1  18    5.02    3.57
  -9  -1  18    5.36    2.60
   9   1 -18    1.12    3.34
  -9   1  18    2.41    2.37
   9  -1 -18   -3.43    3.26
   9  -2  -1    4.43    3.82
   9   2  -1    2.39    4.41
   9  -2  -1    0.93    3.96
   9   2  -1    0.69    4.13
   9   2  -2    0.46    4.56
   9  -2  -2    1.46    3.87
   9   2  -2    0.98    4.19
  -9   2   2    2.62    3.92
   9   2  -2   -0.29    3.08
   9   2  -3    4.80    4.24
   9   2  -3    0.77    5.57
   9  -2  -3    0.48    3.92
   9   2  -3    1.09    4.95
  -9   2   3    2.59    3.82
   9   2  -4    2.42    5.28
   9   2  -4   -4.47    4.37
   9  -2  -4    2.34    3.86
  -9   2   4    1.85    2.65
  -9  -2   4    1.82    4.48
  -9  -2   4    2.12    3.13
   9   2  -5   -1.96    4.30
   9  -2  -5    0.33    6.10
   9  -2  -5    1.14    2.78
  -9   2   5    1.17    2.61
  -9  -2   5   -1.58    4.09
   9   2  -5    2.83    4.25
  -9  -2   5    3.38    4.26
   9  -2  -6    0.12    3.77
  -9  -2   6    8.05    3.00
  -9  -2   6   -0.66    4.05
  -9   2   6    1.87    2.57
   9   2  -6  -14.37    4.30
   9   2  -6   -1.12    4.06
   9  -2  -7    0.43    3.52
  -9  -2   7    1.17    3.87
  -9   2   7    0.72    3.42
  -9  -2   7    2.06    3.86
   9   2  -7   -0.82    3.57
   9   2  -7    6.08    3.82
   9  -2  -8   -1.88    3.23
  -9  -2   8    3.59    2.44
  -9  -2   8   12.21    3.58
  -9   2   8   -0.81    2.17
   9   2  -8    6.44    2.54
   9   2  -8    5.98    3.35
  -9  -2   9    0.81    3.31
  -9   2   9    0.40    4.02
  -9   2   9    1.30    2.91
  -9  -2   9   -0.82    3.34
   9   2  -9   -0.04    3.18
   9   2  -9    3.95    2.34
   9  -2  -9    1.16    2.09
  -9   2  10    0.44    3.76
  -9  -2  10   -0.35    3.25
  -9   2  10    1.55    2.00
  -9  -2  10    1.94    3.28
   9   2 -10    1.03    3.27
   9   2 -10    1.45    3.25
   9  -2 -10    1.14    2.97
  -9   2  11    1.11    3.45
  -9  -2  11    2.13    2.43
  -9  -2  11    8.67    3.34
  -9   2  11    0.27    3.01
   9   2 -11    2.44    3.42
   9  -2 -11   -4.56    2.21
   9   2 -11   11.33    3.32
  -9   2  12    2.99    4.34
  -9  -2  12    9.20    3.53
  -9   2  12    1.29    3.05
  -9  -2  12   10.72    3.39
   9   2 -12    9.64    3.52
   9  -2 -12    5.26    3.08
   9   2 -12    4.23    2.43
  -9  -2  13   18.32    3.67
  -9  -2  13    3.73    2.58
  -9   2  13    0.17    2.21
   9   2 -13   13.27    3.55
   9  -2 -13    3.27    3.28
  -9   2  13   -1.18    3.65
  -9  -2  14    4.24    2.48
  -9   2  14   -0.50    3.67
  -9   2  14   -0.04    2.28
   9   2 -14    2.26    2.41
  -9  -2  14    1.92    2.40
   9  -2 -14    3.86    2.32
  -9  -2  15    0.83    3.42
  -9  -2  15   -1.74    3.25
  -9   2  15    3.06    3.19
   9  -2 -15    2.75    3.31
   9   2 -15    2.46    3.32
  -9   2  15   -0.14    3.69
  -9  -2  16    2.75    3.37
   9   2 -16   -1.24    2.46
  -9   2  16    1.42    2.45
   9  -2 -16    4.36    3.28
  -9  -2  16    2.21    2.47
  -9   2  16    1.63    3.76
  -9  -2  17   -2.31    3.73
  -9  -2  17    1.15    3.35
  -9   2  17   -3.01    2.44
   9  -2 -17    0.83    3.46
   9   2 -17    3.04    3.50
  -9   2  17    1.58    3.89
  -9   2  18    1.06    4.07
   9   3  -1   14.60    5.00
   9  -3  -1   13.24    3.20
   9  -3  -1   11.47    3.28
   9   3  -1    7.83    3.48
   9   3  -1   10.31    2.24
   9  -3  -1    8.52    3.20
   9   3  -2 1455.74   20.66
   9   3  -2 1354.26   14.78
   9  -3  -2 1490.30   16.81
   9   3  -2 1290.61   18.02
   9  -3  -2 1376.16   22.51
   9   3  -3    9.95    4.93
   9   3  -3   10.38    3.25
   9  -3  -3   12.88    3.36
   9   3  -3   10.46    4.68
   9  -3  -3   11.98    4.44
  -9   3   3   10.35    2.23
   9   3  -4  277.27    4.72
   9   3  -4  208.21    8.15
   9  -3  -4  274.41    5.14
  -9   3   4  262.33    4.90
   9  -3  -4  246.09    7.23
  -9  -3   4  245.00    3.91
   9   3  -4  258.43    8.44
   9   3  -5  293.96    4.20
   9  -3  -5  325.22    5.40
  -9   3   5  307.15    5.01
   9   3  -5  294.56    8.11
  -9  -3   5  287.17    8.55
  -9  -3   5  279.01    4.10
   9   3  -6  222.27    3.63
  -9  -3   6  243.04    4.52
  -9  -3   6  212.54    6.17
  -9   3   6  239.38    4.46
   9   3  -6  230.61    6.62
   9  -3  -6  261.44    4.88
   9   3  -7 2402.77   19.74
   9  -3  -7 3047.40   27.42
  -9  -3   7 2519.82   25.33
   9   3  -7 3028.42   36.45
  -9   3   7 3003.14   27.66
  -9  -3   7 2846.79   23.51
  -9  -3   8   44.10    3.63
   9   3  -8   43.18    3.84
  -9   3   8   40.79    2.44
  -9  -3   8   45.66    3.45
   9   3  -8   41.80    3.44
   9  -3  -8   40.13    2.46
  -9  -3   9  215.80    3.63
  -9  -3   9  206.43    4.87
   9   3  -9  284.57    6.01
  -9   3   9  290.66    4.78
   9  -3  -9  294.23    4.76
   9   3  -9  279.28    4.55
   9  -3 -10  637.65    7.09
  -9  -3  10  524.90    7.36
   9   3 -10  566.72    8.81
  -9   3  10  543.20    6.55
  -9  -3  10  570.17    6.56
   9   3 -10  514.33    5.67
  -9  -3  11   20.41    3.52
  -9  -3  11   16.12    2.41
  -9   3  11   25.58    3.23
  -9   3  11   21.84    5.61
   9  -3 -11   29.82    3.39
   9   3 -11   26.44    3.76
   9   3 -11   20.45    3.40
  -9  -3  12  123.73    4.25
  -9   3  12  139.51    6.12
   9   3 -12  147.21    4.70
  -9  -3  12  140.22    3.97
  -9   3  12  138.79    3.19
   9  -3 -12  159.08    4.17
   9   3 -12  151.84    3.99
  -9  -3  13   12.55    3.53
  -9  -3  13   14.37    2.38
  -9   3  13   13.07    2.32
   9   3 -13   13.71    3.69
   9  -3 -13   11.90    3.46
  -9   3  13   13.36    4.37
   9   3 -13   18.46    3.32
  -9  -3  14   18.20    2.28
  -9   3  14   17.27    2.40
   9  -3 -14   16.17    2.45
  -9  -3  14   14.36    2.50
  -9   3  14   13.22    3.81
   9   3 -14   15.14    3.62
  -9  -3  15   12.36    3.40
  -9  -3  15   18.97    3.35
  -9   3  15   18.94    2.53
   9   3 -15   23.61    3.65
   9  -3 -15   17.84    3.66
  -9   3  15   16.08    3.82
  -9   3  16   17.67    3.86
  -9  -3  16   13.98    2.53
   9   3 -16   21.19    3.65
  -9  -3  16   14.01    2.47
  -9   3  16   18.51    3.57
   9  -3 -16   17.95    3.70
  -9   3  17  163.04    5.39
  -9  -3  17  162.60    4.85
   9   3 -17  123.10    3.95
  -9   3  17  136.39    3.77
   9  -3 -17  172.08    4.79
  -9  -3  17  165.11    4.63
   9  -4  -1    0.23    3.33
   9  -4  -1   -0.72    3.54
   9   4  -1    0.03    5.09
   9   4  -1    1.70    3.24
   9  -4  -1    5.12    3.31
   9   4  -1    1.47    5.59
   9   4  -2   -1.07    2.42
   9  -4  -2   -0.64    3.22
   9  -4  -2    2.97    3.39
   9  -4  -2    2.38    3.29
   9  -4  -3   -0.06    3.42
  -9   4   3   -0.03    2.18
   9   4  -3    1.05    2.20
   9  -4  -3    5.32    3.27
   9   4  -4   -1.26    3.34
   9  -4  -4    0.47    4.22
   9  -4  -4    2.94    3.43
  -9  -4   4    1.96    2.37
  -9   4   4   -0.01    2.17
   9   4  -5   -1.98    3.31
   9  -4  -5   -2.93    3.33
  -9   4   5    1.96    3.04
  -9  -4   5    5.70    3.31
   9   4  -6   68.28    3.72
   9  -4  -6    2.61    3.34
  -9   4   6   -3.69    3.02
  -9  -4   6   14.66    2.50
   9  -4  -7   -0.13    2.29
  -9   4   7   -1.26    3.13
  -9  -4   7    2.42    4.98
   9   4  -7    9.65    2.39
  -9  -4   7    6.37    2.31
   9   4  -7    4.97    6.63
  -9  -4   8    4.43    4.85
  -9   4   8    4.41    2.26
  -9  -4   8    7.23    2.28
   9   4  -8    2.66    5.04
   9   4  -8   14.10    3.33
   9  -4  -8   -0.92    3.20
  -9  -4   9    4.30    2.29
  -9  -4   9    5.55    4.15
  -9   4   9    1.34    3.21
   9   4  -9    1.35    4.68
   9  -4  -9   -0.33    3.35
   9   4  -9    5.58    2.24
  -9  -4  10    0.85    3.32
   9  -4 -10    0.96    3.30
  -9   4  10   -0.56    2.31
   9   4 -10    1.80    4.42
  -9  -4  10    3.12    3.27
   9   4 -10    1.43    2.27
  -9  -4  11   -0.25    3.25
  -9  -4  11    1.16    3.26
  -9   4  11   -2.49    3.26
   9   4 -11    0.90    4.41
   9  -4 -11    2.86    2.40
   9   4 -11    5.18    2.25
   9   4 -12   -7.52    3.21
  -9  -4  12   -0.56    3.21
  -9  -4  12   -3.43    3.21
  -9   4  12    2.49    3.20
   9  -4 -12   -2.08    2.33
   9   4 -12   -0.36    3.54
  -9  -4  13    0.07    3.25
  -9  -4  13    9.47    3.31
  -9   4  13    1.28    3.29
   9  -4 -13    1.08    3.43
   9   4 -13   -0.04    3.59
   9   4 -13    3.40    2.31
  -9  -4  14   -1.99    3.28
  -9  -4  14    4.12    2.34
  -9   4  14    1.85    3.36
   9  -4 -14    3.23    2.45
   9   4 -14    0.65    3.50
  -9  -4  15   -0.12    3.30
  -9  -4  15    4.18    3.38
  -9   4  15    0.47    5.51
  -9   4  15   -3.76    3.37
   9  -4 -15    2.11    2.44
   9   4 -15   -0.08    3.65
   9  -5  -1   21.79    3.62
   9   5  -1   21.04    3.61
   9  -5  -1   19.43    3.48
   9  -5  -1   18.63    3.77
   9  -5  -2  921.58   16.17
   9   5  -2  888.50   10.92
   9  -5  -2 1005.33   14.85
   9  -5  -2  932.68   13.63
   9   5  -3   40.70    3.84
   9  -5  -3   36.89    4.71
   9  -5  -3   34.47    3.47
   9  -5  -3   44.60    3.86
   9   5  -4   44.68    3.68
   9  -5  -4   45.21    3.87
   9  -5  -4   38.48    4.74
  -9   5   4   35.06    3.34
  -9  -5   4   44.92    3.57
   9   5  -5   18.14    3.58
   9  -5  -5   18.65    3.55
  -9  -5   5   14.00    3.49
  -9   5   5   18.04    2.30
   9  -5  -6    7.61    3.30
  -9  -5   6   16.56    3.34
  -9   5   6    6.53    3.07
   9   5  -6    9.58    3.37
  -9  -5   7   87.48    3.74
  -9   5   7   93.77    3.74
   9   5  -7   98.05    3.77
   9  -5  -7   96.28    3.90
  -9   5   8   36.83    2.63
  -9  -5   8   25.15    2.44
   9  -5  -8   28.91    2.51
   9   5  -8   35.50    3.38
   9   5  -9    1.67    7.67
  -9  -5   9   -3.27    3.39
  -9  -5   9    0.50    5.14
  -9   5   9    2.87    3.32
   9  -5  -9    1.92    3.25
   9   5  -9   -0.69    3.21
  -9  -5  10  151.52    3.46
  -9  -5  10  138.55    5.88
   9   5 -10  199.09    8.78
  -9   5  10  172.79    4.84
   9  -5 -10  149.87    3.65
   9   5 -10  150.76    3.20
  -9  -5  11   93.82    3.04
  -9  -5  11   96.80    4.52
  -9   5  11  128.45    4.34
   9  -5 -11  103.45    3.28
   9   5 -11  145.69    7.45
   9   5 -11  123.81    3.82
  -9  -5  12    3.86    2.33
  -9  -5  12   -0.52    3.31
  -9   5  12   -0.04    3.46
   9  -5 -12    3.32    3.40
   9   5 -12    1.96    4.32
   9   5 -12    5.21    3.25
   9   5 -13  293.70   10.63
  -9  -5  13  297.77    5.62
  -9  -5  13  243.09    5.81
  -9   5  13  305.28    6.52
   9  -5 -13  281.61    5.00
   9   5 -13  297.77    4.71
   9   6  -1   -1.22    3.64
   9  -6  -1    4.26    3.49
   9  -6  -1    3.98    3.71
   9  -6  -1   -0.69    3.54
   9   6  -2   -0.05    3.70
   9  -6  -2    0.76    3.64
   9  -6  -2   -1.90    3.48
   9  -6  -2    0.04    3.36
   9   6  -3    2.41    2.59
   9  -6  -3    0.61    3.44
   9  -6  -3    3.84    3.26
   9  -6  -3   -0.81    3.61
   9   6  -4   -8.42    3.57
   9  -6  -4    0.33    3.35
   9  -6  -4   -0.63    4.10
   9  -6  -4    2.02    3.14
   9  -6  -5    3.73    3.32
  -9  -6   5    6.17    2.49
  -9   6   5   -0.50    3.05
   9   6  -5    9.93    2.64
   9  -6  -6   -1.12    3.20
  -9  -6   6    2.24    3.35
  -9   6   6    2.19    2.93
   9   6  -6   -0.20    3.47
  -9  -6   7    3.22    3.44
  -9   6   7    0.97    3.06
   9  -6  -7    2.39    3.25
   9   6  -7    1.96    2.45
   9  -6  -8    2.26    3.30
  -9   6   8    0.15    3.10
   9   6  -8    3.35    3.30
  -9  -6   8    4.96    3.34
   9   6  -9    3.68    3.31
  -9  -6   9   -0.60    2.32
  -9   6   9    1.02    3.32
   9  -6  -9    0.16    3.40
  -9  -6  10   -0.67    3.43
  -9   6  10    0.31    2.44
   9  -6 -10    1.57    3.43
   9   6 -10    7.32    3.38
   8   0  -1    0.25    2.42
   8   0  -1   -0.81    2.40
   8   0  -3    2.18    3.25
  -8   0   3    0.04    3.31
   8   0  -4 7767.43   84.44
   8   0  -5    2.02    3.14
   8   0  -5    0.96    3.38
  -8   0   5   -1.17    3.47
  -8   0   5    1.39    2.31
   8   0  -6  579.92    8.18
   8   0  -6  628.87    7.87
  -8   0   6  635.57    7.93
  -8   0   6  434.56    6.19
   8   0  -7    2.40    4.07
   8   0  -7    3.83    4.48
  -8   0   7    0.25    4.30
  -8   0   7   -0.69    4.34
  -8   0   8  341.70    6.13
  -8   0   8  241.32    4.79
   8   0  -8  325.48    6.43
   8   0  -8  267.53    4.49
  -8   0   9    0.14    2.85
  -8   0   9   -1.52    2.66
   8   0  -9   -2.73    3.79
   8   0  -9    3.22    2.47
  -8   0  10  437.42    5.66
   8   0 -10  390.72    5.39
  -8   0  10  405.90    6.24
  -8   0  11    1.21    3.22
  -8   0  11   -3.35    3.46
   8   0 -11    3.29    3.04
  -8   0  12  913.59    8.86
   8   0 -12  856.49    8.72
  -8   0  12  663.72    8.03
  -8   0  13   -0.56    3.29
   8   0 -13    5.21    3.19
  -8   0  13    1.02    3.46
  -8   0  14   64.19    3.48
  -8   0  14   57.77    3.79
   8   0 -14   53.42    3.26
  -8   0  15    3.97    3.30
   8   0 -15   -0.73    3.17
  -8   0  15    7.61    3.51
  -8   0  16   22.63    3.42
   8   0 -16   20.79    3.24
  -8   0  16   17.57    2.57
  -8   0  17    1.79    2.40
   8   0 -17   -2.11    2.31
  -8   0  17    1.67    3.70
  -8   0  18    8.97    3.40
  -8   0  18    6.03    3.94
   8   0 -18    7.69    3.31
   8   1  -1   -1.76    3.72
   8  -1  -1    0.01    3.42
   8  -1  -1   -0.19    2.40
  -8   1   2    1.82    2.29
   8   1  -2   -0.30    3.38
   8  -1  -2    0.28    2.33
   8   1  -2    0.50    3.18
   8   1  -3   -1.22    3.43
   8  -1  -3    2.08    2.14
   8   1  -3   -1.17    3.14
  -8   1   3    0.66    3.21
  -8  -1   3   -1.29    3.24
   8   1  -4    0.77    2.48
   8   1  -4    0.48    2.34
   8  -1  -4   -1.95    3.25
  -8  -1   4    1.36    2.46
  -8   1   4    1.46    3.21
  -8  -1   4    0.54    3.14
   8  -1  -5   -0.04    4.16
   8   1  -5   -0.84    3.69
   8  -1  -5   -0.55    3.47
  -8  -1   5    1.54    2.52
   8   1  -5   -1.80    3.53
  -8  -1   5   -0.95    3.60
  -8   1   5   -0.23    2.49
   8   1  -6   -4.54    2.95
  -8   1   6   -2.05    4.92
   8   1  -6  -14.16    4.72
   8  -1  -6    1.50    4.02
  -8  -1   6    8.15    4.39
  -8   1   6    1.17    4.03
   8  -1  -6    0.37    4.34
  -8  -1   6   31.70    4.42
   8  -1  -7   -0.66    3.11
  -8  -1   7   -0.55    3.22
  -8  -1   7   -3.57    4.40
  -8   1   7    1.36    3.09
   8   1  -7    1.08    2.79
   8  -1  -7    1.16    5.51
  -8   1   7    1.34    4.12
   8   1  -7   -2.92    4.45
  -8  -1   8   14.12    2.96
  -8   1   8   13.98    3.96
   8   1  -8   18.97    3.15
  -8  -1   8   19.31    3.17
   8   1  -8   11.59    2.66
   8  -1  -8    5.63    4.03
  -8   1   8    9.97    4.29
  -8  -1   9    4.05    3.71
  -8   1   9    2.33    2.38
   8   1  -9    1.57    3.58
  -8  -1   9   -2.21    2.62
   8   1  -9    1.71    3.27
  -8   1   9    0.91    3.88
   8  -1  -9   -0.98    3.46
  -8   1  10    0.81    3.62
  -8  -1  10    1.68    2.28
  -8  -1  10    2.85    2.36
  -8   1  10    1.88    3.20
   8   1 -10    5.31    3.29
   8   1 -10    0.19    2.99
   8  -1 -10    1.39    3.01
  -8  -1  11   -0.53    3.36
  -8  -1  11    0.82    2.30
  -8   1  11   -1.67    3.10
   8   1 -11    3.22    3.21
   8  -1 -11    1.54    3.07
   8   1 -11    0.45    3.31
  -8   1  11    0.89    3.42
  -8  -1  12    2.20    3.46
  -8   1  12   -2.42    2.29
   8   1 -12    2.44    2.20
  -8   1  12   -1.33    3.76
   8  -1 -12   -0.02    3.15
  -8  -1  12   -0.51    3.56
  -8   1  13    1.31    3.55
  -8   1  13   -1.90    2.27
  -8  -1  13   -1.32    3.37
   8   1 -13    3.23    2.29
   8  -1 -13   -1.99    3.19
  -8  -1  13    1.14    3.41
  -8   1  14    1.13    3.22
  -8   1  14    3.61    3.69
  -8  -1  14   -0.84    2.33
   8  -1 -14   -1.02    3.21
   8   1 -14   -1.00    2.38
  -8  -1  14   -7.13    3.60
  -8  -1  15    4.46    3.36
  -8   1  15    4.20    3.22
   8   1 -15   -1.64    3.18
   8  -1 -15    5.81    3.17
  -8   1  15    5.23    3.69
  -8  -1  15   -1.47    3.44
  -8  -1  16   -5.49    3.55
  -8   1  16    6.60    3.23
   8   1 -16    3.95    3.31
   8  -1 -16   -3.55    3.26
  -8   1  16    0.31    3.77
  -8  -1  16   -2.19    2.49
  -8   1  17    2.63    3.29
   8   1 -17    1.73    3.26
   8  -1 -17    1.72    3.21
  -8  -1  17    2.11    2.47
  -8   1  17   -0.23    3.92
  -8  -1  17   -3.26    3.55
  -8  -1  18    2.19    3.65
   8   1 -18    5.26    2.35
  -8   1  18    0.98    2.35
   8  -1 -18    1.15    3.30
  -8  -1  18    2.79    3.61
  -8   1  18   -0.68    4.04
   8   2  -1    7.45    2.94
   8   2  -1    5.51    5.90
   8  -2  -1    3.54    2.77
   8  -2  -1    4.30    2.85
   8   2  -2  181.25    4.22
   8  -2  -2  182.64    4.17
   8   2  -2  195.60    6.64
  -8   2   2  210.02    5.23
   8   2  -2  182.87    6.33
   8   2  -3 1224.82   18.22
  -8  -2   3 1029.87   10.96
   8   2  -3 1104.98   15.26
   8  -2  -3 1152.15   13.19
  -8   2   3 1152.58   13.22
   8   2  -3 1175.92   12.40
   8  -2  -4  120.18    3.62
  -8  -2   4  129.04    5.00
  -8  -2   4  127.15    6.35
  -8   2   4  122.50    3.52
   8   2  -4  102.83    5.28
   8   2  -4  118.63    3.75
   8   2  -5   18.17    4.42
  -8  -2   5   14.79    3.19
   8   2  -5   11.17    5.27
  -8  -2   5   12.68    5.30
  -8   2   5   14.35    3.96
   8  -2  -5   12.86    4.02
   8   2  -6 1054.95   10.11
  -8  -2   6 1115.44   12.29
  -8   2   6 1140.61   11.49
  -8  -2   6 1119.68   11.06
   8   2  -6  966.93   12.65
   8  -2  -6 1204.68   12.22
   8  -2  -7   77.18    3.97
  -8  -2   7   79.94    4.24
  -8   2   7   79.98    3.81
   8   2  -7   68.16    4.20
   8   2  -7   70.11    3.14
  -8  -2   7   75.00    4.59
  -8  -2   8  402.71    5.78
  -8   2   8  435.32    9.12
  -8   2   8  529.42    6.48
  -8  -2   8  451.62    5.39
   8   2  -8  473.48    7.10
   8   2  -8  513.11    6.32
   8  -2  -8  532.34    6.32
  -8  -2   9    9.89    2.43
  -8   2   9   17.75    2.98
  -8  -2   9   15.03    3.45
   8   2  -9   14.10    3.21
  -8   2   9   15.01    4.11
   8  -2  -9   10.61    2.32
   8   2  -9   14.71    2.41
  -8   2  10    1.04    3.46
  -8  -2  10    8.03    3.31
  -8  -2  10    2.63    2.35
  -8   2  10    0.07    2.88
   8   2 -10    0.63    2.32
   8  -2 -10    4.26    3.10
   8   2 -10   -0.37    3.29
  -8   2  11  205.02    3.41
   8   2 -11  236.41    4.87
  -8  -2  11  233.54    4.51
   8   2 -11  222.93    3.66
   8  -2 -11  253.98    4.37
  -8   2  11  270.00    6.44
  -8  -2  11  238.35    4.88
  -8  -2  12  291.08    5.03
  -8   2  12  305.49    4.73
   8   2 -12  257.54    4.42
   8  -2 -12  245.21    3.68
  -8   2  12  342.93    6.86
   8   2 -12  304.86    4.96
  -8  -2  12  285.14    5.23
  -8  -2  13  299.05    4.67
  -8   2  13  414.88    6.86
  -8   2  13  429.05    5.64
   8  -2 -13  430.26    5.61
  -8  -2  13  311.20    4.86
   8   2 -13  419.96    6.38
  -8  -2  14    6.44    3.29
  -8   2  14    7.36    3.23
  -8  -2  14    5.72    2.50
   8  -2 -14    9.29    2.38
   8   2 -14   10.30    2.41
  -8   2  14    7.44    3.82
  -8  -2  15   34.88    2.52
   8   2 -15   41.65    3.57
  -8   2  15   42.03    2.59
   8  -2 -15   46.78    3.60
  -8   2  15   50.68    4.05
  -8  -2  15   37.75    3.71
   8   2 -16    6.68    3.40
  -8   2  16    3.76    2.42
  -8   2  16    7.81    3.80
   8  -2 -16    3.20    3.35
  -8  -2  16    5.94    3.54
  -8  -2  16    5.23    2.26
  -8  -2  17   21.24    2.50
  -8   2  17   16.44    2.63
   8  -2 -17   19.16    2.72
   8   2 -17   21.15    3.50
  -8   2  17   32.59    4.07
  -8  -2  17   22.05    2.73
   8   3  -1    1.19    3.22
   8   3  -1    1.12    5.07
   8  -3  -1    2.42    3.33
   8   3  -1    0.99    4.07
   8  -3  -1    2.83    3.30
   8  -3  -1   -2.60    3.35
   8   3  -2    1.08    5.80
   8  -3  -2    1.11    2.35
   8   3  -2   -0.02    3.89
   8   3  -2    1.14    3.34
  -8   3   2    1.91    3.32
   8  -3  -2   -0.18    3.62
   8   3  -3   -0.53    7.40
   8   3  -3   -0.60    6.46
   8  -3  -3    0.20    4.53
   8  -3  -3    0.85    3.50
   8   3  -3    3.20    2.48
  -8   3   3   -1.99    3.25
  -8  -3   3   -0.72    3.31
   8  -3  -4    1.90    3.37
   8   3  -4   -2.90    3.49
   8   3  -4   -0.61    6.44
  -8   3   4   -1.43    3.22
   8  -3  -4    0.14    4.99
   8   3  -4   -1.11    6.39
  -8  -3   4   -3.53    3.50
   8   3  -5    1.12    2.37
   8  -3  -5    2.28    2.31
  -8  -3   5    1.38    3.32
   8   3  -5   -0.15    5.16
  -8   3   5   -1.72    3.20
  -8  -3   5    0.78    4.72
   8   3  -6    3.30    2.41
   8  -3  -6    2.20    2.28
  -8  -3   6    3.35    4.14
  -8   3   6   -2.05    3.15
   8   3  -6    3.51    4.77
  -8  -3   6    6.65    2.33
   8  -3  -7    0.91    2.27
  -8  -3   7    2.06    4.15
  -8  -3   7    2.77    3.39
  -8   3   7    0.59    3.16
   8   3  -7   -0.01    3.70
   8   3  -7   -0.43    3.33
  -8  -3   8    0.44    2.31
  -8  -3   8   -0.12    3.37
  -8   3   8    1.34    2.17
   8   3  -8    2.43    3.61
   8  -3  -8    2.80    2.29
   8   3  -8    4.19    2.30
  -8  -3   9    1.62    3.34
   8   3  -9   -1.39    3.55
  -8   3   9    1.05    2.14
  -8  -3   9    3.39    3.28
   8   3  -9    3.28    2.27
   8  -3  -9   -0.41    3.30
  -8  -3  10   13.23    3.39
  -8   3  10    0.92    5.54
  -8  -3  10    6.41    2.30
  -8   3  10   -0.89    3.22
   8   3 -10    7.24    3.76
   8   3 -10   14.42    3.33
   8  -3 -10   -2.44    3.49
  -8   3  11    1.08    4.91
  -8  -3  11   -1.22    2.37
   8   3 -11   -2.04    3.56
  -8  -3  11    2.62    2.36
   8   3 -11   -1.25    3.38
  -8   3  11    2.28    2.27
   8  -3 -11   -2.46    2.36
  -8  -3  12   10.69    3.43
  -8   3  12    0.76    2.28
   8  -3 -12    6.80    3.45
   8   3 -12    3.99    3.37
   8   3 -12    6.32    3.72
  -8   3  12    0.81    4.50
  -8  -3  12    2.40    3.51
  -8  -3  13   -2.90    3.25
  -8   3  13   -2.04    3.24
   8   3 -13    1.67    3.55
   8  -3 -13   -2.40    3.37
  -8   3  13    0.88    4.39
  -8  -3  13   -0.15    3.42
  -8   3  14    1.08    3.30
   8  -3 -14   -0.98    2.45
  -8  -3  14    3.27    3.24
   8   3 -14   -0.84    2.54
  -8   3  14    1.68    4.45
  -8  -3  14   -0.24    2.48
  -8  -3  15   -0.23    2.31
  -8   3  15   -0.53    2.44
   8  -3 -15   -1.86    2.51
  -8   3  15    0.06    4.49
   8   3 -15   -3.05    3.50
  -8  -3  15    2.35    2.47
  -8  -3  16   -2.21    2.43
  -8   3  16   -4.44    3.48
   8  -3 -16    2.97    2.63
  -8   3  16    2.20    3.78
   8   3 -16    3.08    3.64
  -8  -3  16   -0.32    3.49
   8   4  -1   10.70    3.34
   8  -4  -1   14.85    3.39
   8  -4  -1   12.63    3.24
   8  -4  -1    8.99    2.41
   8  -4  -2   17.68    3.43
   8   4  -2   14.75    2.58
   8  -4  -2   14.44    2.31
   8  -4  -2   15.49    3.47
   8   4  -3  179.92    4.21
   8  -4  -3  190.57    5.95
   8  -4  -3  185.53    4.66
  -8  -4   3  175.63    4.20
  -8   4   3  180.72    4.36
   8   4  -4  122.38    3.94
   8  -4  -4  115.34    5.23
  -8  -4   4  126.72    4.01
   8  -4  -4  133.18    4.25
  -8   4   4  118.30    3.78
   8  -4  -5  194.43    4.02
  -8  -4   5  171.91    3.52
   8   4  -5  207.92    4.45
  -8   4   5  200.72    4.48
   8  -4  -6 1262.06   13.69
  -8   4   6 1395.20   14.97
  -8  -4   6 1346.47   13.63
   8   4  -6 1371.15   13.12
  -8  -4   7  344.03    8.59
  -8   4   7  437.55    6.33
   8   4  -7  397.42   10.89
   8   4  -7  394.13    5.46
  -8  -4   7  396.14    5.61
   8  -4  -7  424.32    6.19
  -8  -4   8  253.21    3.94
  -8  -4   8  255.28    6.43
  -8   4   8  301.36    5.23
   8   4  -8  218.51    6.78
   8  -4  -8  307.92    5.15
   8   4  -8  276.49    4.66
  -8  -4   9  194.55    3.53
  -8  -4   9  170.26    4.85
  -8   4   9  245.14    4.91
   8   4  -9  212.68    6.37
   8  -4  -9  251.83    4.76
   8   4  -9  209.50    3.48
  -8  -4  10   25.46    3.38
  -8  -4  10   28.74    3.35
  -8   4  10   36.56    3.40
   8   4 -10   32.57    3.94
   8  -4 -10   34.22    3.50
   8   4 -10   33.46    2.39
  -8  -4  11   53.09    4.35
  -8  -4  11   64.79    3.52
  -8   4  11   56.51    2.70
   8   4 -11   64.37    4.95
   8  -4 -11   73.53    3.64
   8   4 -11   66.51    3.45
  -8  -4  12   -0.28    3.18
  -8  -4  12    1.56    2.34
  -8   4  12    1.53    3.22
   8  -4 -12    0.31    2.40
   8   4 -12    4.85    3.60
   8   4 -12   -4.73    3.27
  -8  -4  13   53.17    3.49
  -8   4  13   59.83    7.51
  -8  -4  13   54.77    2.71
  -8   4  13   61.88    3.63
   8  -4 -13   69.94    3.69
   8   4 -13   63.82    4.00
  -8   4  13   53.80    8.16
  -8  -4  14   57.12    3.67
  -8  -4  14   57.73    2.75
  -8   4  14   67.10    6.56
  -8   4  14   60.70    3.86
   8  -4 -14   59.11    2.90
   8   4 -14   54.98    4.20
  -8  -4  15   21.46    3.47
  -8  -4  15   20.00    3.51
  -8   4  15   20.57    3.71
   8  -4 -15   15.87    2.78
   8   4 -15   17.87    2.69
  -8   4  15   17.19    5.31
   8  -5  -1    1.46    3.54
   8   5  -1   -3.43    3.71
   8  -5  -1    0.11    3.45
   8  -5  -1    1.89    3.69
   8  -5  -2    3.59    4.35
   8  -5  -2   -2.04    3.39
   8  -5  -2   -0.87    3.66
   8   5  -2    3.00    3.61
   8   5  -3    2.30    3.50
   8  -5  -3    0.67    3.62
   8  -5  -3    2.90    4.21
   8   5  -4    2.09    3.50
   8  -5  -4    0.22    3.51
   8  -5  -4    0.20    4.09
  -8  -5   4    1.24    2.41
  -8   5   4    1.46    3.12
   8  -5  -5    1.13    3.37
  -8   5   5    1.06    3.03
  -8  -5   5    2.83    3.37
   8   5  -5   -3.28    3.35
  -8  -5   6   -0.91    3.31
  -8   5   6   -0.01    3.02
   8   5  -6    1.19    3.33
   8  -5  -6    3.40    3.27
  -8  -5   7    3.03    3.23
  -8   5   7    1.27    3.16
   8   5  -7    9.07    3.22
   8  -5  -7   -2.26    3.27
   8  -5  -8   -1.24    2.34
  -8  -5   8    1.52    3.33
  -8   5   8    2.40    3.31
   8   5  -8    3.17    3.28
   8   5  -9    0.35    2.36
   8   5  -9    0.50    6.26
  -8  -5   9    2.01    3.40
  -8  -5   9    0.88    4.14
  -8   5   9   -2.17    3.35
   8  -5  -9    0.53    3.28
  -8  -5  10    4.05    3.26
  -8  -5  10    2.60    4.28
   8   5 -10    2.43    5.54
  -8   5  10    0.07    3.45
   8  -5 -10   -0.51    3.42
   8   5 -10    8.31    3.33
  -8  -5  11    3.71    4.18
  -8  -5  11    0.10    3.45
  -8   5  11   -1.09    3.44
   8   5 -11   -1.49    2.30
   8  -5 -11    0.52    3.49
   8   5 -11    0.09    4.27
  -8  -5  12   -0.11    4.15
  -8  -5  12    3.14    2.37
  -8   5  12    0.80    2.42
   8  -5 -12   -3.55    3.52
   8   5 -12    4.28    2.37
   8   5 -12   -1.05    5.14
  -8  -5  13    0.65    4.09
  -8  -5  13    9.81    3.44
  -8   5  13   -0.49    2.42
   8  -5 -13   -0.32    2.43
   8   5 -13    1.68    4.15
   8   6  -1   29.04    3.82
   8  -6  -1   24.95    3.74
   8  -6  -1   25.35    3.86
   8  -6  -1   26.29    3.79
   8  -6  -2    3.03    3.53
   8  -6  -2    2.77    3.64
   8  -6  -2    3.83    3.47
   8   6  -2    0.55    3.63
   8  -6  -3    4.98    3.42
   8  -6  -3    7.41    4.03
   8  -6  -3    4.62    4.50
   8   6  -3   15.96    3.58
   8  -6  -4   68.68    3.84
  -8  -6   4   53.29    3.73
   8  -6  -4   63.43    3.69
   8   6  -4   67.99    4.00
  -8  -6   5  381.35    6.72
   8  -6  -5  371.22    7.23
  -8   6   5  399.28    8.07
   8   6  -5  454.89    6.79
  -8  -6   6    5.92    3.38
  -8   6   6   -2.01    2.93
   8  -6  -6   -5.15    3.19
   8   6  -6   -3.71    3.40
  -8  -6   7   52.85    2.82
  -8   6   7   62.08    3.67
   8   6  -7   69.15    3.78
   8  -6  -7   65.41    3.87
  -8  -6   8   10.40    2.45
  -8   6   8   12.30    3.28
   8  -6  -8   11.19    3.37
   8   6  -8   10.32    3.30
  -8  -6   9   20.48    3.39
  -8   6   9   23.71    3.63
   8  -6  -9   26.44    3.61
   8   6  -9   18.59    2.43
  -8  -6  10   34.88    3.61
  -8   6  10   31.52    3.77
   8  -6 -10   28.22    3.78
   8   6 -10   27.56    2.52
   8  -7  -3   -0.18    4.93
   7   0  -1    0.39    3.62
   7   0  -1   -0.20    3.56
   7   0  -2    0.80    3.81
  -7   0   2    0.81    2.67
   7   0  -3    1.65    4.18
   7   0  -3    1.01    3.67
  -7   0   3   -0.31    3.73
   7   0  -4    0.27    3.55
  -7   0   4   -0.07    3.67
   7   0  -4   -1.07    3.63
  -7   0   4    1.90    3.71
   7   0  -5   -2.25    3.49
   7   0  -5    1.15    3.48
  -7   0   5   -3.29    3.53
  -7   0   5   -0.07    3.24
   7   0  -6    0.54    3.55
  -7   0   6    3.73    3.67
  -7   0   6    3.74    3.80
   7   0  -6   -0.12    3.93
  -7   0   7   -0.69    4.12
  -7   0   7    2.54    4.42
   7   0  -7   -0.71    2.72
   7   0  -7   -0.53    3.07
  -7   0   8   -0.08    3.22
   7   0  -8    3.43    4.35
  -7   0   8    0.27    4.50
   7   0  -8    1.83    4.03
  -7   0   9    1.51    2.62
   7   0  -9    1.00    2.54
  -7   0   9    0.95    3.97
  -7   0  10    8.21    2.45
   7   0 -10    8.58    3.20
  -7   0  10   44.97    3.82
   7   0 -11   -0.77    3.12
  -7   0  11   -2.85    2.42
  -7   0  11    1.80    2.19
  -7   0  12   -2.93    2.65
   7   0 -12   21.97    3.24
  -7   0  12   -2.81    2.46
   7   0 -13    0.33    3.06
  -7   0  13    2.21    3.41
  -7   0  13   -0.74    2.26
   7   0 -14    3.96    3.02
  -7   0  14    1.00    3.46
  -7   0  14   -3.15    2.32
   7   0 -15    6.36    3.20
  -7   0  15   -0.51    2.45
  -7   0  15   -1.86    2.31
   7   0 -16   -0.26    2.19
  -7   0  16    1.88    3.54
  -7   0  16   -0.42    3.32
   7   0 -17   -1.31    3.28
  -7   0  17    3.92    3.64
  -7   0  17   -4.46    2.44
  -7   0  18    1.85    2.34
  -7   0  18   -1.47    3.76
   7   0 -18   -2.82    2.37
   7   1  -1   10.61    3.58
   7  -1  -1   10.32    3.39
   7  -1  -1    8.93    2.39
   7   1  -2 4941.45   59.60
   7  -1  -2 4408.93   46.22
   7   1  -2 4219.60   48.95
  -7   1   2 5072.57   51.77
   7   1  -2 4927.84   63.68
   7   1  -3  104.51    4.09
   7  -1  -3  113.58    3.93
  -7   1   3  123.00    3.96
  -7  -1   3   90.11    3.98
   7   1  -3  101.93    3.31
  -7  -1   3  107.05    3.35
   7   1  -4  225.71    5.28
   7  -1  -4  248.20    4.50
  -7  -1   4  245.88    5.41
   7  -1  -4  247.96    6.89
  -7   1   4  244.95    4.50
   7   1  -4  240.28    5.01
  -7  -1   4  253.22    5.14
   7  -1  -5  380.63    8.91
   7   1  -5  338.03    5.62
  -7   1   5  419.15    9.28
   7  -1  -5  454.32    6.60
  -7  -1   5  423.18    6.81
  -7   1   5  469.97    6.71
   7   1  -5  435.99    6.47
  -7  -1   5  405.00    6.29
   7   1  -6 4345.06   37.13
   7  -1  -6 4350.20   37.11
  -7  -1   6 3638.89   31.18
  -7  -1   6 3710.81   33.03
  -7   1   6 4490.23   39.07
   7  -1  -6 3444.18   41.85
   7   1  -6 3811.82   38.10
  -7  -1   7  144.11    5.03
   7   1  -7  121.06    3.87
  -7  -1   7  135.39    5.29
   7  -1  -7  146.84    4.95
  -7   1   7  130.90    5.69
  -7   1   7  116.63    3.60
   7   1  -7  128.38    4.60
  -7  -1   8 2287.69   21.20
  -7   1   8 2745.35   23.14
  -7   1   8 2850.11   28.69
  -7  -1   8 2894.08   25.29
   7   1  -8 2586.53   26.05
   7  -1  -8 2837.77   23.27
   7   1  -8 2793.73   24.85
  -7  -1   9   22.93    2.67
  -7   1   9   23.21    3.42
   7   1  -9   25.86    3.67
   7   1  -9   23.31    3.47
   7  -1  -9   20.42    2.50
  -7   1   9   24.04    3.83
  -7  -1   9   22.29    3.63
  -7   1  10  139.11    3.74
  -7  -1  10  132.95    3.99
   7   1 -10  125.91    3.71
   7  -1 -10  116.63    2.93
   7   1 -10  107.66    2.97
  -7   1  10   90.06    3.28
  -7  -1  10  136.33    3.91
  -7   1  11   53.53    3.31
   7   1 -11   47.18    3.34
   7  -1 -11   39.39    2.40
  -7  -1  11   41.62    2.57
  -7   1  11   49.47    3.86
  -7  -1  11   47.41    3.59
  -7  -1  12  167.05    3.55
  -7   1  12  196.74    4.15
  -7   1  12  189.22    4.77
   7   1 -12  196.73    4.30
   7  -1 -12  175.83    3.25
  -7  -1  12  176.64    3.63
  -7   1  13   -1.11    2.30
   7   1 -13    0.98    3.28
  -7   1  13   -2.59    3.50
   7  -1 -13    4.80    3.24
  -7  -1  13    4.29    3.46
  -7  -1  13    2.54    3.34
  -7   1  14   20.75    2.39
   7   1 -14   25.64    2.43
   7  -1 -14   33.67    3.21
  -7  -1  14   19.82    2.54
  -7   1  14   18.49    2.68
  -7  -1  14   25.39    2.58
  -7   1  15    4.48    2.25
   7   1 -15   -1.67    3.20
   7  -1 -15    7.75    3.22
  -7   1  15    5.53    3.69
  -7  -1  15    8.16    3.56
  -7  -1  15    4.74    2.34
  -7   1  16   92.88    3.67
   7   1 -16   73.17    2.76
   7  -1 -16   73.40    3.65
  -7   1  16  102.73    4.37
  -7  -1  16   69.78    2.95
  -7  -1  16   96.29    3.96
  -7   1  17    7.07    3.32
   7   1 -17    8.62    2.40
   7  -1 -17    3.75    2.35
  -7  -1  17    9.22    2.41
  -7   1  17   10.17    3.99
  -7  -1  17    9.48    3.65
  -7   1  18   -0.19    3.33
   7  -1 -18    5.63    3.31
   7   1 -18    7.86    3.35
  -7  -1  18    1.74    3.62
   7  -2  -1   -0.55    3.97
   7   2  -1    1.39    4.77
   7  -2  -1    1.19    2.85
   7   2  -1   -3.63    4.34
   7   2  -2    0.98    2.88
   7  -2  -2   -0.38    3.79
   7   2  -2    0.26    4.00
  -7   2   2   -1.09    3.77
   7   2  -2    0.89    5.47
   7   2  -3    0.27    5.21
   7  -2  -3    0.15    2.65
  -7   2   3   -0.40    3.70
  -7  -2   3   -3.53    4.07
   7   2  -3    2.31    4.09
   7   2  -4   -2.20    3.01
  -7  -2   4   -4.93    3.11
   7  -2  -4   -0.73    2.82
  -7   2   4    2.20    3.84
  -7  -2   4   -0.72    4.18
   7  -2  -4    0.90    7.60
   7   2  -4   -0.41    5.12
  -7  -2   5   14.57    4.66
  -7  -2   5    5.75    5.68
  -7   2   5    3.05    3.98
   7   2  -5   -0.07    4.34
   7   2  -5    2.27    4.64
   7  -2  -5   -1.93    4.11
   7   2  -6   14.97    3.23
   7  -2  -6    0.36    2.90
  -7  -2   6   12.15    4.60
  -7  -2   6   25.68    4.61
  -7   2   6    5.11    3.71
   7   2  -6   11.39    4.36
  -7  -2   7    0.76    4.02
  -7  -2   7    3.31    4.06
  -7   2   7   -0.16    3.45
   7   2  -7    1.33    3.91
  -7   2   7    0.10    5.75
   7   2  -7   -3.12    4.09
   7  -2  -7    1.19    3.64
  -7   2   8    1.51    4.29
  -7  -2   8    3.20    3.50
  -7   2   8    2.15    3.12
   7   2  -8   -0.18    3.34
  -7  -2   8    9.66    3.66
   7  -2  -8    1.18    2.40
   7   2  -8    3.43    2.61
  -7   2   9   -0.49    3.48
  -7   2   9    0.23    2.95
   7   2  -9   -1.17    3.34
   7  -2  -9    5.40    3.08
   7   2  -9    3.86    3.26
  -7  -2   9    1.56    3.43
  -7  -2   9    1.70    3.28
  -7  -2  10    6.69    2.44
  -7   2  10   -0.48    2.87
   7   2 -10    2.39    3.33
  -7   2  10   -0.74    4.26
   7  -2 -10   -0.44    3.10
   7   2 -10    8.10    2.43
  -7  -2  10    9.01    3.32
  -7  -2  11   -0.08    3.35
  -7   2  11   -1.24    2.20
   7   2 -11    0.45    2.39
   7   2 -11    3.11    3.34
   7  -2 -11    1.35    3.23
  -7   2  11   -0.32    3.51
  -7  -2  11   -2.28    3.47
  -7  -2  12    5.34    2.40
  -7   2  12    0.53    3.14
   7   2 -12    8.35    3.55
  -7   2  12   -1.51    4.50
   7  -2 -12   -0.18    3.27
  -7  -2  12    4.12    2.57
  -7  -2  13   -3.70    3.29
  -7   2  13    0.82    3.28
   7   2 -13   -2.74    3.38
  -7   2  13    1.22    4.66
   7  -2 -13   -0.27    2.40
  -7  -2  13    2.13    2.49
  -7  -2  14   -1.84    2.33
   7   2 -14    0.44    2.41
  -7   2  14   -0.06    2.26
   7  -2 -14   -5.22    2.32
  -7   2  14    0.22    3.71
  -7  -2  14    2.30    3.50
   7   2 -15    1.87    2.34
  -7   2  15    3.02    2.40
  -7  -2  15   -2.12    2.39
   7  -2 -15   -0.59    2.34
  -7  -2  15    0.83    3.56
  -7   2  15    0.65    3.79
  -7  -2  16   -0.15    2.36
  -7   2  16   -0.71    2.42
   7   2 -16    1.08    2.39
   7  -2 -16   -0.48    2.43
  -7   2  16    0.75    3.76
  -7  -2  16    0.78    3.61
  -7  -2  17   -0.35    3.41
  -7   2  17   -1.06    3.49
   7  -2 -17    2.27    3.44
   7   2 -17    2.42    3.39
  -7   2  17    0.87    3.97
  -7  -2  17   -0.25    3.60
   7  -3  -1    8.48    3.41
   7   3  -1   11.33    4.77
   7  -3  -1    7.41    3.64
   7   3  -1   10.30    5.00
   7   3  -1   10.24    2.47
   7  -3  -1   13.00    3.86
   7   3  -2 2672.46   24.10
   7  -3  -2 2897.67   30.08
  -7   3   2 2868.58   31.33
   7  -3  -2 3096.22   39.67
   7  -3  -3  204.94    6.05
  -7  -3   3  207.52    3.78
   7  -3  -3  237.11    5.27
   7   3  -3  211.59    3.84
  -7   3   3  232.89    4.87
   7   3  -4  668.76    7.57
   7  -3  -4  538.49   10.70
   7  -3  -4  687.46    8.95
  -7   3   4  634.87    8.24
  -7  -3   4  555.91    6.39
  -7  -3   5   10.56    2.48
   7   3  -5   11.48    5.05
   7   3  -5   11.24    2.48
  -7  -3   5   10.27    4.25
  -7   3   5   13.44    3.14
   7  -3  -5   14.33    3.49
   7  -3  -6  468.91    5.81
   7   3  -6  528.61   10.13
  -7  -3   6  455.12    5.39
  -7  -3   6  489.75    8.26
  -7   3   6  538.16    6.90
   7   3  -6  461.86    5.39
   7   3  -7   49.08    4.95
  -7  -3   7   38.49    3.64
  -7  -3   7   42.86    3.54
  -7   3   7   42.86    3.33
   7   3  -7   43.35    3.55
   7  -3  -7   47.95    3.51
   7   3  -8   50.03    3.44
  -7  -3   8   42.89    3.65
   7   3  -8   47.00    3.99
  -7   3   8   46.06    2.42
  -7  -3   8   38.09    2.55
   7  -3  -8   47.97    3.41
  -7   3   9    3.22    2.24
  -7   3   9    6.46    6.00
   7   3  -9    7.05    3.63
   7  -3  -9   10.90    3.31
   7   3  -9    5.37    3.28
  -7  -3   9    8.25    2.39
  -7  -3   9    7.71    3.35
   7   3 -10  374.31    6.22
   7   3 -10  454.44    5.85
  -7   3  10  388.46    5.26
  -7  -3  10  394.79    4.89
  -7   3  10  380.99    8.35
   7  -3 -10  475.37    6.03
  -7  -3  10  384.54    6.35
  -7   3  11    0.05    4.64
  -7  -3  11    0.13    2.38
   7   3 -11    0.75    2.46
  -7   3  11   -2.33    3.23
   7  -3 -11   -1.39    3.45
   7   3 -11    0.77    3.73
  -7  -3  11   -2.26    3.39
  -7  -3  12  238.79    3.91
  -7   3  12  256.81    4.14
   7  -3 -12  296.23    4.27
  -7   3  12  304.18    6.90
  -7  -3  12  219.21    4.23
   7   3 -12  301.58    5.91
  -7  -3  13    5.61    3.44
  -7   3  13    5.67    2.38
  -7  -3  13    4.74    2.32
   7  -3 -13    8.72    3.53
   7   3 -13    3.18    3.56
  -7   3  13    3.82    3.62
  -7  -3  14    4.11    3.24
  -7   3  14   -0.68    3.41
   7  -3 -14    7.74    3.53
   7   3 -14    0.33    3.58
  -7   3  14    2.26    3.67
  -7  -3  14    5.35    2.42
  -7  -3  15   10.07    2.44
  -7   3  15   17.15    3.48
   7  -3 -15   11.87    2.63
  -7   3  15   14.82    4.78
   7   3 -15   13.09    3.60
  -7  -3  15    8.78    3.59
  -7  -3  16    3.45    2.50
  -7   3  16    1.04    3.63
   7  -3 -16    9.37    3.69
   7   3 -16    2.56    3.57
  -7   3  16    2.16    3.84
  -7  -3  16    1.44    2.57
   7   4  -1    3.88    3.34
   7  -4  -1   -0.37    3.20
   7  -4  -1    0.58    3.29
   7  -4  -1   -2.18    3.27
   7  -4  -2    0.90    4.09
   7   4  -2    2.79    3.47
   7  -4  -2   -0.75    2.39
   7   4  -3    0.74    2.28
   7  -4  -3    0.04    4.04
   7  -4  -3    1.66    3.31
  -7  -4   3    1.12    3.21
  -7   4   3   -0.07    2.96
   7   4  -4    3.03    2.46
   7  -4  -4    1.80    3.18
   7  -4  -4    0.42    4.27
  -7   4   4    0.02    2.97
  -7  -4   4   11.61    3.40
   7   4  -5    0.74    3.32
   7  -4  -5   -3.76    3.33
  -7  -4   5    1.03    3.16
  -7   4   5    1.67    2.99
   7   4  -6    4.58    7.95
  -7  -4   6   14.94    2.50
  -7  -4   6    7.76    6.64
  -7   4   6   -1.07    2.37
   7   4  -6   17.47    2.49
   7  -4  -6    4.87    3.30
  -7  -4   7   -0.35    2.26
  -7  -4   7    0.52    4.27
  -7   4   7   -1.11    2.29
   7  -4  -7    2.19    3.35
   7   4  -7    2.79    3.20
   7   4  -7    0.92    4.92
  -7  -4   8   29.55    3.41
  -7  -4   8    5.82    3.39
   7   4  -8    7.85    5.02
  -7   4   8    3.21    2.34
   7  -4  -8   -0.94    2.46
   7   4  -8    8.76    2.30
  -7  -4   9   -0.27    4.11
  -7  -4   9   -0.10    2.38
  -7   4   9    4.93    3.31
   7   4  -9    4.22    3.80
   7  -4  -9    1.47    3.37
   7   4  -9    0.79    2.24
  -7  -4  10    2.61    3.23
  -7  -4  10    4.80    2.33
  -7   4  10    3.11    3.25
   7   4 -10   -1.24    3.78
   7  -4 -10    0.85    2.42
   7   4 -10    1.63    2.26
  -7   4  11   -0.19    2.30
   7   4 -11    2.84    3.32
  -7  -4  11   -0.44    2.42
   7   4 -11   -0.39    3.63
   7  -4 -11    4.33    3.35
  -7  -4  11   -1.88    3.17
  -7   4  12   -0.83    5.91
  -7   4  12    0.76    3.31
   7   4 -12   -0.16    3.55
   7  -4 -12   -0.94    3.34
  -7  -4  12    1.43    3.35
   7   4 -12    1.93    2.34
  -7   4  12    2.28    6.32
  -7  -4  12   -1.92    3.16
  -7   4  13    6.45    3.30
   7  -4 -13    3.66    3.53
  -7  -4  13    7.77    3.30
   7   4 -13   -5.12    3.66
  -7   4  13   -0.43    4.95
  -7  -4  13   -0.42    3.20
  -7  -4  14   -2.39    2.53
  -7   4  14   -0.57    2.52
   7  -4 -14    2.07    3.55
   7   4 -14   -3.71    3.70
  -7   4  14    0.13    4.44
  -7  -4  14   -2.20    3.36
  -7  -4  15    1.38    3.47
  -7   4  15    3.06    3.66
   7  -4 -15    1.99    3.70
   7   4 -15    0.22    3.68
  -7   4  15    1.86    4.45
  -7  -4  15    4.32    3.30
   7   5  -1  416.28    6.69
   7  -5  -1  425.55    8.24
   7  -5  -1  402.79    7.56
   7  -5  -1  422.14    8.07
   7   5  -2   13.83    2.70
   7  -5  -2   13.13    4.33
   7  -5  -2   20.65    3.71
   7  -5  -2    8.24    3.48
   7   5  -3   -1.06    3.45
   7  -5  -3    4.33    3.49
  -7  -5   3    5.11    2.44
   7  -5  -3    5.64    3.48
   7   5  -4  131.32    3.99
   7  -5  -4  130.17    4.37
  -7  -5   4  106.65    3.18
  -7   5   4  119.84    4.02
  -7  -5   5    3.59    3.35
  -7   5   5    7.62    3.07
   7   5  -5   11.47    3.42
   7  -5  -5    8.73    3.33
  -7  -5   6    4.46    2.32
  -7   5   6    2.66    2.17
   7   5  -6   12.14    3.29
   7  -5  -6    9.75    3.31
  -7   5   7   50.63    3.57
  -7  -5   7   41.10    3.50
   7  -5  -7   51.32    3.53
   7   5  -7   44.36    3.33
  -7  -5   8   28.86    3.29
  -7  -5   8   25.31    5.45
  -7   5   8   29.38    3.55
  -7  -5   8   29.63    6.85
   7  -5  -8   28.77    2.57
   7   5  -8   30.41    3.40
  -7  -5   9    1.79    4.21
  -7   5   9    3.18    3.34
   7   5  -9    5.90    6.05
  -7  -5   9    2.25    2.49
   7   5  -9    2.34    2.38
   7  -5  -9    1.26    3.33
   7   5 -10   96.34    3.67
  -7  -5  10   78.14    4.29
  -7  -5  10   85.55    2.95
   7   5 -10  108.80    6.66
  -7   5  10  100.32    4.13
   7  -5 -10   79.81    3.06
  -7  -5  11   11.26    4.11
  -7   5  11   15.63    3.53
   7   5 -11   14.28    5.41
   7  -5 -11   13.45    3.55
   7   5 -11   13.27    3.35
  -7  -5  11   11.61    2.54
  -7  -5  12   68.46    4.02
  -7  -5  12   91.77    4.00
  -7   5  12   99.33    4.29
   7  -5 -12   86.95    3.17
   7   5 -12   98.39    5.68
  -7  -5  13    0.55    3.26
  -7  -5  13    5.08    3.51
  -7   5  13    3.37    3.54
   7  -5 -13    0.77    2.64
   7   5 -13    3.27    4.09
   7   6  -1    0.04    3.64
   7  -6  -1   -1.49    4.25
   7  -6  -1    0.13    3.51
   7  -6  -1   -0.77    3.46
   7   6  -2    1.01    2.57
   7  -6  -2    1.40    3.43
   7  -6  -2   -0.37    3.51
   7  -6  -2   -0.82    3.28
   7  -6  -3   -0.63    3.97
   7  -6  -3    0.83    3.33
   7  -6  -3    0.02    3.54
   7   6  -3   -1.29    3.62
   7   6  -4    7.07    3.44
  -7  -6   4    0.72    2.47
   7  -6  -4    2.69    3.22
  -7  -6   5    9.01    3.47
  -7   6   5    0.82    3.72
   7  -6  -5   -0.16    4.06
   7   6  -5    3.57    3.49
  -7  -6   6   -1.70    2.41
  -7   6   6    1.61    2.92
   7  -6  -6    3.75    3.25
   7   6  -6   -2.02    2.33
  -7  -6   7    6.91    3.39
  -7   6   7    2.70    3.78
   7  -6  -7    2.59    3.28
   7   6  -7    8.19    3.27
  -7   6   8    2.76    3.33
   7  -6  -8    0.40    3.34
  -7  -6   8    1.68    3.27
   7   6  -8    4.88    3.27
  -7  -6   9    2.31    2.31
  -7   6   9   -0.41    3.51
   7  -6  -9    3.71    3.48
   7   6  -9    4.31    3.28
  -7  -6  10    1.63    2.34
  -7  -6  10    0.94    6.63
  -7   6  10   -0.02    3.60
   7  -6 -10   -1.23    3.55
  -7  -6  10   -0.07    8.43
   7   6 -10    1.48    3.23
   7  -7  -1    9.31    4.33
   7  -7  -1   10.40    5.19
   7  -7  -1    9.72    4.01
   7   7  -1    5.65    3.94
   7  -7  -2    7.14    4.07
   7  -7  -2   10.51    4.31
   7  -7  -2    8.13    3.54
   7   7  -2    7.30    2.78
   7  -7  -3    0.66    4.07
   7  -7  -3   -0.90    4.21
   7   7  -3   -2.29    2.59
   7  -7  -4   68.96    5.57
   7  -7  -4   37.67    4.17
   7   7  -4   37.24    3.01
   6   0  -1    0.86    4.39
   6   0  -1   -0.66    3.18
   6   0  -3    0.16    4.50
   6   0  -3    2.24    4.66
  -6   0   3    2.76    4.42
   6   0  -4 4904.42   47.01
  -6   0   4 4477.32   45.06
  -6   0   4 4467.27   43.22
   6   0  -4 4576.94   45.54
   6   0  -5   -1.78    3.47
  -6   0   5   -0.39    3.55
  -6   0   5    1.57    3.60
   6   0  -5   -0.60    3.68
  -6   0   6 1103.10   11.26
   6   0  -6 1228.58   14.48
  -6   0   6 1281.42   14.19
   6   0  -6 1194.49   12.61
  -6   0   7   -0.08    2.86
  -6   0   7    0.63    3.30
   6   0  -7    1.64    4.16
   6   0  -7    1.66    2.77
   6   0  -8   16.66    2.98
   6   0  -8   13.19    2.87
  -6   0   8   18.06    4.37
  -6   0   8   14.97    4.41
   6   0  -9    0.65    3.56
  -6   0   9    0.86    2.62
  -6   0   9    4.12    3.66
   6   0 -10 2303.14   20.39
  -6   0  10 2841.57   29.53
  -6   0  10 2208.99   18.43
   6   0 -11    0.96    3.05
  -6   0  11   -0.82    3.26
  -6   0  11    6.81    3.21
  -6   0  12 1823.86   20.78
   6   0 -12 1312.87   12.35
  -6   0  12 1482.41   13.05
   6   0 -13    0.71    3.14
  -6   0  13   -3.75    3.29
  -6   0  13    1.80    3.33
   6   0 -14    0.60    3.05
  -6   0  14   -3.27    3.42
  -6   0  14    1.87    3.18
   6   0 -15    2.90    2.20
  -6   0  15    2.64    3.39
  -6   0  15    4.95    2.39
   6   0 -16   -4.65    3.10
  -6   0  16   -1.05    3.49
  -6   0  16   -0.97    3.29
   6   0 -17    1.18    2.34
  -6   0  17    4.63    3.64
  -6   0  17    2.56    3.40
   6   1  -1    0.60    2.46
   6  -1  -1   -1.85    3.51
   6  -1  -2    0.29    3.54
   6   1  -2   -0.09    3.39
  -6   1   2   -0.06    3.47
   6   1  -2   -0.16    2.74
  -6  -1   2    0.47    3.67
   6   1  -3   -1.76    3.75
   6   1  -3    0.82    3.43
   6  -1  -3    0.30    2.37
  -6  -1   3    0.19    3.84
  -6   1   3   -1.35    3.35
  -6  -1   3    1.26    3.28
   6   1  -4    0.15    2.36
   6  -1  -4    0.06    4.65
   6   1  -4   -1.37    3.53
  -6  -1   4   -0.95    3.40
   6  -1  -4    0.29    2.51
  -6   1   4    0.00    3.45
  -6  -1   4    1.73    3.53
   6   1  -5   -0.10    2.71
   6  -1  -5   -0.61    3.56
   6  -1  -5   -0.31    3.60
  -6  -1   5    0.16    3.61
  -6   1   5   -0.22    2.46
  -6   1   5   -0.12    3.99
   6   1  -5   -1.31    3.24
  -6  -1   5    1.70    2.73
  -6  -1   6   16.15    4.08
  -6   1   6    4.64    3.91
  -6  -1   6   19.42    3.02
  -6   1   6    6.00    4.30
   6   1  -6   12.86    3.82
   6   1  -6   32.92    4.21
   6  -1  -6    5.11    2.81
  -6   1   7    1.10    4.33
  -6  -1   7   12.80    4.68
   6   1  -7    9.88    4.12
   6  -1  -7    7.81    4.37
   6   1  -7    9.15    4.70
  -6   1   7    2.55    4.96
  -6  -1   7    6.61    4.38
   6   1  -8    6.76    3.84
  -6  -1   8    1.06    3.13
   6  -1  -8    1.15    4.05
  -6   1   8    2.72    3.92
   6   1  -8    5.82    4.10
  -6   1   8    3.27    5.31
  -6  -1   8   10.72    4.03
  -6  -1   9   -5.68    3.69
  -6   1   9   -0.62    2.36
  -6   1   9    3.43    3.77
   6   1  -9    6.09    3.35
   6  -1  -9   -0.61    3.41
   6   1  -9    4.81    3.50
  -6  -1   9    0.24    3.52
  -6   1  10   -2.99    3.20
   6   1 -10   -0.71    2.25
   6  -1 -10   -1.07    2.25
  -6   1  10   -4.50    3.32
  -6  -1  10   -9.20    3.40
  -6  -1  10   31.81    3.44
  -6  -1  11   -0.35    3.35
   6   1 -11   -0.65    2.21
   6  -1 -11    2.28    2.25
  -6   1  11    0.32    3.39
  -6  -1  11   -0.54    3.27
  -6   1  11   -1.01    3.16
  -6   1  12   -0.30    2.29
   6  -1 -12   -0.89    3.24
  -6  -1  12   -6.09    3.44
   6   1 -12   -7.27    3.16
  -6   1  12   -4.60    3.50
  -6  -1  12    1.35    3.35
  -6  -1  13   -2.88    3.24
   6   1 -13    2.11    3.16
   6  -1 -13   -4.04    3.27
  -6  -1  13   -0.99    2.43
  -6   1  13   -1.90    3.52
  -6   1  13   -3.75    3.29
   6   1 -14   -2.56    2.26
  -6  -1  14    0.05    3.26
   6  -1 -14    8.23    3.13
  -6  -1  14   -1.16    3.43
  -6   1  14    1.10    3.49
  -6   1  14    2.93    3.19
   6   1 -15    0.59    2.23
   6  -1 -15    2.29    3.12
  -6  -1  15    4.41    3.28
  -6   1  15    2.00    2.24
  -6  -1  15    1.09    2.41
  -6   1  15    0.56    3.63
   6   1 -16   -4.60    3.24
  -6   1  16   -0.88    3.78
   6  -1 -16    2.70    2.24
  -6   1  16    4.01    3.23
  -6  -1  16   -1.36    2.54
  -6  -1  16   -6.08    3.44
  -6   1  17    1.43    2.24
   6  -1 -17    0.51    3.18
  -6  -1  17   -2.10    2.42
  -6   1  17    1.15    2.71
   6   1 -17    0.61    3.26
  -6  -1  17   -0.37    2.49
   6   2  -1 1265.09   14.98
   6  -2  -1 1316.51   16.05
   6   2  -1 1394.14   19.73
   6   2  -2 3983.65   36.15
   6  -2  -2 4381.88   45.16
  -6   2   2 4286.34   44.29
  -6  -2   2 4435.64   41.70
   6   2  -3 1760.95   22.78
   6   2  -3 1969.02   18.30
   6  -2  -3 2039.32   21.99
  -6   2   3 1928.81   21.21
  -6  -2   3 1635.49   24.03
  -6  -2   3 1950.16   18.42
   6  -2  -3 2063.85   29.09
   6   2  -4  296.81    5.65
   6  -2  -4  320.48    5.98
  -6  -2   4  276.07    7.57
  -6   2   4  317.75    5.78
  -6  -2   4  275.67    4.72
   6   2  -4  245.91    6.60
   6   2  -5  729.45    8.07
   6  -2  -5  948.68   10.44
  -6  -2   5  785.01   10.63
  -6   2   5  926.23   10.53
   6   2  -5  772.88   11.66
  -6  -2   5  760.52    8.32
  -6  -2   6 1603.31   17.25
  -6  -2   6 1508.27   13.52
  -6   2   6 1643.65   15.97
   6   2  -6 1533.96   18.47
   6   2  -6 1594.69   14.08
   6  -2  -6 1393.97   12.86
   6   2  -7   -0.56    4.12
  -6  -2   7   -4.24    4.06
  -6   2   7   -0.27    3.44
   6  -2  -7    0.97    2.56
   6   2  -7   -2.05    4.09
  -6   2   7   -0.44    4.83
  -6  -2   7    1.47    2.77
  -6  -2   8  316.31    4.42
  -6   2   8  300.01    4.29
  -6   2   8  365.72    7.93
   6   2  -8  364.11    6.23
   6  -2  -8  287.40    4.19
   6   2  -8  370.70    5.43
  -6  -2   8  342.66    5.88
  -6  -2   9   30.56    3.41
  -6   2   9   31.70    3.05
   6   2  -9   27.18    2.58
  -6   2   9   31.25    4.34
   6  -2  -9   24.17    2.34
   6   2  -9   29.36    3.40
  -6  -2   9   26.39    2.53
  -6  -2  10  409.54    5.64
  -6   2  10  346.45    4.52
   6   2 -10  417.69    6.36
   6  -2 -10  445.60    5.53
   6   2 -10  378.70    4.78
  -6  -2  10  335.95    4.98
  -6   2  10  449.76    7.71
  -6  -2  11   59.75    2.60
  -6   2  11   88.77    4.75
   6   2 -11   74.48    3.73
  -6   2  11   81.36    3.47
   6  -2 -11   82.76    3.56
  -6  -2  11   78.71    3.76
  -6  -2  12  524.83    7.21
  -6   2  12  518.25    6.43
   6   2 -12  538.22    7.44
   6  -2 -12  404.59    4.91
  -6  -2  12  511.84    7.04
  -6   2  12  520.67    7.71
   6   2 -13  123.33    4.09
  -6   2  13   93.76    2.90
  -6  -2  13   99.30    3.15
   6  -2 -13  116.52    2.95
  -6   2  13  112.58    4.52
  -6  -2  13  110.99    3.77
  -6   2  14   38.33    3.47
  -6  -2  14   44.51    3.45
   6   2 -14   34.08    3.47
   6  -2 -14   40.50    2.59
  -6   2  14   42.31    3.96
  -6  -2  14   40.01    3.65
  -6   2  15   77.47    3.75
   6  -2 -15   64.43    2.82
  -6   2  15   69.45    4.14
  -6  -2  15   76.74    3.88
   6   2 -15   63.40    3.68
  -6  -2  15   70.59    3.63
  -6  -2  16   85.28    3.01
  -6   2  16   78.81    2.92
   6  -2 -16  108.72    3.99
   6   2 -16   98.96    4.00
  -6  -2  16  112.26    4.23
  -6   2  16  124.74    4.68
  -6  -2  17   14.59    3.66
  -6   2  17   11.67    3.56
   6  -2 -17    9.66    2.54
   6   2 -17   14.59    3.46
  -6   2  17   14.94    2.85
  -6  -2  17   17.50    3.78
   6  -3  -1    0.38    2.44
   6   3  -1   -1.45    3.66
   6  -3  -1    0.25    2.60
   6   3  -1    0.32    5.52
   6   3  -1    0.30    5.65
   6  -3  -1   -1.71    3.82
   6   3  -2   -4.20    3.80
   6  -3  -2    1.50    2.55
  -6  -3   2   -1.88    2.61
   6  -3  -2   -0.26    5.00
  -6   3   2    0.55    3.51
   6   3  -3   -1.06    3.84
   6  -3  -3   -0.11    4.66
  -6  -3   3    2.42    3.69
   6  -3  -3    0.38    3.73
  -6   3   3    0.21    3.38
   6   3  -4    1.64    3.57
   6  -3  -4    0.22    3.65
  -6  -3   4   -1.51    3.58
  -6   3   4   -0.11    2.37
   6  -3  -5   -2.25    3.50
   6   3  -5    6.91    3.54
  -6  -3   5    1.99    5.01
  -6   3   5   -0.37    3.16
   6   3  -5    2.21    5.07
  -6  -3   5    6.32    3.48
  -6  -3   6   -0.17    3.64
  -6   3   6    2.67    2.23
   6   3  -6   -2.03    4.91
  -6  -3   6    0.27    3.33
   6   3  -6    2.15    3.24
   6  -3  -6    1.35    3.27
  -6  -3   7    6.27    3.31
   6   3  -7    7.85    3.79
  -6   3   7    0.84    3.17
  -6  -3   7   14.07    3.41
   6   3  -7   10.98    3.38
   6  -3  -7   -3.14    3.25
  -6  -3   8   -5.91    3.34
  -6   3   8    1.14    3.17
   6   3  -8   -1.47    3.58
  -6   3   8   -1.73    6.55
  -6   3   8    0.81    6.01
   6  -3  -8   -3.07    2.40
   6   3  -8    6.18    3.28
  -6  -3   8   -3.35    3.22
   6   3  -9    1.05    3.75
  -6  -3   9   -0.66    3.42
  -6   3   9    2.49    3.16
   6  -3  -9   -6.10    2.46
   6   3  -9    2.06    2.39
  -6   3   9   -0.02    5.08
  -6  -3   9    0.30    3.42
  -6   3  10    0.95    3.26
  -6  -3  10    5.19    3.63
   6   3 -10    5.31    2.44
  -6  -3  10   16.62    3.70
  -6   3  10    1.02    4.68
   6  -3 -10   -2.80    3.50
   6   3 -10    5.00    3.79
  -6  -3  11    3.17    3.46
  -6   3  11    0.92    3.27
   6  -3 -11   -1.46    2.43
   6   3 -11    1.94    2.46
   6   3 -11    3.04    3.77
  -6   3  11   -1.48    3.77
  -6  -3  11    1.69    3.40
  -6  -3  12   -4.12    2.37
  -6   3  12    1.96    3.33
  -6   3  12    2.36    3.74
   6  -3 -12   -4.23    3.52
   6   3 -12    2.25    3.61
  -6  -3  12    3.42    3.49
  -6  -3  13    4.00    3.28
  -6   3  13   -3.62    3.34
   6  -3 -13   -0.64    3.39
   6   3 -13    3.61    2.54
  -6   3  13    1.71    3.66
  -6  -3  13   -2.77    3.44
  -6   3  14   -0.46    2.33
   6  -3 -14    3.74    3.54
   6   3 -14    4.05    3.54
  -6   3  14   -1.45    4.59
  -6  -3  14    0.98    3.51
  -6  -3  14   -1.96    2.32
  -6  -3  15    3.58    2.37
   6  -3 -15    0.75    3.60
  -6   3  15    0.35    3.55
   6   3 -15    1.18    3.53
  -6  -3  15    1.51    2.45
  -6   3  15    0.47    3.87
  -6  -3  16   -0.97    2.47
  -6   3  16    1.63    3.69
   6  -3 -16   -3.41    3.68
   6   3 -16    1.36    2.55
  -6  -3  16    1.27    3.60
  -6   3  16   -1.12    3.96
   6  -4  -1  189.22    4.77
   6  -4  -1  201.62    5.04
   6  -4  -1  203.86    4.98
   6   4  -1  197.97    4.52
   6   4  -2   48.65    2.62
   6  -4  -2   54.14    4.46
  -6  -4   2   43.35    2.46
   6  -4  -2   52.50    3.70
  -6   4   2   47.04    3.38
   6   4  -3  111.76    3.80
   6  -4  -3  105.36    4.69
   6  -4  -3  112.36    4.04
  -6   4   3  108.61    3.68
  -6  -4   3  106.95    3.80
   6   4  -4  397.48    5.16
   6  -4  -4  465.88    6.91
  -6  -4   4  420.52    6.10
  -6   4   4  436.71    6.60
   6  -4  -5   45.98    3.45
  -6   4   5   45.06    2.45
   6   4  -5   47.28    2.53
  -6  -4   5   40.80    3.51
   6   4  -6 1248.36   23.18
  -6  -4   6 1052.40   15.72
  -6   4   6 1268.18   13.83
  -6  -4   6 1164.24   11.95
   6  -4  -6 1250.64   12.87
   6   4  -6 1173.28   11.31
  -6  -4   7   71.26    4.77
   6   4  -7   64.54    2.66
  -6   4   7   80.28    2.92
  -6  -4   7   73.77    3.62
   6   4  -7   80.77    5.62
   6  -4  -7   86.25    3.75
  -6  -4   8  497.37    7.66
  -6   4   8  642.35    8.48
  -6  -4   8  566.58    6.80
   6  -4  -8  650.00    7.63
   6   4  -8  586.80   11.65
   6   4  -8  575.45    6.58
  -6  -4   9   92.04    2.86
  -6   4   9  119.32    4.05
   6   4  -9   96.80    4.67
   6   4  -9  107.08    3.67
   6  -4  -9  122.91    4.04
  -6  -4   9   89.94    3.91
  -6   4  10   57.06    3.64
   6   4 -10   33.19    4.13
   6  -4 -10   52.48    3.70
   6   4 -10   39.32    2.49
  -6   4  10   46.02    6.65
  -6   4  10   46.40    7.48
  -6  -4  10   42.03    3.49
  -6  -4  10   47.66    2.60
  -6   4  11    4.08    2.24
  -6   4  11    3.11    5.76
  -6  -4  11    5.16    3.41
   6   4 -11    2.73    3.65
   6  -4 -11    4.32    3.49
   6   4 -11    1.70    3.32
  -6   4  11    0.91    5.06
  -6  -4  11   -0.49    3.23
  -6  -4  12  123.48    3.94
  -6   4  12  121.07    4.12
   6   4 -12  103.10    4.60
   6  -4 -12  131.10    4.18
  -6   4  12  124.71    6.46
  -6  -4  12   97.03    3.91
  -6  -4  13   15.36    3.48
  -6   4  13   13.61    2.54
   6   4 -13   12.44    3.81
   6  -4 -13   13.60    3.64
  -6   4  13   15.78    5.25
  -6  -4  13   13.14    3.43
  -6  -4  14  129.30    3.36
   6  -4 -14  167.05    4.50
   6   4 -14  151.98    5.14
  -6   4  14  153.14    5.90
  -6   4  14  138.86    3.69
  -6  -4  14  137.06    4.41
  -6  -4  15    0.36    3.58
  -6   4  15    8.83    3.79
   6   4 -15    4.42    3.75
   6  -4 -15    8.91    3.76
  -6   4  15    9.17    4.56
  -6  -4  15   10.04    3.45
   6   5  -1   -2.49    3.87
   6  -5  -1    1.64    3.49
   6  -5  -1    0.23    3.63
   6  -5  -1    0.24    3.71
   6   5  -2    2.45    3.58
   6  -5  -2    1.12    3.37
   6  -5  -2   -0.41    3.47
  -6  -5   2   10.08    3.41
   6  -5  -2    0.53    3.46
   6   5  -3   13.28    3.55
   6  -5  -3    4.38    3.45
   6  -5  -3    0.23    3.35
  -6  -5   3   18.81    3.53
  -6   5   3   -2.04    3.19
   6  -5  -4    0.74    3.41
  -6  -5   4   -2.26    3.33
  -6   5   4    3.44    3.06
   6   5  -4    2.12    2.30
  -6  -5   5   -2.45    2.30
  -6   5   5   -2.53    3.04
   6  -5  -5    2.41    3.29
   6   5  -5    3.26    2.23
  -6  -5   6    2.56    2.36
  -6   5   6    1.45    3.16
   6  -5  -6   -0.81    3.33
   6   5  -6    1.62    2.19
  -6  -5   7    8.87    3.30
  -6   5   7    0.06    3.28
   6  -5  -7    1.64    3.28
   6   5  -7    3.85    3.16
  -6  -5   8   -1.35    2.40
  -6  -5   8    1.42    4.73
  -6   5   8   -0.66    3.44
   6  -5  -8    2.44    3.40
   6   5  -8    2.38    3.28
  -6  -5   9    0.08    3.24
  -6  -5   9    1.20    3.52
  -6   5   9    1.33    3.52
   6   5  -9    0.39    4.24
   6  -5  -9    3.22    3.36
   6   5  -9    3.31    3.24
  -6  -5  10    0.75    3.35
  -6  -5  10   -3.07    3.53
  -6   5  10    0.48    2.40
   6  -5 -10    0.13    3.51
   6   5 -10    0.65    2.35
   6   5 -10    1.81    5.36
  -6  -5  11    0.39    3.32
  -6  -5  11    0.62    2.44
  -6   5  11   -0.58    2.51
   6  -5 -11   -1.21    3.55
   6   5 -11    1.90    4.28
  -6  -5  12    0.28    3.25
  -6  -5  12   -4.20    3.58
  -6   5  12    0.79    2.41
   6  -5 -12   -0.66    3.62
   6   5 -12    1.88    4.13
  -6  -5  13    2.41    3.68
  -6   5  13   -0.56    3.47
   6  -5 -13   -1.03    2.47
   6   5 -13   -2.69    5.11
  -6  -5  13   -1.25    3.23
   6   6  -1    2.94    3.66
   6  -6  -1    4.04    3.61
   6  -6  -1    5.64    3.60
   6  -6  -1    6.85    4.11
   6  -6  -2    1.67    3.28
   6  -6  -2   -0.08    4.21
   6  -6  -2    1.46    4.38
   6   6  -2    3.90    2.39
  -6  -6   3   75.07    4.03
   6  -6  -3   85.20    4.89
   6  -6  -3   80.21    4.02
   6  -6  -3   77.17    4.30
   6   6  -3   87.68    3.95
  -6  -6   4   92.72    3.27
  -6   6   4  115.35    4.26
   6  -6  -4  107.51    4.16
   6   6  -4  103.27    3.97
  -6  -6   5  155.38    3.86
  -6   6   5  184.70    5.08
   6  -6  -5  153.01    4.71
   6   6  -5  186.13    4.49
  -6  -6   6    4.81    3.25
  -6   6   6    2.65    3.14
   6  -6  -6    4.97    3.41
   6   6  -6    5.80    3.12
  -6   6   7   76.30    3.94
   6  -6  -7   81.06    3.99
   6   6  -7   76.68    2.85
  -6  -6   7   63.24    2.95
  -6  -6   8    0.36    3.35
  -6   6   8    5.59    3.41
   6  -6  -8   -0.21    3.42
   6   6  -8    1.52    2.33
  -6  -6   9   21.71    2.52
   6  -6  -9   23.04    3.70
  -6   6   9   29.07    3.70
   6   6  -9   25.66    2.49
  -6  -6  10   19.67    2.64
  -6  -6  10   23.80    5.47
   6  -6 -10   29.73    3.74
  -6   6  10   30.25    3.74
  -6  -6  10   35.84    7.81
   6   6 -10   28.10    2.54
   6  -7  -1   -0.87    3.91
   6  -7  -1    2.22    5.14
   6  -7  -1   -0.11    4.34
   6   7  -1    2.87    2.69
   6  -7  -2   -0.42    5.25
   6  -7  -2    1.24    4.77
   6   7  -2   -0.99    3.75
   6  -7  -2   -1.43    4.39
   6  -7  -3    2.07    4.15
   6  -7  -3    0.03    3.59
   6   7  -3    5.44    3.61
  -6  -7   4   -2.46    2.58
   6  -7  -4    0.39    4.84
   6  -7  -4    0.32    4.40
   6   7  -4   -0.26    3.47
   5   0  -1   -1.59    4.82
   5   0  -2    1.59    3.40
  -5   0   2   -0.24    3.30
   5   0  -3    0.85    4.91
  -5   0   3    0.51    5.07
   5   0  -3    0.82    4.89
  -5   0   3    0.32    4.98
  -5   0   4    3.75    4.57
  -5   0   4    1.62    4.68
   5   0  -4    0.53    4.57
   5   0  -4   -1.03    4.82
   5   0  -5   -0.93    2.39
  -5   0   5   -2.16    3.52
   5   0  -5   -0.51    3.65
  -5   0   5    0.92    3.80
  -5   0   6    5.88    3.55
   5   0  -6    1.68    3.38
   5   0  -6    6.72    3.75
  -5   0   6    3.77    2.80
   5   0  -7    3.07    2.71
  -5   0   7    3.05    4.24
  -5   0   7    1.29    2.87
   5   0  -8   -1.83    2.91
  -5   0   8    2.14    4.15
  -5   0   8    0.49    3.92
   5   0  -9    0.05    3.55
  -5   0   9    6.26    3.53
  -5   0   9    1.12    2.55
   5   0 -10   -0.88    2.24
  -5   0  10   -3.32    3.29
  -5   0  10   -0.47    2.31
   5   0 -11   -1.12    3.09
  -5   0  11    2.48    2.28
  -5   0  11   -0.46    3.26
  -5   0  12    1.77    2.29
   5   0 -12    1.61    2.24
  -5   0  12   -2.29    3.25
   5   0 -13   -0.19    2.25
  -5   0  13   -4.23    3.35
  -5   0  13    0.24    3.31
  -5   0  14    2.20    2.38
   5   0 -14   -0.98    3.02
  -5   0  14    1.99    2.26
   5   0 -15    0.73    2.14
  -5   0  15    3.16    2.23
  -5   0  15    1.66    2.39
   5   0 -16   -1.49    2.18
  -5   0  16    2.16    3.25
  -5   0  16   -2.65    2.47
  -5   0  17    2.28    3.63
  -5   0  17   -0.09    2.37
   5   0 -17   -4.48    3.19
   5   1  -1  571.83   10.68
   5  -1  -1  590.04    9.36
  -5   1   1  576.78    9.18
   5   1  -1  536.18    9.87
   5  -1  -2 2454.59   27.56
   5   1  -2 1874.63   24.64
  -5   1   2 2473.83   27.92
  -5  -1   2 2239.88   29.68
  -5  -1   2 2485.94   27.21
   5   1  -2 2474.30   26.98
  -5  -1   3   -2.19    4.06
   5  -1  -3    3.62    4.01
  -5  -1   3    1.64    3.90
   5   1  -3    2.85    4.15
  -5   1   3    0.61    2.80
   5   1  -3    0.37    3.94
   5  -1  -3    0.60    5.34
  -5  -1   4    3.38    2.79
   5   1  -4    2.72    3.89
   5  -1  -4    2.92    5.06
   5  -1  -4    3.10    2.65
  -5  -1   4    3.39    3.61
  -5   1   4    4.56    4.84
  -5   1   4    5.78    2.58
   5   1  -4    2.79    3.27
   5  -1  -5   78.23    3.13
  -5   1   5   92.50    5.74
  -5  -1   5   83.55    4.16
  -5  -1   5   96.99    4.54
  -5   1   5   90.83    3.92
   5   1  -5  100.41    4.49
   5   1  -5   77.11    3.85
   5  -1  -6 2597.31   22.97
  -5   1   6 2025.80   18.93
  -5   1   6 2415.30   27.68
   5   1  -6 2275.68   25.03
  -5  -1   6 2122.97   19.59
  -5  -1   6 2061.77   20.54
   5   1  -6 2187.96   20.25
  -5   1   7  613.42    7.79
   5   1  -7  608.47    8.53
   5  -1  -7  631.70    7.81
   5   1  -7  551.54    7.10
  -5  -1   7  612.82    8.22
  -5   1   7  695.84   11.15
  -5  -1   7  623.92    8.32
  -5   1   8  774.90    8.09
   5   1  -8  742.72    8.31
   5   1  -8  852.96   10.24
   5  -1  -8  921.39    9.43
  -5  -1   8  851.44    9.58
  -5   1   8  793.27   11.16
  -5  -1   8  856.68    9.78
   5   1  -9  455.69    5.92
   5  -1  -9  543.12    6.40
  -5  -1   9  510.79    6.60
  -5   1   9  475.33    7.47
  -5  -1   9  401.09    5.47
  -5   1   9  443.31    5.25
  -5   1  10 1278.91   15.62
   5  -1 -10 1326.49   11.84
   5   1 -10 1145.87   12.00
  -5  -1  10 1373.32   12.99
  -5  -1  10 1263.89   14.08
  -5   1  10 1187.62   10.83
  -5   1  11   73.27    3.52
   5  -1 -11   72.85    3.50
  -5  -1  11   57.88    2.54
   5   1 -11   71.85    3.52
  -5  -1  11   75.90    3.70
  -5   1  11   63.56    3.65
  -5   1  12  169.63    4.52
   5   1 -12  167.22    4.12
   5  -1 -12  146.21    3.12
  -5  -1  12  177.01    4.28
  -5  -1  12  176.21    4.39
  -5   1  12  155.64    3.15
   5   1 -13    4.32    3.17
  -5   1  13   -0.87    3.47
   5  -1 -13   -3.78    2.26
  -5   1  13   -0.52    2.25
  -5  -1  13    2.93    3.40
  -5  -1  13    3.43    3.22
   5  -1 -14  129.77    3.77
  -5   1  14  129.24    4.32
  -5   1  14  122.15    3.72
   5   1 -14  120.69    3.74
  -5  -1  14   96.01    3.01
  -5  -1  14   95.94    2.95
   5   1 -15   32.81    2.41
   5  -1 -15   36.55    2.40
  -5  -1  15   35.70    2.70
  -5   1  15   35.72    3.82
  -5  -1  15   43.19    3.48
  -5   1  15   33.43    2.42
   5  -1 -16  373.81    5.43
  -5   1  16  411.39    6.95
  -5  -1  16  281.25    4.54
   5   1 -16  295.69    4.56
  -5  -1  16  365.82    7.07
  -5   1  16  300.92    5.14
  -5  -1  17   15.41    2.48
  -5   1  17   21.07    3.89
   5  -1 -17   10.50    2.35
   5   1 -17   14.02    2.35
  -5  -1  17   14.57    2.60
  -5   1  17   19.06    3.29
   5   2  -1    0.86    5.32
   5   2  -1   -1.48    3.86
   5  -2  -1   -1.07    3.46
   5  -2  -1   -1.21    3.92
  -5   2   1   -0.66    3.54
   5   2  -1   -0.03    4.32
   5   2  -2    0.58    3.67
  -5  -2   2   -0.57    2.53
   5   2  -2   -0.66    6.40
   5  -2  -2    0.58    3.46
  -5   2   2    1.13    3.42
   5   2  -2    0.37    5.99
   5  -2  -2    1.12    3.77
   5  -2  -3    1.07    5.59
  -5  -2   3    1.13    2.72
   5  -2  -3    0.66    2.64
  -5   2   3   -0.17    3.48
  -5  -2   3    1.31    4.64
   5   2  -3    1.24    5.42
   5   2  -3   -2.97    3.85
   5   2  -4    4.09    4.24
   5  -2  -4   -0.43    2.75
  -5  -2   4   -1.62    4.19
  -5  -2   4    0.55    4.37
  -5   2   4    3.16    3.84
   5   2  -4    0.99    5.41
  -5  -2   5    2.52    4.64
   5  -2  -5    3.59    3.02
  -5  -2   5   -2.75    3.31
  -5   2   5    3.88    4.05
   5   2  -5   -0.57    4.98
   5   2  -5   -3.02    4.67
  -5   2   6    2.74    2.76
  -5  -2   6   32.79    4.70
   5   2  -6   12.84    4.77
  -5   2   6    2.68    6.14
   5  -2  -6    5.85    4.07
  -5  -2   6    8.55    4.45
   5   2  -6   27.05    4.60
  -5  -2   7   13.68    4.10
  -5   2   7    4.85    3.49
   5   2  -7    1.51    4.16
  -5   2   7    1.47    4.67
   5  -2  -7    4.56    3.75
  -5  -2   7    2.10    3.92
   5   2  -7    8.81    4.10
  -5   2   8   -3.60    3.16
   5   2  -8   -0.78    3.72
   5  -2  -8    1.75    3.36
  -5  -2   8   -0.94    2.55
  -5   2   8    0.23    3.71
   5   2  -8    4.89    3.46
  -5  -2   8    1.35    2.43
  -5  -2   9   -5.90    3.34
   5   2  -9    0.84    3.55
  -5   2   9   -1.76    2.95
   5  -2  -9    2.06    3.08
   5   2  -9   -1.61    3.38
  -5   2   9    0.57    3.41
  -5  -2   9    1.30    3.46
  -5   2  10   -3.19    3.12
   5   2 -10    5.03    3.46
  -5  -2  10   -4.02    2.52
   5  -2 -10    4.30    3.20
  -5  -2  10   -5.00    2.38
  -5   2  10   -2.07    3.46
  -5   2  11   -1.42    3.20
   5   2 -11    1.48    2.53
  -5  -2  11   -8.19    3.70
   5  -2 -11    1.50    2.38
  -5   2  11    0.23    3.54
  -5  -2  11   -2.97    2.39
   5   2 -12    1.59    2.45
  -5   2  12    1.05    2.33
   5  -2 -12    1.21    2.42
  -5   2  12   -0.97    3.70
  -5  -2  12    3.13    3.56
  -5  -2  12   -3.51    3.26
  -5   2  13    4.20    3.26
   5  -2 -13   -0.27    2.31
  -5  -2  13    2.86    3.27
  -5  -2  13    1.36    3.50
  -5   2  13    2.82    3.70
   5   2 -13   -0.46    3.31
  -5   2  14   -2.14    3.27
   5  -2 -14   -0.68    2.32
  -5  -2  14   -1.42    3.43
  -5   2  14    0.62    3.75
   5   2 -14    6.11    3.37
  -5  -2  14   -2.95    3.39
  -5   2  15    1.21    2.48
   5  -2 -15    5.16    3.48
   5   2 -15    0.42    3.44
  -5  -2  15    0.74    3.46
  -5  -2  15   -0.77    3.70
  -5   2  15    4.84    3.77
  -5   2  16    2.53    2.39
  -5  -2  16   -2.22    2.34
   5   2 -16    2.06    2.32
   5  -2 -16    1.37    3.49
  -5  -2  16    2.95    3.61
  -5   2  16    2.76    3.83
  -5   2  17    1.66    2.42
   5  -2 -17   -4.35    3.57
   5   2 -17   -0.41    3.42
  -5  -2  17    0.07    3.82
  -5   2  17   -1.64    4.01
  -5  -2  17    2.59    3.49
   5  -3  -1   28.33    4.29
   5   3  -1   24.46    3.90
   5  -3  -1   26.80    4.09
  -5  -3   1   24.86    3.63
   5  -3  -2  922.04   12.92
  -5  -3   2  742.26    8.24
   5  -3  -2  873.78   11.38
  -5   3   2  866.41   11.58
   5   3  -2  768.58    8.25
   5  -3  -3  319.96    6.07
   5  -3  -3  293.27    7.08
   5   3  -3  296.79    5.36
  -5   3   3  310.66    5.83
  -5  -3   3  260.11    4.32
   5  -3  -4    8.38    3.70
  -5  -3   4    9.77    3.63
  -5  -3   4    4.47    5.73
   5   3  -4    5.12    6.88
  -5   3   4    5.67    3.45
   5   3  -4    6.70    2.61
  -5  -3   5  144.27    3.38
  -5   3   5  178.46    4.44
   5   3  -5  163.04    6.67
  -5  -3   5  154.29    5.94
  -5   3   5  150.52    9.81
   5   3  -5  150.61    3.40
   5  -3  -5  179.06    4.45
  -5   3   6   21.68    6.45
  -5  -3   6   21.28    3.50
  -5   3   6   26.02    2.46
   5   3  -6   31.53    5.07
   5  -3  -6   25.51    3.46
   5   3  -6   25.10    3.55
  -5  -3   6   24.63    4.48
  -5  -3   7  503.74    6.14
  -5   3   7  534.44   11.44
  -5   3   7  532.45    6.96
   5   3  -7  525.20    8.60
   5  -3  -7  561.01    6.77
  -5  -3   7  432.53    7.06
   5   3  -7  517.67    6.20
  -5  -3   8    5.81    3.33
   5  -3  -8    6.60    3.38
   5   3  -8    3.69    3.65
  -5  -3   8    3.98    3.32
   5   3  -8    4.57    3.29
  -5   3   8    0.25    3.19
  -5  -3   9   93.16    3.73
  -5   3   9   91.38    3.66
  -5   3   9   68.09    4.38
   5  -3  -9   91.70    3.90
   5   3  -9   92.71    4.30
   5   3  -9   86.46    3.64
  -5  -3   9   80.08    3.76
   5   3 -10  426.23    6.52
  -5  -3  10  417.96    5.15
  -5   3  10  492.11    6.68
   5  -3 -10  470.06    5.48
   5   3 -10  505.53    6.30
  -5   3  10  512.89    9.19
  -5  -3  10  452.32    6.83
  -5   3  11   34.14    2.64
  -5  -3  11   38.06    3.62
   5  -3 -11   41.58    3.73
   5   3 -11   38.36    3.93
  -5  -3  11   33.97    3.77
  -5   3  11   42.14    4.87
  -5  -3  12  109.91    3.93
  -5   3  12  124.96    3.98
   5  -3 -12  109.09    3.11
   5   3 -12  122.40    4.37
  -5   3  12  139.20    5.62
  -5  -3  12  115.51    4.14
  -5  -3  13    6.69    3.24
  -5   3  13   -1.34    2.43
   5  -3 -13    1.41    2.46
   5   3 -13    3.96    3.51
  -5   3  13   -0.40    4.67
  -5  -3  13    1.10    3.51
  -5   3  14   22.90    3.70
  -5  -3  14   20.41    2.41
   5   3 -14   13.04    3.67
   5  -3 -14   35.41    3.61
  -5  -3  14   16.57    3.63
  -5   3  14   26.46    4.84
  -5  -3  15   12.58    2.47
  -5   3  15   13.58    3.59
  -5   3  15   14.37    4.74
   5  -3 -15   11.38    3.62
   5   3 -15   12.06    2.54
  -5  -3  15    9.43    3.68
  -5  -3  16   49.92    3.82
  -5   3  16   35.87    2.87
   5  -3 -16   27.65    2.86
   5   3 -16   33.81    3.85
  -5   3  16   43.15    4.42
  -5  -3  16   33.11    3.87
   5   4  -1    0.94    3.30
   5  -4  -1    0.29    3.27
   5  -4  -1   -2.78    3.33
   5  -4  -1    0.94    3.17
   5   4  -2   -2.07    2.35
  -5  -4   2    1.63    2.29
   5  -4  -2    1.31    4.04
   5  -4  -2   -0.15    3.31
  -5   4   2   -0.48    2.99
   5   4  -3    6.19    3.32
   5  -4  -3    2.30    3.29
   5  -4  -3   -0.23    3.77
  -5  -4   3    2.93    3.30
  -5   4   3    1.26    2.97
   5  -4  -4   -4.46    3.18
  -5   4   4    0.08    4.89
  -5   4   4    0.32    2.92
  -5  -4   4   -0.78    3.22
   5   4  -4    0.65    2.31
  -5  -4   5   17.49    3.39
  -5  -4   5    4.42    7.15
  -5   4   5   -1.51    3.16
  -5  -4   5    3.77    8.35
  -5   4   5    0.54    5.07
   5  -4  -5    0.28    3.25
   5   4  -5    6.65    2.41
  -5  -4   6   10.57    3.38
  -5   4   6    3.78    3.33
   5   4  -6    1.41    4.83
   5  -4  -6    3.20    3.25
  -5   4   6    4.25    5.83
   5   4  -6    4.97    3.33
  -5  -4   6    0.59    4.23
  -5  -4   7   17.45    3.37
  -5   4   7   -1.33    2.38
   5   4  -7    8.04    5.01
   5  -4  -7    0.52    2.38
  -5   4   7    0.61    6.45
   5   4  -7   19.97    3.23
  -5  -4   7    4.08    3.40
   5   4  -8   -1.84    3.78
  -5   4   8    1.08    5.72
  -5  -4   8    3.23    3.33
  -5   4   8    4.50    3.33
   5  -4  -8    1.28    3.46
   5   4  -8    7.38    3.26
  -5  -4   8   -0.67    3.86
  -5  -4   9    8.27    3.37
   5   4  -9    0.42    3.88
  -5   4   9   -1.58    2.41
   5  -4  -9   -1.43    3.52
   5   4  -9    1.57    3.24
  -5   4   9    1.32    4.84
  -5  -4   9   -2.64    3.23
  -5  -4  10   -4.64    3.40
  -5   4  10    0.23    3.37
   5   4 -10    3.84    3.67
   5  -4 -10   -2.25    3.52
  -5   4  10    0.75    4.56
  -5   4  10    2.29    5.33
   5   4 -10    3.28    2.26
  -5  -4  10    2.28    3.27
  -5  -4  11   -0.41    2.46
  -5   4  11    1.42    2.35
  -5   4  11   -1.40    4.65
   5   4 -11    3.55    3.64
   5  -4 -11   -3.19    2.52
  -5   4  11   -0.34    5.14
  -5  -4  11   -1.98    3.37
  -5  -4  12    2.03    2.40
  -5   4  12   -3.54    3.36
   5   4 -12   -1.64    3.61
   5  -4 -12   -0.77    2.43
  -5   4  12    0.66    3.79
  -5  -4  12   -2.44    3.24
  -5   4  13    2.23    3.48
  -5  -4  13    1.96    3.45
   5   4 -13    0.87    3.67
   5  -4 -13   -0.47    2.56
  -5   4  13    3.21    4.52
  -5  -4  13    0.98    2.36
  -5   4  14   -0.56    2.59
   5  -4 -14   -1.54    3.70
   5   4 -14    0.11    3.77
  -5  -4  14   -4.40    2.50
  -5   4  14    1.65    4.58
  -5  -4  14   -0.69    3.42
  -5  -4  15    2.80    3.51
   5   5  -1 1021.70   11.63
   5  -5  -1 1033.60   14.27
   5  -5  -1 1071.00   15.23
   5  -5  -1  900.97   14.79
   5   5  -2  236.05    4.87
   5  -5  -2  204.05    5.93
   5  -5  -2  224.84    5.45
   5  -5  -2  231.54    5.92
  -5  -5   2  185.29    3.91
   5  -5  -3  448.99    7.29
   5  -5  -3  445.38    8.29
  -5   5   3  440.62    7.91
  -5  -5   3  444.98    6.95
   5   5  -3  457.16    6.46
   5  -5  -4   51.88    3.65
  -5   5   4   46.01    3.32
  -5  -5   4   51.65    3.62
   5   5  -4   54.39    3.44
  -5  -5   5    6.90    2.40
  -5   5   5    7.93    3.06
   5   5  -5    3.34    3.21
   5  -5  -5    9.51    3.34
  -5  -5   6    7.96    2.38
  -5   5   6   14.21    3.26
   5  -5  -6   11.91    3.38
  -5   5   6   12.07    5.13
   5   5  -6   13.24    2.36
  -5  -5   7   47.31    5.44
  -5  -5   7   71.95    2.70
  -5   5   7   75.91    3.85
   5  -5  -7   80.77    3.88
  -5  -5   7   72.65    6.60
  -5   5   7   65.95    7.10
   5   5  -7   68.89    2.62
  -5  -5   8   38.13    4.37
  -5  -5   8   34.34    2.51
  -5   5   8   46.69    3.75
   5  -5  -8   52.17    3.71
   5   5  -8   47.62    3.28
  -5  -5   9   -0.84    2.52
  -5  -5   9    1.93    3.96
  -5   5   9    2.48    3.54
   5   5  -9    4.49    4.27
   5  -5  -9    2.08    3.53
   5   5  -9   -0.93    3.36
  -5   5  10   54.69    2.96
   5  -5 -10   67.90    3.89
  -5  -5  10   53.46    2.85
   5   5 -10   53.87    2.61
  -5  -5  10   47.83    3.65
   5   5 -10   69.02    5.92
  -5   5  11   74.05    8.25
  -5  -5  11   82.30    4.02
  -5   5  11   87.05    4.19
   5   5 -11   92.76    5.30
   5  -5 -11  103.20    4.21
  -5   5  11   75.11    8.56
  -5  -5  11   69.73    3.71
  -5  -5  12    5.47    3.49
  -5   5  12    0.95    6.03
  -5   5  12    1.88    3.55
   5  -5 -12   -4.32    3.55
   5   5 -12    0.24    4.04
  -5   5  12    0.49    6.17
  -5  -5  12    0.19    3.12
  -5  -5  13    1.88    3.72
  -5   5  13    2.63    4.95
  -5   5  13    0.83    2.56
   5  -5 -13    0.94    2.64
   5   5 -13    1.81    4.11
  -5   5  13    3.29    5.54
  -5  -5  13    6.92    3.26
   5  -6  -1    0.38    3.98
   5  -6  -1   -1.96    3.53
   5  -6  -1   -1.58    3.57
   5   6  -1   -0.02    3.49
   5  -6  -2    1.89    3.97
  -5  -6   2    0.94    2.45
   5  -6  -2   -0.20    3.54
   5   6  -2    0.45    3.42
   5  -6  -2    3.12    4.28
   5  -6  -3    1.57    3.35
   5  -6  -3    1.09    3.27
  -5  -6   3    0.42    3.45
   5   6  -3    1.66    3.30
  -5  -6   4    3.55    3.46
  -5   6   4    2.03    3.78
   5  -6  -4   -2.46    3.28
   5   6  -4    2.16    3.23
  -5   6   5    1.22    3.72
  -5  -6   5    4.17    3.33
   5  -6  -5    1.67    3.43
   5   6  -5    3.23    3.21
  -5  -6   6    5.10    3.22
  -5   6   6    0.03    3.02
   5  -6  -6   -2.90    3.31
   5   6  -6   -2.76    3.20
  -5  -6   7   15.05    3.40
   5  -6  -7    0.07    3.50
  -5   6   7    4.21    3.26
   5   6  -7    3.81    3.31
  -5  -6   8    2.16    2.31
   5  -6  -8    0.88    4.24
  -5   6   8   -0.20    3.37
   5   6  -8    4.88    3.16
  -5  -6   9   -0.10    3.45
  -5  -6   9   -0.12    4.93
   5  -6  -9   -0.50    3.45
  -5   6   9   -1.54    3.47
  -5  -6   9   -0.44    5.65
   5   6  -9    0.75    3.32
  -5  -6  10    0.31    4.32
  -5  -6  10    2.51    3.45
   5  -6 -10    2.11    3.59
  -5   6  10    2.36    3.64
  -5  -6  10    0.65    6.75
   5  -7  -1  100.73    6.36
   5  -7  -1   85.40    6.10
   5  -7  -1   83.31    4.73
   5   7  -1   65.07    3.32
   5  -7  -2  158.42    7.17
   5  -7  -2  130.90    6.01
   5   7  -2  131.50    4.59
  -5  -7   3   74.98    4.32
   5  -7  -3   96.70    6.39
   5  -7  -3   88.94    5.37
   5   7  -3   83.74    4.21
  -5  -7   4    0.17    3.66
   5  -7  -4   -0.37    4.83
   5  -7  -4   -0.55    3.66
   5   7  -4    4.21    3.38
   5  -7  -5    2.82    4.55
   4   0  -1    6.02    3.50
  -4   0   1    4.32    4.91
   4   0  -2  940.79   15.35
  -4   0   2  887.38   15.12
   4   0  -2  685.90   11.01
  -4   0   2  773.24   11.95
   4   0  -3    1.24    3.94
  -4   0   3    1.80    5.31
   4   0  -3    1.97    5.24
  -4   0   3    1.48    5.44
  -4   0   4 1702.33   18.27
   4   0  -4 1278.34   14.48
   4   0  -4 1283.38   15.90
  -4   0   4 1768.30   20.09
  -4   0   5   -0.23    2.50
   4   0  -5    1.00    2.38
   4   0  -5    0.60    3.73
  -4   0   5   -0.38    3.79
  -4   0   6 1331.39   15.79
   4   0  -6  997.95   11.10
  -4   0   6 1306.17   13.64
   4   0  -7    2.89    2.94
  -4   0   7   -2.42    3.11
  -4   0   7   -1.80    4.23
   4   0  -8  134.18    4.60
  -4   0   8  134.61    4.67
  -4   0   8  119.58    4.43
   4   0  -9    3.61    2.41
  -4   0   9    2.55    2.50
  -4   0   9    0.59    2.44
   4   0 -10  917.92    9.26
  -4   0  10  936.41    9.10
  -4   0  10  766.57   10.51
   4   0 -11    4.10    2.17
  -4   0  11    0.30    2.26
  -4   0  11    0.18    3.17
   4   0 -12 1440.86   13.94
  -4   0  12 1436.44   13.47
  -4   0  12 1329.73   18.43
  -4   0  13    1.26    3.29
   4   0 -13    3.89    2.18
  -4   0  13    7.62    3.26
   4   0 -14    9.89    3.08
  -4   0  14    8.09    2.30
  -4   0  14    8.68    3.26
  -4   0  15    1.08    3.34
   4   0 -15    0.42    3.00
  -4   0  15    3.92    2.26
  -4   0  16  100.96    2.99
  -4   0  16  107.25    3.31
   4   0 -16  128.12    3.83
  -4   0  17   -2.04    3.77
   4   0 -17   -1.65    2.19
  -4   0  17   -1.18    3.27
   4   1  -1    0.07    4.96
   4  -1  -1   -0.18    4.59
  -4   1   1    0.61    3.28
   4   1  -1    0.93    4.48
   4   1  -1    1.51    4.72
   4   1  -2    0.80    4.76
  -4  -1   2   -0.24    3.39
   4   1  -2    1.48    5.67
   4  -1  -2    1.99    4.62
  -4   1   2    1.92    3.25
  -4  -1   2   -0.08    4.29
   4   1  -3   24.11    3.46
  -4  -1   3   16.25    4.68
   4  -1  -3    0.45    3.34
  -4   1   3    0.95    4.42
   4   1  -3   13.54    4.17
  -4  -1   3   38.20    4.88
   4  -1  -4    0.43    2.62
  -4  -1   4    6.06    2.90
  -4   1   4    0.14    2.49
  -4   1   4   -0.62    4.64
   4   1  -4    3.32    2.47
   4   1  -4   14.95    4.14
  -4  -1   4    7.46    3.71
   4   1  -5   29.50    2.98
  -4  -1   5   71.23    4.37
  -4   1   5   -0.34    2.45
   4  -1  -5    3.65    2.50
   4   1  -5   28.82    3.65
  -4   1   5   12.00    4.39
  -4  -1   5   31.60    3.80
  -4   1   6   -0.95    3.66
   4   1  -6    3.13    3.86
  -4  -1   6    1.73    4.16
   4  -1  -6    1.06    3.82
  -4  -1   6   -1.40    3.96
  -4   1   6    0.79    4.13
   4   1  -6    3.67    4.17
  -4   1   7    1.56    4.43
   4   1  -7   -0.18    4.29
   4  -1  -7    1.18    3.19
  -4  -1   7   -3.25    4.38
   4   1  -7    2.86    3.32
  -4  -1   7    3.91    4.70
  -4   1   7    9.96    4.22
  -4   1   8    1.76    3.73
   4   1  -8    2.72    3.81
   4  -1  -8   -1.54    3.82
  -4  -1   8    0.89    3.96
  -4   1   8   -4.57    3.71
  -4  -1   8    2.86    2.73
   4   1  -9    0.86    3.29
   4  -1  -9   -2.57    3.32
  -4  -1   9    4.51    3.43
  -4  -1   9    1.41    3.27
  -4   1   9   -1.93    3.17
  -4   1   9    2.56    2.34
   4   1 -10    1.20    2.18
   4  -1 -10   -2.68    3.24
  -4  -1  10    3.75    2.29
  -4   1  10   -0.84    2.29
  -4   1  10   -7.43    3.20
  -4  -1  10   -0.52    2.20
   4   1 -11    2.54    3.15
   4  -1 -11   -5.46    3.20
  -4  -1  11   -3.71    3.37
  -4   1  11    2.46    2.34
  -4   1  11    2.03    3.17
  -4  -1  11    1.18    3.15
   4   1 -12    1.49    3.18
  -4   1  12    3.33    3.36
   4  -1 -12   -1.11    3.30
  -4  -1  12   -0.44    2.32
  -4   1  12   -0.97    3.23
  -4  -1  12   -1.56    2.29
  -4   1  13    3.02    3.48
   4   1 -13   -1.69    3.22
   4  -1 -13    3.51    2.23
  -4  -1  13    0.57    2.51
  -4   1  13    0.48    3.16
  -4  -1  13    7.06    3.20
   4  -1 -14   -0.64    3.25
  -4  -1  14    2.69    2.24
  -4  -1  14    0.82    2.35
  -4   1  14   -1.31    2.46
  -4   1  14    3.70    3.20
   4   1 -14    1.17    3.19
  -4   1  15    2.33    3.57
   4  -1 -15    0.40    2.26
  -4  -1  15    6.56    3.41
  -4  -1  15    0.86    2.50
   4   1 -15   -2.66    3.29
  -4   1  15   -1.95    2.26
   4  -1 -16    1.65    2.24
  -4   1  16   -1.08    2.55
  -4   1  16   -0.42    2.27
   4   1 -16    2.93    3.17
  -4  -1  16    0.94    3.44
  -4  -1  16   -3.91    3.49
   4   1 -17    1.66    3.21
  -4  -1  17    1.62    3.49
  -4   1  17    3.99    3.82
  -4  -1  17    6.66    3.41
  -4   1  17    1.01    2.26
   4  -1 -17    2.40    3.26
   4  -2  -1 3265.83   35.70
  -4  -2   1 3043.57   30.33
   4   2  -1 3117.26   29.51
  -4   2   1 3539.79   39.62
   4  -2  -1 3581.55   40.42
   4   2  -2  109.94    4.24
  -4  -2   2  102.28    3.28
   4  -2  -2  120.52    4.22
  -4   2   2  119.86    4.11
   4  -2  -2  114.33    5.29
   4   2  -3 1243.16   12.61
   4   2  -3 1188.53   19.65
  -4   2   3 1240.47   13.65
  -4  -2   3 1129.95   16.66
  -4  -2   3 1121.91   11.61
   4  -2  -3 1228.40   13.34
   4  -2  -4    1.54    3.87
   4   2  -4    1.74    5.79
  -4   2   4   -0.82    3.74
  -4  -2   4    4.80    4.26
  -4  -2   4    4.43    5.19
   4   2  -4    4.12    3.04
   4   2  -5  133.21    6.14
  -4  -2   5  125.74    4.01
  -4   2   5  116.13    3.62
  -4  -2   5  122.04    5.53
   4  -2  -5  146.87    4.96
   4   2  -5  134.90    5.30
  -4  -2   6 1636.80   14.75
  -4   2   6 1614.46   16.31
   4   2  -6 1672.02   19.62
  -4  -2   6 1524.46   17.00
   4  -2  -6 1505.88   13.92
   4   2  -6 1332.54   12.12
  -4  -2   7  502.02    5.95
  -4   2   7  634.63    7.71
   4   2  -7  671.92    9.36
   4  -2  -7  680.44    7.79
  -4  -2   7  625.08    8.39
   4   2  -7  658.18    7.58
   4   2  -8  229.51    4.37
  -4   2   8  260.03    4.57
   4  -2  -8  273.02    4.75
   4   2  -8  233.18    3.88
  -4  -2   8  247.80    5.15
  -4  -2   8  208.69    3.70
   4   2  -9  250.57    5.07
  -4   2   9  240.63    4.40
   4  -2  -9  259.65    4.46
  -4  -2   9  233.89    4.85
  -4  -2   9  201.01    3.61
   4   2 -10  271.08    4.51
   4  -2 -10  322.00    4.94
  -4  -2  10  309.96    5.36
  -4   2  10  304.91    4.90
  -4   2  10  290.79    5.88
  -4  -2  10  251.35    4.06
   4  -2 -11  519.97    6.27
  -4  -2  11  419.82    5.68
  -4   2  11  491.62    7.74
   4   2 -11  490.18    7.03
  -4  -2  11  472.68    6.73
  -4   2  11  483.85    6.24
   4  -2 -12   87.20    3.85
  -4  -2  12   66.84    2.65
  -4  -2  12   67.32    3.00
  -4   2  12   92.23    3.69
  -4   2  12   86.53    4.17
   4   2 -12   69.12    2.87
   4  -2 -13  262.67    4.69
  -4  -2  13  212.02    4.09
  -4   2  13  271.04    5.59
   4   2 -13  251.75    4.98
  -4  -2  13  217.67    4.21
  -4   2  13  274.00    4.75
   4  -2 -14   77.44    2.90
  -4  -2  14   88.68    3.79
   4   2 -14   74.95    2.78
  -4  -2  14   75.85    2.95
  -4   2  14   88.32    3.78
  -4   2  14  101.88    4.24
   4  -2 -15   -2.76    3.44
   4   2 -15   -0.61    3.38
  -4  -2  15    0.52    3.56
  -4   2  15    3.82    3.85
  -4   2  15    0.51    2.44
  -4  -2  15    2.38    2.33
   4  -2 -16   44.30    2.65
   4   2 -16   51.76    3.72
  -4  -2  16   51.99    4.02
  -4   2  16   67.52    4.20
  -4   2  16   54.34    3.69
  -4  -2  16   59.38    3.76
   4  -3  -1   -1.96    4.26
  -4  -3   1    0.20    3.66
   4  -3  -1   -2.52    4.04
  -4   3   1    3.27    3.93
   4   3  -1   -2.64    3.91
   4   3  -2    0.59    3.91
   4  -3  -2   -3.43    4.04
  -4  -3   2    2.71    3.72
   4  -3  -2    2.77    4.08
  -4   3   2    2.60    4.26
  -4   3   2   -0.27    3.75
   4   3  -3   21.89    3.96
   4  -3  -3    0.86    3.97
  -4   3   3    1.08    4.89
  -4   3   3    0.00    3.68
   4  -3  -3    0.28    3.55
  -4  -3   3   12.36    2.80
   4  -3  -4    0.35    3.71
  -4  -3   4    0.24    4.57
  -4  -3   4    0.40    3.68
   4   3  -4    1.25    4.82
  -4   3   4    0.42    3.54
  -4   3   4    1.16    5.38
   4   3  -4    1.27    2.58
  -4  -3   5   37.88    3.70
  -4   3   5    2.80    3.38
   4   3  -5   15.11    5.53
  -4   3   5   -0.44    3.95
  -4  -3   5   12.25    3.68
   4  -3  -5    0.98    2.41
   4   3  -5   20.70    2.68
  -4   3   6    0.73    3.98
  -4   3   6   -1.83    3.19
  -4  -3   6    4.08    2.49
   4   3  -6   -0.49    4.05
   4  -3  -6    0.72    3.38
  -4  -3   6    0.29    3.59
   4   3  -6    2.90    2.42
  -4  -3   7   94.51    4.03
   4   3  -7   34.09    4.05
   4  -3  -7   -0.81    3.39
  -4   3   7    3.00    4.42
  -4  -3   7   38.21    3.63
  -4   3   7    0.72    2.29
   4   3  -7   31.74    2.64
  -4  -3   8   -2.47    2.46
  -4   3   8    3.56    3.12
   4  -3  -8    0.63    3.39
   4   3  -8   -0.78    3.68
  -4  -3   8    0.33    3.42
   4   3  -8    0.15    3.38
  -4   3   9   -1.66    2.29
  -4  -3   9   -5.36    3.53
   4  -3  -9   -4.20    3.50
   4   3  -9   -3.41    3.80
  -4  -3   9   -1.12    3.59
   4   3  -9    4.36    3.48
  -4  -3  10   -5.21    2.51
  -4   3  10    0.26    3.32
   4  -3 -10   -1.84    2.55
   4   3 -10   -6.43    3.70
  -4  -3  10   -6.59    3.57
  -4  -3  11   -0.15    2.47
  -4   3  11   -0.35    2.31
   4  -3 -11    1.15    3.57
   4   3 -11   -2.92    3.69
  -4  -3  11   -2.66    3.61
  -4  -3  12   -2.28    3.45
   4  -3 -12   -2.75    2.54
   4   3 -12   -0.26    3.64
  -4  -3  12    1.54    3.49
  -4   3  12    2.18    3.75
  -4   3  12    1.20    3.51
  -4   3  13    4.25    3.38
   4  -3 -13   -0.43    2.48
   4   3 -13    2.29    3.58
  -4  -3  13   -0.17    2.31
  -4  -3  13   -0.61    3.61
  -4   3  13   -0.78    3.80
  -4  -3  14    0.00    2.40
  -4   3  14    2.26    3.55
   4   3 -14    0.00    2.40
  -4  -3  14    2.74    3.56
  -4   3  14   -0.20    3.81
   4  -3 -14    4.38    3.51
  -4   3  15   -2.92    2.58
   4  -3 -15   -0.86    2.56
  -4  -3  15   -1.55    3.47
   4   3 -15   -9.05    3.59
  -4  -3  15    2.19    3.65
  -4   3  15   -1.99    4.82
   4   4  -1  420.51    6.00
   4  -4  -1  368.88    7.00
   4  -4  -1  418.70    7.15
   4  -4  -1  403.82    6.76
  -4  -4   1  351.93    5.04
  -4   4   1  437.77    6.96
   4  -4  -2    3.20    3.30
  -4  -4   2    7.75    3.20
   4   4  -2    7.11    3.20
  -4   4   2    1.60    3.02
  -4   4   2    2.56    4.23
   4  -4  -2    0.45    3.23
   4  -4  -3  297.83    5.55
   4  -4  -3  269.12    5.71
  -4   4   3  283.99    5.43
  -4  -4   3  233.89    4.06
  -4   4   3  272.29    5.90
   4   4  -3  251.13    4.01
  -4   4   4   12.56    4.20
  -4  -4   4   13.54    3.45
  -4   4   4   12.30    3.11
   4  -4  -4   13.45    3.28
   4   4  -4   10.20    2.27
  -4   4   5  593.39    7.48
  -4  -4   5  528.89   10.16
  -4  -4   5  563.25   13.00
   4  -4  -5  644.57    7.92
  -4  -4   5  539.69    6.50
   4   4  -5  529.45    6.02
  -4   4   5  635.15   10.29
  -4   4   6  193.94    6.58
  -4  -4   6  166.64    3.53
  -4   4   6  210.80    4.80
   4   4  -6  216.07    7.22
   4  -4  -6  211.61    4.67
  -4  -4   6  167.86    5.70
   4   4  -6  189.13    4.21
  -4   4   7  507.07    9.64
  -4  -4   7  466.44    5.74
  -4   4   7  508.59    6.90
   4   4  -7  541.41   10.16
   4  -4  -7  505.90    6.70
  -4  -4   7  460.61    8.11
   4   4  -7  511.45    6.17
  -4   4   8   52.11    5.43
  -4   4   8   51.18    3.61
  -4  -4   8   54.15    3.65
   4  -4  -8   54.55    3.69
  -4  -4   8   41.45    3.56
   4   4  -8   46.67    2.55
   4   4  -8   53.97    4.22
   4   4  -9    8.85    3.85
  -4  -4   9    6.80    3.50
  -4   4   9    2.49    3.50
  -4   4   9    8.01    4.55
   4  -4  -9    5.84    2.52
   4   4  -9   10.54    3.32
  -4  -4   9    5.54    3.37
  -4  -4  10   35.30    2.67
   4   4 -10   33.03    3.95
   4  -4 -10   39.39    3.74
  -4   4  10   33.29    5.08
  -4  -4  10   32.04    3.50
  -4   4  10   34.79    3.57
  -4  -4  11   50.07    3.70
  -4   4  11   59.91    3.72
   4  -4 -11   51.89    3.77
   4   4 -11   47.82    3.99
  -4  -4  11   48.04    3.60
  -4   4  12   31.47    3.61
   4   4 -12   30.95    3.85
   4  -4 -12   37.32    3.72
  -4  -4  12   30.11    2.65
  -4   4  12   28.50    4.13
  -4  -4  12   32.66    3.54
  -4  -4  13    5.62    3.44
  -4   4  13    0.70    3.59
   4   4 -13    2.48    3.66
   4  -4 -13    1.38    2.57
  -4   4  13   -0.29    4.63
  -4  -4  13    2.62    3.39
  -4  -4  14  195.53    4.18
  -4   4  14  187.34    4.53
   4  -4 -14  266.52    5.24
   4   4 -14  235.26    6.26
  -4   4  14  278.80    7.11
  -4  -4  14  241.77    5.46
   4   5  -1   15.74    2.57
   4  -5  -1   -0.48    3.68
   4  -5  -1    0.61    3.38
  -4  -5   1   32.57    3.54
   4  -5  -1   -0.32    4.18
   4  -5  -2   -2.39    3.26
   4  -5  -2    2.37    3.42
  -4  -5   2    5.67    3.38
  -4   5   2    2.96    3.52
   4   5  -2    5.78    3.25
  -4  -5   3   15.97    3.37
   4  -5  -3    2.82    3.28
  -4   5   3    1.35    3.04
  -4   5   3    1.27    3.50
   4   5  -3    0.56    2.40
  -4  -5   4   -0.62    2.27
  -4   5   4   -0.16    3.63
   4  -5  -4    1.81    3.26
  -4   5   4    1.85    4.14
   4   5  -4   -2.44    2.21
  -4   5   5   -1.15    3.16
   4   5  -5    1.50    2.25
   4  -5  -5    1.40    3.33
  -4  -5   5   -0.07    3.20
  -4   5   5    2.01    4.13
  -4  -5   6    0.18    5.92
  -4  -5   6    0.48    2.41
  -4   5   6    1.51    3.26
  -4  -5   6   -0.33    6.22
   4  -5  -6    1.18    4.09
   4   5  -6    1.24    3.16
  -4   5   6   -1.13    4.07
  -4  -5   7   -2.84    2.40
  -4   5   7    1.68    3.36
   4  -5  -7   -3.20    3.45
  -4  -5   7   -1.85    4.95
  -4   5   7    0.25    4.74
   4   5  -7   -5.41    2.29
  -4  -5   7   -1.41    4.68
   4   5  -8   -1.61    4.11
  -4  -5   8   -4.40    3.48
  -4   5   8   -3.24    3.51
   4  -5  -8   -0.41    3.40
   4   5  -8    6.19    3.29
  -4  -5   8    1.11    3.80
  -4   5   8    0.75    4.80
  -4   5   9    0.47    4.92
   4   5  -9   -1.91    5.36
  -4   5   9    1.37    3.53
   4  -5  -9   -0.35    3.54
  -4  -5   9    8.56    3.62
   4   5  -9    8.39    3.32
  -4  -5   9   -2.01    3.23
  -4  -5  10    6.85    2.52
  -4   5  10    0.90    4.84
  -4   5  10    1.08    3.51
   4  -5 -10   -2.72    3.53
  -4  -5  10   -0.79    3.16
   4   5 -10   -0.63    4.26
  -4  -5  11   -0.85    3.61
   4   5 -11   -2.62    4.27
  -4   5  11    3.75    2.48
   4  -5 -11    1.93    2.48
  -4   5  11    0.79    4.33
  -4  -5  11   -1.24    3.29
  -4  -5  12   -0.14    3.69
  -4   5  12    0.88    4.27
  -4   5  12    2.98    3.64
   4  -5 -12   -2.55    3.59
   4   5 -12   -1.02    4.09
  -4   5  12    0.53    4.48
  -4  -5  12    0.69    3.13
   4  -6  -1   10.00    3.59
   4  -6  -1   13.05    4.59
   4   6  -1   12.49    3.40
   4  -6  -1   11.16    3.99
  -4  -6   2   26.45    2.73
   4  -6  -2   26.17    3.68
   4  -6  -2   25.74    4.21
   4   6  -2   27.70    3.46
   4  -6  -2   24.70    3.88
   4  -6  -3    9.55    4.10
  -4  -6   3    8.29    2.51
   4  -6  -3    8.62    3.40
   4   6  -3   10.16    2.32
  -4  -6   4   18.15    3.50
   4  -6  -4   17.28    3.51
  -4   6   4   18.58    3.24
  -4   6   4   22.87    4.34
   4   6  -4   18.10    3.23
  -4  -6   5   66.96    3.87
   4  -6  -5   82.84    4.80
  -4   6   5   58.84    3.73
  -4   6   5   63.47    4.23
   4   6  -5   77.86    3.52
  -4  -6   6   16.28    2.40
   4  -6  -6   14.47    3.59
  -4   6   6   11.75    3.10
  -4   6   6   12.60    4.37
   4   6  -6   16.62    3.21
  -4  -6   7  239.47    4.78
   4  -6  -7  278.99    5.84
  -4   6   7  272.26    6.34
  -4   6   7  238.13    8.16
   4   6  -7  305.00    5.12
  -4  -6   8    6.85    3.36
  -4  -6   8    4.90    5.64
   4  -6  -8    4.42    3.47
  -4   6   8    4.82    3.44
  -4  -6   8    4.52    6.29
   4   6  -8    9.00    3.24
  -4   6   8    3.81    6.62
  -4  -6   9   16.71    5.21
   4  -6  -9   17.69    3.67
  -4   6   9   21.41    3.78
  -4  -6   9   15.01    3.58
  -4  -6   9   22.03    5.74
  -4  -6  10   13.63    4.55
   4  -6 -10   17.96    3.64
  -4   6  10   11.14    3.87
  -4  -6  10   18.41    6.27
  -4  -6  10   16.75    3.61
   4  -7  -1   -1.09    3.90
   4  -7  -1   -0.28    5.56
   4  -7  -1    1.24    5.71
   4   7  -1   -1.77    2.45
   4  -7  -2    0.10    5.82
   4  -7  -2    0.87    5.78
   4   7  -2    0.83    3.51
  -4  -7   3   -1.61    3.83
   4  -7  -3    1.21    4.41
   4  -7  -3    1.16    5.91
   4   7  -3    3.09    3.34
   4  -7  -4   -1.83    4.94
  -4  -7   4   -1.90    2.56
   4  -7  -4    2.93    5.14
   4   7  -4    3.40    3.30
  -4  -7   5   -0.92    3.54
   3   0  -1    3.79    3.77
  -3   0   1    4.57    3.70
   3   0  -2    1.80    4.61
  -3   0   2    1.61    4.52
   3   0  -2    0.08    4.59
  -3   0   2    0.75    3.44
  -3   0   3    0.22    6.07
  -3   0   3    1.21    3.65
   3   0  -3    0.11    5.97
   3   0  -3    0.11    5.07
   3   0  -4   -0.45    4.34
   3   0  -4    0.40    4.95
  -3   0   4   -0.08    4.49
  -3   0   4    0.72    4.91
   3   0  -5   -2.95    3.47
  -3   0   5    0.32    3.53
  -3   0   5    0.98    3.48
   3   0  -6   -2.15    3.60
  -3   0   6    2.34    2.65
  -3   0   6    2.04    3.68
   3   0  -7    4.32    3.11
  -3   0   7    4.31    3.17
  -3   0   7    1.35    4.10
  -3   0   8   -1.21    3.62
   3   0  -8    2.97    3.95
  -3   0   8    1.40    3.94
   3   0  -9   -2.09    3.42
  -3   0   9   -0.45    3.49
  -3   0   9    2.92    2.30
   3   0 -10   -1.03    2.27
  -3   0  10   -1.37    3.29
  -3   0  10   -2.05    3.24
   3   0 -11    2.62    3.14
  -3   0  11    6.30    3.26
  -3   0  11    0.52    2.28
   3   0 -12   -1.63    2.32
  -3   0  12    2.49    2.30
  -3   0  12   -0.20    2.40
   3   0 -13    2.17    2.17
  -3   0  13   -1.89    2.24
  -3   0  13    0.56    2.25
   3   0 -14    3.86    2.12
  -3   0  14    2.29    3.32
  -3   0  14   -0.85    2.25
  -3   0  15   -0.18    3.34
  -3   0  15   -0.38    3.27
   3   0 -15    2.42    2.14
  -3   0  16    3.06    3.27
   3   0 -16   -2.38    3.08
  -3   0  16    1.49    2.49
  -3   0  17   -3.31    3.69
   3   0 -17    4.46    3.26
  -3   0  17    4.19    3.32
   3   1  -1   13.72    6.59
   3   1  -1   12.82    5.21
  -3  -1   1   12.91    3.74
   3  -1  -1   15.80    4.76
  -3   1   1   16.61    4.77
   3   1  -1   12.82    5.93
   3   1  -2  285.46    7.03
  -3  -1   2  300.33    9.86
   3  -1  -2  301.89    6.49
  -3   1   2  321.70    7.44
  -3  -1   2  302.25    7.28
   3   1  -2  233.57    7.83
   3   1  -3 5607.15   50.85
  -3  -1   3 5613.34   51.05
  -3  -1   4 1248.81   13.41
  -3   1   4 1336.28   14.78
   3   1  -4 1238.75   15.88
  -3  -1   4 1281.07   15.29
   3  -1  -4 1375.70   14.60
   3   1  -4 1201.20   12.94
  -3  -1   5 5289.90   48.18
  -3  -1   5 5226.65   49.63
   3  -1  -5 6545.57   57.86
  -3   1   5 6388.27   59.80
   3   1  -5 6573.81   59.68
   3   1  -6   19.16    4.17
  -3  -1   6   19.40    4.29
   3  -1  -6   14.27    2.88
  -3  -1   6   18.60    4.33
   3   1  -6   15.77    3.02
  -3   1   6   19.63    3.96
   3   1  -7  803.42    9.79
   3  -1  -7  954.37   10.36
  -3  -1   7  791.37    8.95
  -3   1   7  942.93   10.54
  -3  -1   7  747.25    9.10
   3   1  -8   21.78    3.81
  -3  -1   8    9.62    3.73
   3  -1  -8   16.00    3.81
  -3  -1   8   13.47    3.99
  -3   1   8    7.74    2.68
  -3   1   8   10.36    2.65
   3   1  -9   46.74    3.49
   3  -1  -9   39.42    2.43
  -3  -1   9   47.42    3.57
  -3   1   9   40.96    3.37
  -3   1   9   44.65    3.33
  -3  -1   9   35.16    2.43
   3   1 -10   49.18    3.36
   3  -1 -10   49.45    2.53
  -3  -1  10   53.50    3.47
  -3   1  10   35.15    2.54
  -3   1  10   54.97    3.36
  -3  -1  10   55.11    3.33
   3   1 -11   57.54    3.40
   3  -1 -11   55.62    2.53
  -3  -1  11   58.69    3.63
  -3   1  11   53.60    3.46
  -3  -1  11   50.36    3.41
  -3   1  11   54.45    3.56
   3   1 -12  150.72    4.03
  -3   1  12  156.43    4.49
   3  -1 -12  167.02    3.99
  -3  -1  12  161.88    4.24
  -3   1  12  127.00    3.00
  -3  -1  12  150.74    4.26
   3  -1 -13   90.74    2.70
  -3   1  13   75.22    2.93
  -3  -1  13  102.87    3.92
  -3   1  13   94.58    3.51
  -3  -1  13   82.17    2.97
   3   1 -13   99.91    3.69
   3  -1 -14   84.42    3.58
  -3  -1  14   72.11    2.87
  -3   1  14   96.63    4.07
   3   1 -14   73.12    3.54
  -3   1  14   85.88    3.56
  -3  -1  14   97.96    3.90
   3  -1 -15    1.87    3.21
   3   1 -15    4.80    2.34
  -3  -1  15    7.29    3.48
  -3   1  15    6.56    3.61
  -3   1  15    5.57    3.26
  -3  -1  15    8.28    3.24
  -3  -1  16    7.83    2.49
  -3  -1  16   11.24    3.54
   3   1 -16    8.12    2.33
  -3   1  16    6.99    2.68
  -3   1  16    5.93    3.18
   3  -1 -16   12.76    3.26
   3  -2  -1   -2.27    3.46
   3   2  -1   -2.56    3.63
  -3  -2   1    4.03    3.53
   3  -2  -1    1.03    3.11
  -3   2   1    0.09    3.15
  -3   2   1   -1.46    3.39
  -3   2   2   -0.22    4.48
   3  -2  -2   -1.41    3.31
   3   2  -2    5.22    3.68
  -3   2   2    1.10    3.16
   3  -2  -2   -0.31    3.94
  -3  -2   2    7.07    3.60
  -3   2   3    2.11    5.39
  -3  -2   3    2.91    2.76
   3  -2  -3    1.04    3.76
  -3   2   3    1.41    3.60
   3   2  -3    3.71    5.05
  -3  -2   3    0.91    4.62
   3   2  -3    7.60    3.91
  -3  -2   4   13.59    4.41
  -3   2   4    0.16    5.18
   3   2  -4   16.98    4.36
  -3  -2   4    4.70    4.45
  -3   2   4    0.36    3.71
   3   2  -4    4.64    4.77
   3  -2  -4   -1.06    2.75
  -3   2   5    0.37    4.00
  -3  -2   5   10.23    4.88
   3   2  -5   12.38    4.86
  -3  -2   5    3.39    3.61
   3  -2  -5   -1.57    3.03
   3   2  -5    1.69    5.36
  -3   2   6    2.52    3.87
  -3  -2   6    0.91    4.50
   3  -2  -6    0.37    3.94
   3   2  -6    2.77    3.20
   3   2  -6    1.15    4.69
  -3  -2   6    3.55    4.60
  -3   2   7    1.51    3.39
   3  -2  -7   -2.81    2.56
  -3  -2   7  -10.01    4.14
   3   2  -7   -4.58    2.81
   3   2  -7   -2.97    4.19
  -3  -2   7   -2.75    2.85
   3  -2  -8   -0.24    3.26
  -3  -2   8   -4.57    2.55
   3   2  -8   -3.34    3.72
  -3  -2   8   -7.91    2.52
  -3   2   8   -0.50    3.15
   3  -2  -9   -2.04    2.31
  -3  -2   9   -2.13    2.46
   3   2  -9   -4.11    3.51
  -3  -2   9   -4.30    2.41
  -3   2   9    1.22    2.12
   3  -2 -10   -6.06    3.31
  -3  -2  10    1.68    2.48
   3   2 -10   -3.99    3.46
  -3  -2  10   -0.65    2.33
  -3   2  10    3.62    3.31
   3  -2 -11    1.80    2.35
   3   2 -11    0.38    3.63
  -3  -2  11    0.76    2.61
  -3  -2  11   -0.62    2.29
  -3   2  11    1.06    2.29
   3  -2 -12    3.71    3.41
  -3  -2  12    1.56    3.56
  -3   2  12    1.09    2.49
   3   2 -12   -0.96    2.42
  -3  -2  12   -3.06    3.21
  -3   2  12   -0.38    2.27
   3  -2 -13   -2.20    3.49
  -3  -2  13   -0.68    3.57
   3   2 -13    1.02    3.41
  -3   2  13    2.37    3.66
  -3  -2  13   -3.56    2.33
  -3   2  13    3.88    2.40
   3  -2 -14   -2.49    2.34
   3   2 -14   -4.67    3.37
  -3  -2  14    2.59    2.51
  -3   2  14    3.29    3.76
  -3   2  14    8.03    3.30
  -3  -2  14    3.57    3.31
   3  -2 -15    1.87    2.32
   3   2 -15   -0.15    2.36
  -3   2  15    2.18    3.81
  -3  -2  15    1.39    3.64
  -3  -2  15    2.80    2.37
  -3   2  15    3.91    3.34
   3  -2 -16    0.92    3.51
   3   2 -16   -0.33    3.53
  -3  -2  16    2.30    2.59
  -3   2  16    0.99    2.83
  -3  -2  16   -0.95    2.44
  -3   2  16    2.01    2.43
   3   3  -1    3.01    3.85
  -3  -3   1    3.53    2.83
   3  -3  -1    2.16    4.27
   3  -3  -1    3.52    4.14
  -3   3   1    5.78    3.89
  -3   3   1    5.37    4.43
   3   3  -2  150.50    3.71
   3  -3  -2  177.30    5.28
   3  -3  -2  153.75    5.08
  -3   3   2  165.25    5.00
  -3  -3   2  145.91    3.77
  -3   3   2  162.45    5.56
   3  -3  -3 1434.06   14.68
  -3   3   3 1391.32   16.43
  -3   3   3 1369.85   14.67
   3   3  -3 1220.26   11.74
  -3  -3   3 1300.05   13.20
  -3  -3   3 1294.55   22.95
  -3  -3   3 1197.10   20.19
  -3   3   4   22.16    4.46
   3   3  -4   25.79    5.12
  -3   3   4   26.32    3.80
  -3  -3   4   25.42    4.86
   3  -3  -4   28.81    3.87
  -3  -3   4   24.71    3.87
   3   3  -4   22.56    2.80
   3   3  -5 1994.87   25.31
  -3  -3   5 1970.07   17.20
  -3   3   5 2138.08   24.26
  -3   3   5 2143.65   21.37
  -3  -3   5 1789.51   20.52
   3  -3  -5 2162.47   19.75
   3   3  -5 2080.30   17.59
  -3   3   6  135.41    3.99
   3   3  -6  142.86    5.08
  -3   3   6  149.49    5.98
  -3  -3   6  127.53    4.56
   3  -3  -6  146.63    4.22
  -3  -3   6  122.92    3.18
   3   3  -6  129.95    4.02
  -3  -3   7 2230.50   18.46
  -3   3   7 2451.41   25.18
   3   3  -7 2621.35   29.70
   3  -3  -7 2235.48   19.37
  -3  -3   7 2316.76   23.81
   3   3  -7 2254.72   18.58
  -3  -3   8   17.63    2.48
  -3   3   8   18.81    3.32
   3  -3  -8   16.08    2.49
   3   3  -8   16.81    2.61
  -3  -3   8   16.65    3.79
   3   3  -8   21.96    2.49
  -3  -3   9  130.28    3.98
   3  -3  -9  133.64    4.22
   3   3  -9  138.01    4.50
  -3  -3   9  108.67    3.39
  -3   3   9  133.20    4.10
  -3   3  10  375.35    5.90
   3  -3 -10  316.73    4.60
   3   3 -10  366.84    6.40
  -3  -3  10  313.61    5.06
  -3  -3  10  386.35    5.75
  -3  -3  11  291.05    5.16
  -3   3  11  306.55    5.42
   3  -3 -11  319.25    5.25
   3   3 -11  301.19    5.81
  -3  -3  11  292.91    5.55
  -3   3  12   20.53    2.48
   3   3 -12   20.86    2.65
  -3  -3  12   28.10    3.71
   3  -3 -12   28.18    3.58
  -3  -3  12   18.79    2.49
  -3   3  13  118.23    4.27
   3  -3 -13  128.83    3.31
   3   3 -13  124.64    4.35
  -3  -3  13  108.59    3.44
  -3   3  13  126.70    4.60
  -3  -3  13  103.54    3.16
  -3   3  14    7.85    3.63
   3  -3 -14   18.90    3.58
   3   3 -14    9.71    3.55
  -3  -3  14   16.50    3.68
  -3   3  14   15.14    3.87
  -3  -3  14   10.68    3.45
   3  -3 -15  219.67    4.08
   3   3 -15  251.62    5.52
  -3   3  15  205.77    4.26
  -3  -3  15  225.57    5.57
  -3   3  15  287.19    6.29
  -3  -3  15  260.22    5.86
   3   4  -1   -0.64    3.19
   3  -4  -1    2.36    3.21
   3  -4  -1   -2.27    4.06
  -3  -4   1    2.46    3.10
  -3   4   1    0.37    3.31
  -3   4   2    0.41    3.30
  -3  -4   2    3.92    3.27
   3  -4  -2   -0.50    3.13
   3  -4  -2    1.72    3.25
  -3   4   2    0.11    3.02
   3   4  -2    4.64    3.17
   3  -4  -3    4.84    3.95
  -3   4   3    0.11    2.94
  -3  -4   3    6.42    2.33
  -3   4   3    0.33    4.03
   3   4  -3    2.18    3.26
  -3   4   4    1.03    3.07
  -3  -4   4    7.30    3.30
  -3  -4   4    0.19    4.95
   3  -4  -4   -0.89    3.20
  -3  -4   4    0.73    5.10
   3   4  -4    4.03    3.16
  -3   4   4    0.42    3.20
  -3   4   5    2.62    3.96
  -3   4   5    3.18    3.35
   3  -4  -5    2.91    3.34
  -3  -4   5    3.23    4.09
  -3  -4   5    5.20    3.34
   3   4  -5    7.40    2.41
  -3   4   6    2.73    3.98
  -3   4   6    4.69    3.43
   3   4  -6    1.89    4.65
   3  -4  -6    0.33    3.52
  -3  -4   6    0.19    3.39
  -3  -4   6    1.41    3.29
   3   4  -6   -3.22    2.28
  -3  -4   7    1.98    3.45
  -3   4   7    2.27    4.43
   3   4  -7    2.06    4.73
   3  -4  -7   -0.63    2.47
  -3  -4   7   -2.82    4.06
  -3   4   7   -2.06    3.44
   3   4  -7   -0.29    2.32
  -3  -4   8   -6.87    3.43
  -3   4   8    1.99    2.34
  -3   4   8    1.01    4.46
   3  -4  -8   -4.22    3.53
  -3  -4   8    2.74    4.14
   3   4  -8   -1.56    3.85
   3   4  -8    2.91    3.33
  -3  -4   9    8.08    3.54
  -3   4   9   -0.04    3.75
   3  -4  -9    1.58    2.53
  -3  -4   9   -1.24    3.41
  -3   4   9   -5.59    3.46
   3   4  -9   -0.15    3.79
   3   4 -10    1.60    3.68
  -3  -4  10   -0.66    3.49
  -3   4  10    2.24    3.40
   3  -4 -10   -1.81    2.50
  -3  -4  10    3.45    3.42
  -3  -4  11   -3.75    3.54
   3   4 -11   -5.37    3.77
  -3   4  11    3.44    2.34
   3  -4 -11    1.53    3.53
  -3  -4  11   -3.52    3.47
  -3  -4  12   -1.48    2.54
   3   4 -12    0.88    3.67
  -3   4  12   -2.30    2.45
   3  -4 -12    2.45    3.56
  -3  -4  12    1.55    3.41
   3   4 -13   -4.22    3.70
  -3   4  13    2.59    3.58
   3  -4 -13    1.20    2.49
  -3  -4  13    3.06    3.55
  -3   4  13   -0.37    3.84
  -3  -4  13    3.64    3.54
   3  -4 -14    5.49    3.80
   3   4 -14    2.31    3.73
  -3   4  14   -0.23    2.67
  -3  -4  14    2.25    3.58
  -3   4  14    0.43    3.88
  -3  -4  14    0.32    2.61
   3  -5  -1 1162.70   14.89
   3  -5  -1 1154.01   14.84
  -3  -5   1 1138.43   14.01
  -3   5   1 1187.75   13.22
   3  -5  -1 1208.07   20.32
   3   5  -1 1119.69   12.46
  -3   5   2   48.64    4.38
  -3  -5   2   39.41    2.71
   3   5  -2   44.60    3.47
   3  -5  -2   41.15    3.64
   3  -5  -2   41.41    3.57
  -3  -5   3  308.68    5.66
  -3   5   3  306.99    6.42
  -3   5   3  345.97    6.64
   3   5  -3  326.30    5.23
   3  -5  -3  323.57    6.50
  -3  -5   4   16.72    3.32
  -3   5   4   11.60    3.81
   3  -5  -4   11.12    4.25
   3   5  -4   14.41    3.14
  -3   5   4   12.56    3.99
  -3  -5   5   13.20    7.50
  -3  -5   5   13.59    7.08
  -3  -5   5   14.36    3.30
  -3   5   5   15.44    3.19
   3  -5  -5   14.47    3.39
   3   5  -5   16.52    3.22
  -3   5   5   15.38    4.07
  -3  -5   6    5.21    2.38
  -3   5   6    0.64    3.33
   3  -5  -6    1.31    3.46
  -3  -5   6    2.95    4.70
   3   5  -6    1.37    2.33
  -3  -5   6    1.49    4.54
  -3   5   6   -0.04    4.07
  -3  -5   7   21.83    3.39
  -3   5   7   18.53    3.59
   3  -5  -7   21.06    3.42
  -3  -5   7   17.95    5.06
  -3   5   7   17.50    4.28
   3   5  -7   19.20    3.27
  -3  -5   7   13.92    3.89
   3   5  -8  243.87    8.25
  -3   5   8  189.91    6.30
  -3  -5   8  192.15    3.90
  -3   5   8  223.74    5.54
   3  -5  -8  197.66    4.79
   3   5  -8  209.62    4.31
  -3  -5   8  160.00    4.67
  -3  -5   9  244.45    4.51
  -3   5   9  226.92    7.20
   3   5  -9  300.66    8.50
  -3   5   9  251.87    6.05
   3  -5  -9  254.64    5.29
  -3  -5   9  230.07    5.98
  -3   5  10    3.60    4.41
  -3  -5  10   15.25    3.68
  -3   5  10    2.03    3.61
   3  -5 -10    5.62    3.65
  -3  -5  10    6.71    3.11
   3   5 -10    3.58    4.19
  -3  -5  11  307.36    5.95
   3   5 -11  322.61    9.19
  -3   5  11  238.80    8.79
   3  -5 -11  329.73    5.69
  -3   5  11  281.14    6.51
  -3  -5  11  263.79    6.04
  -3  -5  12    1.82    3.75
   3  -5 -12    0.98    3.59
  -3   5  12   -0.82    3.62
  -3   5  12    0.28    4.74
   3   5 -12   -1.97    3.98
  -3  -5  12    1.10    3.23
  -3  -6   1    1.08    3.45
  -3   6   1   -0.18    3.33
   3  -6  -1    0.56    3.89
   3  -6  -1    1.62    4.40
   3  -6  -1    1.63    3.46
   3   6  -1   -3.03    3.27
  -3  -6   2    2.21    2.44
   3  -6  -2   -0.53    3.93
  -3   6   2   -0.54    3.31
   3  -6  -2   -1.03    4.28
   3   6  -2    0.80    3.13
  -3  -6   3    2.17    2.48
   3  -6  -3    1.25    3.39
  -3   6   3    2.76    4.07
   3   6  -3    6.19    3.22
  -3  -6   4    0.64    3.34
   3  -6  -4    0.34    4.23
  -3   6   4   -0.85    3.83
  -3   6   4    1.38    3.38
   3   6  -4    3.21    3.22
  -3  -6   5   26.26    3.55
   3  -6  -5    1.78    4.24
  -3   6   5    0.58    3.73
   3   6  -5   12.88    3.38
  -3   6   5    0.06    4.19
  -3   6   6    0.30    3.98
  -3  -6   6    2.76    3.33
   3  -6  -6    1.01    3.45
  -3   6   6    2.53    3.12
   3   6  -6    4.01    3.19
  -3  -6   7    0.39    6.65
  -3  -6   7   -2.57    3.34
   3  -6  -7    1.96    3.44
  -3  -6   7   -0.29    6.90
  -3   6   7   -0.40    4.20
   3   6  -7    3.31    3.16
  -3   6   7   -0.68    4.28
  -3  -6   8    1.02    4.14
  -3  -6   8    3.54    3.38
   3  -6  -8   -1.12    3.56
  -3   6   8    3.00    4.28
  -3  -6   8   -1.30    4.79
  -3   6   8   -0.70    4.79
  -3  -6   9    1.81    3.49
   3  -6  -9    1.10    4.28
  -3   6   9    2.34    3.70
  -3  -6   9    0.85    3.33
  -3  -6   9    0.42    5.66
  -3   6   9    0.99    5.06
   3   7  -1   82.52    4.13
   3  -7  -2   84.93    7.16
  -3  -7   2   79.85    4.46
   3  -7  -2   76.41    7.82
   3   7  -2   65.61    3.12
  -3  -7   3   38.05    3.98
   3  -7  -3   46.93    5.79
   3  -7  -3   52.25    6.83
   3   7  -3   56.51    3.57
   3  -7  -4   17.59    5.22
  -3  -7   4   15.97    3.70
   3   7  -4   18.80    3.40
   3  -7  -4   15.96    4.68
  -3  -7   5    1.02    3.54
   2   0  -1    0.67    3.37
   2   0  -1    1.36    3.19
  -2   0   1    0.32    2.95
  -2   0   1    1.05    3.49
  -2   0   2   69.73    4.72
  -2   0   2   86.90    5.04
   2   0  -2  100.28    6.05
   2   0  -2   83.01    4.95
   2   0  -3    1.02    3.55
   2   0  -3   -0.21    3.99
  -2   0   3   -0.03    5.12
  -2   0   3    2.06    5.52
   2   0  -4 1030.07   12.80
  -2   0   4 1246.41   15.01
  -2   0   4 1181.06   17.26
   2   0  -5    2.86    3.46
  -2   0   5    1.29    2.50
  -2   0   5    2.02    2.42
   2   0  -6  446.52    6.32
  -2   0   6  530.02    7.48
  -2   0   6  367.81    6.81
   2   0  -7    0.58    4.52
  -2   0   7   -0.61    3.29
  -2   0   7   -1.87    2.80
  -2   0   8  329.10    6.68
   2   0  -8  314.95    4.83
  -2   0   8  359.95    5.87
  -2   0   9    1.78    3.22
   2   0  -9   -0.21    3.30
  -2   0   9    3.56    2.40
  -2   0  10   21.38    2.38
   2   0 -10   33.52    3.29
  -2   0  10   25.78    2.45
   2   0 -11   -0.77    2.20
  -2   0  11   -3.40    2.32
  -2   0  11    4.44    3.28
   2   0 -12  624.23    6.90
  -2   0  12  719.52   11.99
  -2   0  12  610.61    6.85
   2   0 -13   -1.46    2.18
  -2   0  13    2.36    2.27
  -2   0  13   -0.66    2.28
  -2   0  14   36.19    3.28
  -2   0  14   42.17    3.61
   2   0 -14   33.11    2.33
  -2   0  15    0.45    2.43
  -2   0  15    1.26    3.15
   2   0 -15    6.47    3.08
  -2   0  16   70.28    3.92
   2   0 -16   54.18    3.46
  -2   0  16   42.34    2.60
   2  -1  -1    1.61    7.21
   2   1  -1    0.50    3.68
  -2  -1   1    1.12    3.62
   2  -1  -1    0.01    5.05
  -2   1   1   -0.99    4.98
  -2   1   1    0.23    6.77
   2  -1  -2    0.83    5.28
  -2   1   2   -0.94    5.07
   2   1  -2    5.58    5.72
   2   1  -2    0.79    5.52
  -2  -1   2    3.28    4.14
  -2  -1   2    1.20    6.41
   2   1  -3   -2.15    4.78
  -2   1   3    1.28    4.40
  -2  -1   3   -3.33    4.70
   2  -1  -3    1.12    3.21
   2   1  -3    0.88    5.02
  -2  -1   3    9.77    4.95
  -2  -1   4  162.70    5.33
   2   1  -4   56.60    4.89
  -2  -1   4   29.29    4.91
   2  -1  -4   -1.77    3.65
   2   1  -4   63.85    3.51
  -2   1   4   -1.81    3.50
   2   1  -5    1.31    3.94
  -2  -1   5    1.19    2.78
   2  -1  -5    2.63    3.55
   2   1  -5   -2.12    3.79
  -2   1   5   -0.69    3.49
  -2  -1   5   -0.10    3.82
   2   1  -6   -0.82    4.46
   2  -1  -6    2.94    4.31
  -2  -1   6    1.85    4.48
  -2   1   6   -1.23    2.91
  -2  -1   6    2.03    3.06
   2   1  -7   -1.78    4.39
   2  -1  -7   -1.73    3.15
  -2  -1   7    1.76    4.35
  -2   1   7    2.71    4.27
  -2  -1   7   -0.75    4.49
   2   1  -8    2.85    2.58
  -2  -1   8   -1.65    3.47
   2  -1  -8    1.27    3.59
  -2  -1   8    3.48    3.71
  -2   1   8    4.17    3.56
   2   1  -9    3.72    3.27
   2  -1  -9   -3.32    3.25
  -2  -1   9    3.77    3.20
  -2  -1   9    4.13    3.39
  -2   1   9    0.03    2.28
   2   1 -10   -2.71    3.15
   2  -1 -10    0.45    2.27
  -2  -1  10    2.86    3.37
  -2   1  10   -2.58    3.18
  -2  -1  10    0.13    3.02
   2  -1 -11   -4.92    3.17
  -2  -1  11    3.46    2.44
  -2   1  11   -2.57    3.28
  -2   1  11   -2.70    2.23
  -2  -1  11    2.28    2.21
   2   1 -11    1.73    2.21
   2  -1 -12    0.12    2.25
  -2  -1  12   -0.34    3.37
  -2   1  12   -0.90    3.40
  -2   1  12   -1.30    3.20
  -2  -1  12   -0.03    2.31
   2   1 -12   -1.03    3.14
   2  -1 -13    0.62    2.30
  -2  -1  13   -4.99    3.38
  -2   1  13   -2.98    3.39
  -2   1  13    3.27    3.15
   2   1 -13    0.87    3.11
  -2  -1  13    2.09    3.24
   2  -1 -14    1.20    2.23
  -2  -1  14    1.59    3.36
  -2  -1  14   -1.13    3.43
   2   1 -14    4.31    2.31
  -2   1  14    9.09    3.46
  -2   1  14   -2.50    3.13
   2   1 -15    5.81    3.20
  -2  -1  15   -3.55    3.49
  -2   1  15   -3.95    3.64
  -2   1  15   -4.64    3.16
  -2  -1  15    5.54    2.38
   2  -1 -15    1.71    3.11
   2   1 -16    1.93    2.26
  -2  -1  16    3.15    3.46
  -2   1  16    0.24    3.65
   2  -1 -16    0.57    3.21
  -2   1  16   -0.37    2.26
  -2  -1  16   -3.71    3.62
   2   2  -1 1203.79   12.71
  -2  -2   1 1186.99   13.13
  -2   2   1 1365.72   16.74
   2  -2  -1 1409.55   17.65
  -2   2   1 1392.67   17.95
   2  -2  -1 1447.74   17.27
   2   2  -2  645.75   15.27
  -2   2   2  613.32   10.00
  -2   2   2  631.13    8.56
  -2  -2   2  617.09   13.77
   2   2  -2  594.43    7.54
   2  -2  -2  643.45   10.65
   2  -2  -2  700.28    9.42
  -2  -2   2  681.29    8.74
   2  -2  -3  558.65    7.93
  -2  -2   3  532.60    7.49
  -2   2   3  553.53    8.04
   2   2  -3  389.50    8.34
  -2   2   3  546.78   10.12
  -2  -2   3  492.46    9.21
   2   2  -3  485.05    6.50
  -2   2   4  936.57   10.93
  -2  -2   4 1117.57   14.48
  -2  -2   4 1085.87   11.45
   2   2  -4 1018.38   13.77
   2  -2  -4 1124.80   12.37
   2   2  -4 1007.78   10.31
  -2  -2   5  714.26    9.43
   2  -2  -5  859.90   10.02
  -2   2   5  717.26    8.71
   2   2  -5  883.58   12.06
   2   2  -5  782.30    8.54
  -2  -2   5  748.41    8.31
  -2  -2   6  160.86    5.34
   2  -2  -6  166.07    4.87
   2   2  -6  164.26    4.97
   2   2  -6  162.75    5.61
  -2  -2   6  144.20    3.90
  -2   2   6  156.87    4.35
   2  -2  -7 1299.54   12.46
  -2  -2   7 1239.38   13.18
   2   2  -7 1257.69   14.31
  -2  -2   7 1067.15   10.36
  -2   2   7 1091.19   11.24
   2  -2  -8  725.66    7.54
  -2  -2   8  707.42    8.14
   2   2  -8  828.79   10.12
  -2  -2   8  789.44    8.77
  -2   2   8  802.91    8.81
   2  -2  -9  560.36    6.64
  -2  -2   9  565.50    7.28
   2   2  -9  475.30    6.30
  -2   2   9  529.09    6.65
  -2  -2   9  531.98    6.94
  -2  -2  10  140.10    3.54
   2  -2 -10  139.15    3.26
   2   2 -10  156.00    4.40
  -2   2  10  154.93    4.13
  -2  -2  10  149.33    4.06
   2  -2 -11  279.95    4.88
  -2  -2  11  273.46    5.16
   2   2 -11  255.40    5.07
  -2   2  11  265.51    4.84
  -2  -2  11  251.50    5.04
   2  -2 -12    3.72    2.54
  -2  -2  12    3.29    2.57
   2   2 -12    0.65    3.49
  -2   2  12    4.64    3.34
  -2  -2  12    4.29    3.21
   2  -2 -13    1.80    3.55
   2   2 -13    7.50    3.40
  -2  -2  13    7.58    3.66
  -2   2  13    3.31    3.68
  -2   2  13    3.81    2.44
  -2  -2  13    6.55    2.32
   2  -2 -14   18.09    3.42
  -2  -2  14   12.76    3.42
   2   2 -14   13.86    2.49
  -2  -2  14   13.24    2.61
[truncated: 208,049 more chars]
