# Supplementary material for: Crystal structure of 2,5-bis­(4-methyl­pyridin-2-yl)pyrazine chloro­form disolvate
Source: Acta Crystallogr Sect E Struct Rep Online. 2014 Aug 1;70(Pt 9):o893–4. doi: 10.1107/S1600536814009544 (PMC4186168; doi:10.1107/S1600536814009544)
Supplement: Supplementary file 2 [file e-70-0o893-Isup2.hkl]

#
# h,k,l, Fc-squared, Fo-squared, sigma(Fo-squared), status flag
#
data_I
_shelx_title ' LS-199-2   IPDS2  -100DEGC  NEW: I2/A'
_shelx_refln_list_code          4
_shelx_F_calc_maximum      216.39
_exptl_crystal_F_000      1016.00
_reflns_d_resolution_high  0.8360

loop_
 _space_group_symop_operation_xyz
 'x, y, z'
 '-x+1/2, y, -z'
 'x+1/2, y+1/2, z+1/2'
 '-x+1, y+1/2, -z+1/2'
 '-x, -y, -z'
 'x-1/2, -y, z'
 '-x+1/2, -y+1/2, -z+1/2'
 'x, -y+1/2, z+1/2'

_cell_length_a    16.4498
_cell_length_b     6.0691
_cell_length_c    21.6050
_cell_angle_alpha  90.000
_cell_angle_beta   93.885
_cell_angle_gamma  90.000

_shelx_F_squared_multiplier     1.000

loop_
 _refln_index_h
 _refln_index_k
 _refln_index_l
 _refln_F_squared_calc
 _refln_F_squared_meas
 _refln_F_squared_sigma
 _refln_observed_status
   2   0   0        505.56        449.48        26.44 o
   4   0   0       9300.85       8335.43       734.80 o
   6   0   0       6777.75       6490.64       169.13 o
   8   0   0       1703.04       1532.93       121.42 o
  10   0   0       1027.38        947.02        55.78 o
  12   0   0       8924.75       9381.95       623.83 o
  14   0   0       3974.94       4241.87       160.53 o
  16   0   0         14.30         35.12         8.52 o
  18   0   0        282.37        288.99        10.00 o
   1   1   0       2944.49       2890.41        80.77 o
   3   1   0      33572.90      35608.02       228.66 o
   5   1   0        599.38        462.92        16.83 o
   7   1   0        669.54        689.48        18.83 o
   9   1   0       2939.79       2862.93       123.43 o
  11   1   0       1219.03       1243.90        35.13 o
  13   1   0         85.09         99.14         5.88 o
  15   1   0        111.32        120.19         7.30 o
  17   1   0          5.57         12.03         5.75 o
  19   1   0          0.10          2.06         6.96 o
   2   2   0       4029.44       3452.67        54.61 o
   4   2   0          1.31         13.85         8.70 o
   6   2   0       9302.12       8375.45       164.54 o
   8   2   0       2474.20       2558.57        90.81 o
  10   2   0        372.56        417.38         7.05 o
  12   2   0       3100.09       3168.43        97.11 o
  14   2   0       2877.19       3073.19       143.39 o
  16   2   0        380.55        387.54         8.68 o
  18   2   0         73.39         75.05        10.50 o
   1   3   0        765.53        790.38        18.74 o
   3   3   0       6420.26       7110.65       158.06 o
   5   3   0       1100.46        846.92        24.94 o
   7   3   0        200.93        232.30         7.91 o
   9   3   0       1344.02       1384.98        80.49 o
  11   3   0       2558.61       2733.05       116.55 o
  13   3   0          6.13          8.05         6.19 o
  15   3   0         33.65         46.84         6.53 o
  17   3   0          7.06          8.15         7.29 o
   0   4   0       1307.15       1252.26        17.23 o
   2   4   0        352.56        381.38         7.86 o
   4   4   0         32.14         64.05         7.25 o
   6   4   0       5689.05       6388.84       150.43 o
   8   4   0       1361.02       1452.33        62.69 o
  10   4   0        170.88        191.88         6.32 o
  12   4   0         18.02         12.23         7.00 o
  14   4   0        162.80        132.40         6.08 o
  16   4   0          3.26         -1.75         6.34 o
   1   5   0        423.01        431.91         8.99 o
   3   5   0       1581.19       1707.88        30.69 o
   5   5   0         37.07         36.49         7.73 o
   7   5   0        244.27        249.05        12.58 o
   9   5   0          1.55          2.03         8.11 o
  11   5   0        449.38        433.90        14.51 o
  13   5   0          0.12         15.71         7.43 o
   0   6   0         30.65         30.25        12.19 o
   2   6   0         26.65         23.09         7.96 o
   4   6   0         75.84         99.50         8.28 o
   6   6   0         15.85         24.03         8.52 o
   8   6   0         71.42         58.11         7.97 o
  10   6   0         86.70         72.66         8.47 o
   1   7   0        649.46        502.81        20.30 o
   3   7   0        277.43        263.35        18.14 o
   5   7   0         13.46         14.90        24.04 o
 -18   1   1        233.29        230.33         8.79 o
 -16   1   1          6.03          5.76         7.64 o
 -14   1   1       2116.66       2349.19        83.74 o
 -12   1   1        125.42         80.42         5.22 o
 -10   1   1        387.86        531.10        13.65 o
  -8   1   1      14711.53      14964.26       362.17 o
  -6   1   1      14280.56      12409.09       362.26 o
  -4   1   1       7192.81       7022.82       124.48 o
  -2   1   1       6478.58       6140.20       179.97 o
   0   1   1       8289.67       7837.19       185.08 o
   2   1   1       1822.25       1575.52        47.45 o
   4   1   1         20.25         19.26         6.15 o
   6   1   1      23317.94      22951.12       861.66 o
   8   1   1       6858.73       6362.62       194.25 o
  10   1   1          0.85         10.48         5.35 o
  12   1   1       1485.48       1522.75        55.63 o
  14   1   1         25.04         46.26         6.16 o
  16   1   1        408.18        376.43        12.83 o
  18   1   1        164.72        164.58        10.04 o
 -17   2   1          0.81          1.47         6.18 o
 -15   2   1       1475.35       1552.29        54.66 o
 -13   2   1       1909.99       1884.12        59.18 o
 -11   2   1       1592.48       1501.01        58.80 o
  -9   2   1         89.30         73.10         5.63 o
  -7   2   1          2.12         -2.51         6.88 o
  -5   2   1        672.72        680.54        20.16 o
  -3   2   1       2675.63       2740.11        97.17 o
  -1   2   1         52.26         44.91         6.91 o
   1   2   1       7697.34       7190.72       244.14 o
   3   2   1       6771.62       6496.31       110.03 o
   5   2   1       4537.09       4384.90       184.26 o
   7   2   1        355.02        396.45         9.42 o
   9   2   1        617.04        600.61        16.34 o
  11   2   1        316.45        330.21        12.14 o
  13   2   1          0.07          4.31         5.69 o
  15   2   1        253.61        280.21         9.44 o
  17   2   1        907.37        842.85        27.94 o
 -16   3   1         17.42         24.07         5.86 o
 -14   3   1       1534.93       1731.52        33.36 o
 -12   3   1       2183.26       2233.80        65.70 o
 -10   3   1       2792.77       2967.70        76.10 o
  -8   3   1        232.81        237.96         7.90 o
  -6   3   1        147.81        134.15         7.31 o
  -4   3   1        115.44        132.26         7.78 o
  -2   3   1      16022.14      18930.95       151.73 o
   0   3   1       9515.15       9174.04        83.04 o
   2   3   1        795.56        832.49        21.65 o
   4   3   1         27.15         36.71         8.04 o
   6   3   1       2467.66       2563.79        67.63 o
   8   3   1        199.60        222.60         6.58 o
  10   3   1        408.34        390.54        15.24 o
  12   3   1         79.69         92.96         8.77 o
  14   3   1        445.76        431.23        19.09 o
  16   3   1         43.52         44.75         5.81 o
 -15   4   1         63.00         51.97         7.36 o
 -13   4   1         99.34        106.70         6.69 o
 -11   4   1        426.33        472.03        16.09 o
  -9   4   1       1076.89       1135.53        54.83 o
  -7   4   1        379.76        399.40        14.87 o
  -5   4   1       2821.83       3047.18        88.35 o
  -3   4   1        943.38        931.40        15.67 o
  -1   4   1        307.53        359.39        10.21 o
   1   4   1        541.95        444.00         7.87 o
   3   4   1       1357.03       1399.19        43.56 o
   5   4   1        231.04        239.58         7.57 o
   7   4   1       1967.28       2149.04        55.48 o
   9   4   1        413.16        416.96        16.44 o
  11   4   1        451.87        470.40         9.09 o
  13   4   1          0.49          2.68         6.44 o
  15   4   1        607.76        514.70        23.09 o
 -14   5   1        283.88        255.83        13.24 o
 -12   5   1          0.40          1.10         7.46 o
 -10   5   1        870.13        821.59        36.18 o
  -8   5   1        134.01        153.43         7.75 o
  -6   5   1         73.35         63.54         6.96 o
  -4   5   1         70.17         73.61         8.58 o
  -2   5   1         70.60         74.78         7.62 o
   0   5   1        742.97        690.32        19.87 o
   2   5   1        199.37        224.33         8.10 o
   4   5   1        276.41        269.82         9.25 o
   6   5   1         36.72         35.83        11.26 o
   8   5   1        173.53        167.11        13.94 o
  10   5   1         59.92         68.32         9.05 o
  12   5   1        439.27        457.30        20.81 o
  14   5   1         41.21         47.04         8.29 o
 -11   6   1          3.87         12.15        17.96 o
  -9   6   1        126.19        115.43         8.45 o
  -7   6   1        444.62        390.11        17.72 o
  -5   6   1        339.98        372.80        22.18 o
  -3   6   1        855.31        853.06        29.06 o
  -1   6   1        218.21        220.18        15.55 o
   1   6   1         16.11         20.11         7.96 o
   3   6   1         50.35         49.00         7.54 o
   5   6   1        965.53        897.13        47.69 o
   7   6   1        351.85        324.91        15.92 o
   9   6   1       1134.24       1054.85        18.14 o
  -4   7   1         98.30         91.54        10.74 o
  -2   7   1        330.47        287.13        28.94 o
   0   7   1        203.08        232.93        19.56 o
   2   7   1        534.07        386.64        22.38 o
   4   7   1          5.42          5.36         9.99 o
 -18   0   2          5.81         22.70         8.09 o
 -16   0   2        165.81        162.83         9.13 o
 -14   0   2       3031.33       2896.55       132.14 o
 -12   0   2        898.42       1034.56        86.75 o
 -10   0   2       2229.18       2189.37        66.05 o
  -8   0   2         68.17         82.40         9.09 o
  -6   0   2       6636.35       6471.82       575.04 o
  -4   0   2       6709.41       6296.11       328.99 o
  -2   0   2      22744.79      28163.72       339.30 o
   0   0   2       1674.20       1548.71        30.36 o
   2   0   2       5317.73       4483.48       296.35 o
   4   0   2      28523.07      28239.47       523.25 o
   6   0   2       3695.80       3033.13       216.25 o
   8   0   2       2659.50       3242.41        95.38 o
  10   0   2       4839.60       6190.23       163.18 o
  12   0   2       3317.60       3219.00       278.58 o
  14   0   2         79.71         88.98         7.42 o
  16   0   2        360.70        383.61        16.56 o
  18   0   2        158.67        121.16        12.15 o
 -19   1   2          0.10          9.88         6.15 o
 -17   1   2        138.09        133.03         7.11 o
 -15   1   2         79.46         89.29         5.95 o
 -13   1   2        380.73        392.68        12.05 o
 -11   1   2          7.73         10.72         5.68 o
  -9   1   2        118.08        121.00         6.38 o
  -7   1   2       3657.23       3284.45        55.86 o
  -5   1   2      34673.82      36155.89      1842.49 o
  -3   1   2       9549.36       9073.18       320.83 o
  -1   1   2          0.18          4.83        10.22 o
   1   1   2         81.01         75.03        10.62 o
   3   1   2          3.05          5.59         7.68 o
   5   1   2       2354.26       2231.01        61.32 o
   7   1   2       2509.41       2264.53        54.82 o
   9   1   2       2107.10       1975.17        34.91 o
  11   1   2         36.61         25.53         5.05 o
  13   1   2        180.50        187.40         6.17 o
  15   1   2         25.46         28.55         6.75 o
  17   1   2          0.29          0.88         5.39 o
  19   1   2          0.74         -1.06         6.37 o
 -18   2   2        114.13        115.63         7.19 o
 -16   2   2          4.43          5.59         5.86 o
 -14   2   2          2.84          9.44         5.03 o
 -12   2   2       1109.74       1222.01        42.95 o
 -10   2   2          3.36         11.79         5.70 o
  -8   2   2       1604.63       1736.32        65.70 o
  -6   2   2       8328.27       8292.95       226.68 o
  -4   2   2       5505.63       5634.71       147.01 o
  -2   2   2        669.76        681.00         8.90 o
   0   2   2      17970.83      18151.88       498.42 o
   2   2   2        647.57        596.24        15.87 o
   4   2   2       1671.79       1553.19        54.45 o
   6   2   2       6218.26       5951.75       140.44 o
   8   2   2          7.03         12.13         5.81 o
  10   2   2        446.76        463.80        10.37 o
  12   2   2        286.44        266.15         8.30 o
  14   2   2         82.01         70.22         5.87 o
  16   2   2         46.88         39.78         6.08 o
  18   2   2         37.69         41.30         5.86 o
 -17   3   2         16.85         17.70         6.56 o
 -15   3   2         34.85         36.90         6.44 o
 -13   3   2        449.89        472.32        13.28 o
 -11   3   2        105.49        122.22         8.06 o
  -9   3   2         36.16         36.63         6.10 o
  -7   3   2       2599.40       2744.49        57.75 o
  -5   3   2      11089.65      11129.64       230.77 o
  -3   3   2       1343.02       1164.53        20.65 o
  -1   3   2        824.05        968.35        18.63 o
   1   3   2          5.08         20.45         8.13 o
   3   3   2       1647.91       1553.28        44.05 o
   5   3   2         58.29         62.91         6.80 o
   7   3   2      14444.79      15107.52       603.81 o
   9   3   2       4720.29       4884.88        80.62 o
  11   3   2       1190.06       1115.82        13.16 o
  13   3   2       1077.76       1095.57        39.14 o
  15   3   2         94.48         95.98         8.55 o
  17   3   2         95.19         76.08         6.77 o
 -16   4   2        439.78        384.62        15.66 o
 -14   4   2         10.21         19.19         5.72 o
 -12   4   2          6.33          4.29         5.88 o
 -10   4   2        150.14        171.21         7.02 o
  -8   4   2       2761.72       3121.78        95.56 o
  -6   4   2        958.24       1014.28        36.19 o
  -4   4   2       1207.24       1102.58        19.14 o
  -2   4   2       7234.97       7840.55        97.89 o
   0   4   2        375.69        443.67        12.47 o
   2   4   2          9.45         20.16         7.13 o
   4   4   2       2332.31       2263.90        64.86 o
   6   4   2       6784.44       7206.07       125.89 o
   8   4   2        861.04        851.60        22.00 o
  10   4   2       1772.58       2015.51        47.60 o
  12   4   2        107.56        115.49         6.21 o
  14   4   2         51.57         54.41         5.91 o
  16   4   2          3.33         -4.29         5.99 o
 -13   5   2        412.78        387.68        24.09 o
 -11   5   2        597.00        587.55        40.95 o
  -9   5   2          4.50         13.37         6.81 o
  -7   5   2        366.03        378.98        14.63 o
  -5   5   2         89.56         79.69         7.69 o
  -3   5   2        118.86        130.82         7.93 o
  -1   5   2        810.20        796.69        18.69 o
   1   5   2       5744.73       6182.91        58.32 o
   3   5   2       2236.59       2378.85        17.31 o
   5   5   2         48.25         41.90         8.68 o
   7   5   2        457.71        497.03        10.01 o
   9   5   2        145.07        164.38         8.28 o
  11   5   2         33.04         43.79         8.09 o
  13   5   2        267.76        244.78         8.07 o
 -10   6   2        189.33        159.63         8.63 o
  -8   6   2         10.75          9.40         7.92 o
  -6   6   2         80.36         79.27         7.44 o
  -4   6   2        561.72        483.94        20.74 o
  -2   6   2          3.11         16.73         8.88 o
   0   6   2          3.22          4.56         8.80 o
   2   6   2        149.31        139.02         8.21 o
   4   6   2        556.21        548.31        20.51 o
   6   6   2          4.86         -6.96        10.79 o
   8   6   2        120.73         88.25        10.81 o
  10   6   2          9.21         11.63         8.52 o
  -5   7   2         11.43          5.39        18.70 o
  -3   7   2         11.99          5.91        11.33 o
  -1   7   2        269.26        210.48        15.04 o
   1   7   2        511.17        436.30        21.84 o
   3   7   2        508.76        447.04        20.54 o
 -18   1   3       1101.30       1151.98        36.19 o
 -16   1   3        486.00        532.11        17.73 o
 -14   1   3       1265.08       1539.31        23.66 o
 -12   1   3       1855.11       1882.96        69.46 o
 -10   1   3        762.34        639.04        30.63 o
  -8   1   3       4461.21       4425.28       107.92 o
  -6   1   3        102.50         91.84         7.80 o
  -2   1   3       8074.21       8474.57       262.88 o
   0   1   3       2985.72       2682.84        42.67 o
   2   1   3      15154.04      13530.53       468.73 o
   4   1   3       1612.43       1299.55        13.05 o
   6   1   3       5571.19       5118.58        96.52 o
   8   1   3       5845.02       6038.96       105.86 o
  10   1   3       5814.00       5656.06       157.36 o
  12   1   3        196.02        186.41         5.38 o
  14   1   3        409.05        481.89        11.61 o
  16   1   3        280.00        286.14         9.11 o
  18   1   3          5.24         10.17         5.20 o
 -17   2   3          2.35         -0.30         5.98 o
 -15   2   3       3489.17       3825.27        83.36 o
 -13   2   3        744.03        709.11        23.48 o
 -11   2   3       1261.46       1231.48        33.06 o
  -9   2   3        132.22        148.27         5.83 o
  -7   2   3       3108.42       3309.38       113.52 o
  -5   2   3       3854.14       4164.09       138.03 o
  -3   2   3        543.45        506.92         9.74 o
  -1   2   3      14066.79      13731.30       132.20 o
   1   2   3      20743.22      18805.89       554.35 o
   3   2   3      10710.14      10573.56       254.95 o
   5   2   3         46.42         76.08         8.97 o
   7   2   3         92.25        121.07         8.13 o
   9   2   3       1285.90       1337.58        19.69 o
  11   2   3          0.54         11.78         5.45 o
  13   2   3       1446.73       1476.88        77.44 o
  15   2   3       1184.94       1225.09        35.06 o
  17   2   3        149.10        139.40         8.16 o
 -16   3   3         57.24         53.28         7.46 o
 -14   3   3        417.59        409.09        19.57 o
 -12   3   3        665.29        759.36        18.34 o
 -10   3   3       2208.32       2185.64        74.93 o
  -8   3   3          6.00         21.78         7.23 o
  -6   3   3        645.72        711.43        18.38 o
  -4   3   3        450.36        443.92        15.44 o
  -2   3   3        134.46        131.39         8.90 o
   0   3   3       6056.80       6092.56       100.68 o
   2   3   3       4529.47       4365.98       180.19 o
   4   3   3       3451.33       3311.43       147.28 o
   6   3   3       1073.51       1251.37        30.97 o
   8   3   3        399.63        346.00        12.46 o
  10   3   3        123.89        144.43        10.30 o
  12   3   3       3268.17       3421.26        62.72 o
  14   3   3          6.68         33.28         5.90 o
  16   3   3       1157.03       1148.21        23.03 o
 -15   4   3         25.16         23.43         6.36 o
 -13   4   3        692.33        765.48        26.33 o
 -11   4   3        309.67        335.33        12.89 o
  -9   4   3        484.78        553.43        27.80 o
  -7   4   3       2649.38       2641.91        48.19 o
  -5   4   3       1509.21       1526.77        61.19 o
  -3   4   3        129.43        146.61         6.78 o
  -1   4   3       4794.57       4906.94       115.33 o
   1   4   3       2268.93       2113.08        65.12 o
   3   4   3        540.56        577.92         9.36 o
   5   4   3        950.34       1017.07        35.88 o
   7   4   3        414.88        359.46        17.54 o
   9   4   3       1813.38       2002.89        57.85 o
  11   4   3         32.93         32.66         6.60 o
  13   4   3        243.71        245.88         9.63 o
  15   4   3        126.24        117.28         7.14 o
 -14   5   3         27.89         21.74         7.06 o
 -12   5   3          0.03         12.89         6.86 o
 -10   5   3        414.38        471.81        24.42 o
  -8   5   3        266.72        230.21        16.10 o
  -6   5   3          0.63         10.71         6.37 o
  -4   5   3         59.54         48.64         6.83 o
  -2   5   3        525.95        565.43         9.55 o
   0   5   3       1051.37       1123.36        18.44 o
   2   5   3       1061.74       1134.45        47.02 o
   4   5   3        603.66        638.03        26.72 o
   6   5   3         29.91         57.55        11.15 o
   8   5   3          2.17          4.53         6.41 o
  10   5   3        425.46        407.41        23.37 o
  12   5   3        475.48        438.93        28.97 o
  -9   6   3        137.53        130.63         7.75 o
  -7   6   3       1503.09       1437.98        56.73 o
  -5   6   3       3177.06       3114.34       148.56 o
  -3   6   3          0.18          6.94         7.21 o
  -1   6   3         73.63         95.96         9.18 o
   1   6   3         52.87         61.67        10.09 o
   3   6   3        432.70        429.44        11.45 o
   5   6   3       2202.77       2150.42        87.37 o
   7   6   3       1273.76       1194.52        33.11 o
   9   6   3        319.18        287.56        20.40 o
  -4   7   3        197.66        178.31        13.27 o
  -2   7   3        276.19        266.05        15.13 o
   0   7   3          3.13          0.38        13.67 o
   2   7   3        737.06        728.50        42.08 o
   4   7   3        284.77        241.25        49.45 o
 -18   0   4          0.15          4.85         9.55 o
 -16   0   4        105.55        114.12        10.57 o
 -14   0   4        322.68        313.74        21.17 o
 -12   0   4       4553.48       4359.03       364.34 o
 -10   0   4      15156.74      13058.00       915.43 o
  -8   0   4        645.83        685.80        24.54 o
  -6   0   4       2753.19       2416.64       211.60 o
  -4   0   4       1032.82        990.78        20.53 o
  -2   0   4      11194.82      12328.73       119.81 o
   0   0   4        231.16        282.80        20.53 o
   4   0   4      46826.58      49964.17       543.16 o
   6   0   4        590.96        630.15        44.80 o
   8   0   4       4915.30       4945.06       151.54 o
  10   0   4        419.29        586.60        17.69 o
  12   0   4          5.45         28.10         6.78 o
  14   0   4       1691.87       1657.45       164.88 o
  16   0   4       2898.81       2720.84       110.79 o
  18   0   4        132.37        121.43         9.00 o
 -19   1   4        575.73        500.83        16.10 o
 -17   1   4        230.68        249.52         7.46 o
 -15   1   4         27.43         40.41         6.19 o
 -13   1   4         24.53         30.20         5.99 o
 -11   1   4        182.14        240.54        10.07 o
  -9   1   4       2488.62       2497.08        90.86 o
  -7   1   4       4986.26       4544.53       215.54 o
  -5   1   4        301.61        226.00         9.03 o
  -3   1   4      20125.44      21627.55       867.29 o
  -1   1   4      20773.71      21974.14       368.89 o
   1   1   4       3238.61       3073.02        48.31 o
   3   1   4        704.82        569.13        18.83 o
   5   1   4        138.04        166.52        11.88 o
   7   1   4       9914.97       9513.91       296.89 o
   9   1   4        376.09        389.18         9.55 o
  11   1   4        397.82        387.29        13.00 o
  13   1   4        394.17        415.05         8.83 o
  15   1   4         22.67         25.88         5.67 o
  17   1   4          1.48          0.18         5.19 o
  19   1   4          4.47          6.05        12.39 o
 -18   2   4        499.36        459.29        15.95 o
 -16   2   4          4.18          7.49         6.33 o
 -14   2   4        854.17        828.31        32.32 o
 -12   2   4       1447.92       1506.34        53.75 o
 -10   2   4       2127.99       2078.88        83.59 o
  -8   2   4       1259.55       1273.17        43.25 o
  -6   2   4        704.22        836.42        14.58 o
  -4   2   4        553.02        442.01        14.04 o
  -2   2   4        229.25        226.96        10.16 o
   0   2   4       1466.24       1351.11        35.52 o
   2   2   4      25480.26      24689.24       515.63 o
   4   2   4        705.85        638.34        14.63 o
   6   2   4        347.96        392.14         7.41 o
   8   2   4       3049.98       2938.66        64.15 o
  10   2   4       2184.88       2269.97        62.64 o
  12   2   4         11.32         17.77         5.80 o
  14   2   4        430.95        453.78        21.66 o
  16   2   4        812.29        765.12        28.67 o
  18   2   4          0.28          5.28         6.09 o
 -17   3   4        186.30        136.15         7.52 o
 -15   3   4          0.06          3.03         6.03 o
 -13   3   4         72.21         74.92         6.13 o
 -11   3   4          3.24         -2.91         6.20 o
  -9   3   4        450.60        462.48        14.45 o
  -7   3   4      11566.38      12581.20       270.83 o
  -5   3   4       7693.25       8096.66       209.86 o
  -3   3   4          5.81         -0.58         7.50 o
  -1   3   4       2517.82       2514.64        25.11 o
   1   3   4        125.41        137.60        10.45 o
   3   3   4       1180.02       1154.88        33.82 o
   5   3   4       1691.50       1579.47        28.84 o
   7   3   4        227.62        193.88         7.33 o
   9   3   4        995.86       1028.43        35.82 o
  11   3   4          1.52          8.15         6.44 o
  13   3   4        736.97        742.20        16.71 o
  15   3   4        697.47        663.10        20.32 o
  17   3   4        313.49        245.09        10.29 o
 -16   4   4        350.58        285.28        18.80 o
 -14   4   4          6.65          5.19         5.91 o
 -12   4   4          8.67          2.79         6.22 o
 -10   4   4        224.02        243.77        10.75 o
  -8   4   4        258.08        264.99         8.46 o
  -6   4   4        309.98        360.95         7.68 o
  -4   4   4       9615.65      10495.45       190.86 o
  -2   4   4        419.08        463.05         8.10 o
   0   4   4          1.41          8.04         9.12 o
   2   4   4        209.60        253.99         8.90 o
   4   4   4        651.02        654.98        14.64 o
   6   4   4          4.58          6.25         6.93 o
   8   4   4          5.50         19.39         6.67 o
  10   4   4       1426.02       1486.93        24.17 o
  12   4   4          6.55         16.69         6.53 o
  14   4   4         59.21         56.13         6.43 o
 -13   5   4       1718.97       1522.10        37.56 o
 -11   5   4         68.77         69.52         7.49 o
  -9   5   4         16.58          6.71         7.29 o
  -7   5   4        116.10        101.47         7.45 o
  -5   5   4        676.63        693.98        17.30 o
  -3   5   4         98.55         95.62         7.18 o
  -1   5   4       1070.15       1127.59        24.43 o
   1   5   4       4950.57       5398.68       155.18 o
   3   5   4         25.10         19.28         8.18 o
   5   5   4         86.70         92.77         8.07 o
   7   5   4          0.85          1.25         9.33 o
   9   5   4         52.92         62.07         8.13 o
  11   5   4         87.67         85.05         6.43 o
  13   5   4        167.61        141.41         7.26 o
 -10   6   4        171.38        142.51        10.44 o
  -8   6   4         25.57         30.50         8.05 o
  -6   6   4        113.27        120.22         8.60 o
  -4   6   4          0.16          0.41         7.05 o
  -2   6   4          1.03          0.43        10.52 o
   0   6   4        503.17        517.36        22.17 o
   2   6   4          0.90         10.91         8.61 o
   4   6   4        333.28        336.81        15.22 o
   6   6   4        752.69        677.42        26.83 o
   8   6   4          8.42          7.93         7.25 o
  10   6   4         47.49         31.48         8.32 o
  -3   7   4         22.56          7.05        14.60 o
  -1   7   4        427.37        343.81        16.09 o
   1   7   4        533.47        418.66        35.11 o
   3   7   4          0.60         -5.69        10.25 o
 -18   1   5         20.17         30.70         6.11 o
 -16   1   5       1288.59       1446.49        70.89 o
 -14   1   5         70.98         81.39         6.45 o
 -12   1   5        975.52        964.45        24.93 o
 -10   1   5       6508.96       6769.23       155.15 o
  -8   1   5         42.61         72.07         9.40 o
  -6   1   5       1998.04       1746.92        67.12 o
  -4   1   5      23409.11      23998.07       566.29 o
  -2   1   5      28038.75      29269.43      1596.80 o
   0   1   5        107.37        102.26        11.79 o
   2   1   5      28904.74      28199.42       980.49 o
   4   1   5        270.30        238.87         9.55 o
   6   1   5        600.70        733.01        23.72 o
   8   1   5      16311.78      16048.61       571.35 o
  10   1   5       5584.06       5664.82       171.04 o
  12   1   5        180.16        141.52         7.47 o
  14   1   5        285.09        335.69        13.41 o
  16   1   5        388.42        348.15        13.53 o
  18   1   5         35.33         26.51         5.30 o
 -17   2   5        261.10        266.05        11.50 o
 -15   2   5          0.26          5.57         7.90 o
 -13   2   5       1939.52       2018.89       127.46 o
 -11   2   5        388.16        400.98        18.01 o
  -9   2   5       1241.79       1246.07        42.83 o
  -7   2   5       5663.66       6336.29       245.85 o
  -5   2   5       3903.32       4316.60       131.10 o
  -3   2   5        277.82        306.57        11.02 o
  -1   2   5       3478.99       3424.23       190.91 o
   1   2   5       7300.95       7150.46       166.37 o
   3   2   5       6497.29       6112.61       124.77 o
   5   2   5       2285.15       1922.60        55.30 o
   7   2   5        432.65        501.30         8.85 o
   9   2   5        522.25        560.38        15.88 o
  11   2   5        133.61        136.33         7.65 o
  13   2   5         27.68         25.37         5.94 o
  15   2   5         10.11          3.61         6.27 o
  17   2   5        412.72        364.55        18.57 o
 -16   3   5        135.76        154.64         7.38 o
 -14   3   5         65.53         86.36         5.77 o
 -12   3   5       1306.53       1402.08        73.89 o
 -10   3   5       2424.80       2464.62        68.10 o
  -8   3   5        105.63         96.91         5.94 o
  -6   3   5        180.16        181.75         8.53 o
  -4   3   5       3344.29       3333.36        51.23 o
  -2   3   5        615.51        703.20        18.58 o
   0   3   5       1943.02       1845.85        23.38 o
   2   3   5      15121.93      15656.17       405.62 o
   4   3   5       1437.72       1371.73        35.54 o
   6   3   5       1120.68       1175.49        14.76 o
   8   3   5       1627.32       1728.63        47.62 o
  10   3   5         15.29         24.68         6.43 o
  12   3   5         53.02         54.39         5.66 o
  14   3   5       1063.30       1154.22        21.92 o
  16   3   5          0.24          5.22         6.52 o
 -15   4   5        131.76        120.32         9.03 o
 -13   4   5        309.17        317.36        10.52 o
 -11   4   5          2.56         14.82         6.32 o
  -9   4   5         33.32         35.94         6.74 o
  -7   4   5        870.96        972.97        22.85 o
  -5   4   5       1201.18       1313.99        11.60 o
  -3   4   5        804.32        846.94         9.98 o
  -1   4   5        541.18        643.37        11.90 o
   1   4   5        988.04       1049.05        13.98 o
   3   4   5        879.07        960.98        11.31 o
   5   4   5         50.37         55.19         7.46 o
   7   4   5       1580.99       1482.04        33.57 o
   9   4   5       1880.46       1940.47        33.97 o
  11   4   5        277.03        233.84        13.05 o
  13   4   5         48.94         53.49         6.65 o
  15   4   5         18.71         19.23         6.40 o
 -12   5   5        477.41        469.67        23.92 o
 -10   5   5        314.54        297.37        15.60 o
  -8   5   5       1121.91       1056.58        42.33 o
  -6   5   5        401.63        447.19        19.38 o
  -4   5   5        570.67        615.83        10.11 o
  -2   5   5        381.26        414.88        14.82 o
   0   5   5        502.02        535.56        11.38 o
   2   5   5         73.80         78.32        11.51 o
   4   5   5        206.84        222.33        10.15 o
   6   5   5          1.60          3.49         8.14 o
   8   5   5         28.05         24.85         8.93 o
  10   5   5          2.73         13.66         8.87 o
  12   5   5        161.37        148.14         8.69 o
  -9   6   5        105.43         98.22         9.82 o
  -7   6   5        328.50        342.99        13.24 o
  -5   6   5          2.74          2.89         8.01 o
  -3   6   5        658.85        675.37        21.07 o
  -1   6   5         84.63         93.77        10.40 o
   1   6   5         22.96         25.43         9.85 o
   3   6   5         28.30         49.10        13.37 o
   5   6   5        212.61        202.63        14.79 o
   7   6   5        793.57        788.35        12.20 o
   9   6   5          1.50          9.27         7.50 o
  -2   7   5         23.32         11.77        13.27 o
   0   7   5        345.97        271.04        20.89 o
   2   7   5         32.60         43.00         9.29 o
 -18   0   6       1027.22       1012.82       105.73 o
 -16   0   6        259.95        337.55        10.11 o
 -14   0   6        260.85        309.84        14.47 o
 -12   0   6       9143.84       7983.31       649.98 o
 -10   0   6       5573.62       4762.17       251.17 o
  -8   0   6       1942.68       1771.11        61.61 o
  -6   0   6        501.70        455.91        18.77 o
  -4   0   6      12689.78      11724.14      1490.41 o
  -2   0   6       1797.85       1421.67       177.12 o
   4   0   6       1852.66       1575.65       150.43 o
   6   0   6       1876.69       1548.91       142.09 o
   8   0   6       1250.32       1318.77        38.11 o
  10   0   6       2471.31       2500.73        49.36 o
  12   0   6         57.39         54.66         8.37 o
  14   0   6        621.23        738.75        26.12 o
  16   0   6        473.58        445.48        31.04 o
  18   0   6        127.55        118.95         9.34 o
 -19   1   6         72.23         71.63         6.77 o
 -17   1   6         92.91        103.39        12.69 o
 -15   1   6        409.50        429.74        25.65 o
 -13   1   6          5.50          7.03         6.65 o
 -11   1   6        356.64        361.57        14.05 o
  -9   1   6        237.71        219.62         9.17 o
  -7   1   6       4142.45       4628.02       129.23 o
  -5   1   6       1176.27       1287.53        31.70 o
  -3   1   6      37743.23      38959.08      1955.76 o
  -1   1   6       1378.38       1085.96        38.73 o
   1   1   6         81.44         51.45         9.06 o
   3   1   6       2740.53       2488.34        56.55 o
   5   1   6       5996.22       5207.29       220.54 o
   7   1   6       2778.85       3186.11        74.19 o
   9   1   6        852.63        762.45        29.07 o
  11   1   6        766.10        675.58        19.03 o
  13   1   6         47.62         51.50         5.36 o
  15   1   6         64.75         60.98         5.72 o
  17   1   6         28.71         25.16         6.04 o
 -18   2   6        576.87        534.75        18.49 o
 -16   2   6        450.13        476.15        17.18 o
 -14   2   6         51.67         43.00         6.04 o
 -12   2   6       2558.24       2620.45        93.18 o
 -10   2   6       1470.88       1536.67        49.56 o
  -8   2   6       3951.50       4087.32       118.62 o
  -6   2   6      13571.42      13143.75       329.52 o
  -4   2   6      14560.72      17307.42       246.57 o
  -2   2   6        245.07        282.00        11.60 o
   0   2   6       1541.03       1443.28        35.50 o
   2   2   6       1580.75       1006.61        25.67 o
   4   2   6       3117.00       3298.19       146.40 o
   6   2   6         42.10         42.90         6.56 o
   8   2   6       3631.42       3395.90       116.05 o
  10   2   6        884.12        927.59        18.25 o
  12   2   6        549.01        611.20        17.03 o
  14   2   6        639.33        688.01        29.67 o
  16   2   6        290.59        285.38         9.10 o
 -17   3   6        152.99        153.39         7.61 o
 -15   3   6         94.24         98.31         7.12 o
 -13   3   6         18.00         27.92         6.40 o
 -11   3   6        171.82        197.97         7.72 o
  -9   3   6        635.35        675.53        22.95 o
  -7   3   6         34.89         32.61         6.99 o
  -5   3   6       3129.40       3242.92        53.40 o
  -3   3   6       8085.97       8417.22        74.09 o
  -1   3   6       1115.43        962.12        25.08 o
   1   3   6         59.84         53.38         7.66 o
   3   3   6         86.03         58.01         7.31 o
   5   3   6        231.53        167.70         5.83 o
   7   3   6         51.92         51.78         6.20 o
   9   3   6       2601.56       2941.33        73.82 o
  11   3   6       1809.83       1801.56        50.91 o
  13   3   6        103.48        124.17         6.74 o
  15   3   6        332.64        318.00         9.69 o
 -14   4   6        352.66        309.99         7.69 o
 -12   4   6        621.66        620.92        25.79 o
 -10   4   6        192.00        184.70         7.67 o
  -8   4   6         89.17         84.55         8.10 o
  -6   4   6       3877.49       4302.04        94.42 o
  -4   4   6       4663.49       5116.27        29.36 o
  -2   4   6       1365.10       1440.73        27.80 o
   0   4   6       3917.08       3884.93       204.42 o
   2   4   6         59.95         81.03         7.43 o
   4   4   6         14.92         19.75         7.39 o
   6   4   6        450.37        480.76         9.84 o
   8   4   6       6879.48       6855.97       289.77 o
  10   4   6         15.79          8.55         7.20 o
  12   4   6         88.85         97.75         6.56 o
  14   4   6          1.62          4.82         6.75 o
 -13   5   6          2.94         12.91         7.80 o
 -11   5   6        433.35        455.11        20.94 o
  -9   5   6       1255.36       1319.88        41.72 o
  -7   5   6        171.45        148.12         7.49 o
  -5   5   6        616.69        642.51        10.57 o
  -3   5   6        145.81        143.36         8.15 o
  -1   5   6        666.17        735.00        41.06 o
   1   5   6       1984.67       2207.90        21.91 o
   3   5   6        188.95        208.67        10.63 o
   5   5   6       2796.51       3029.69        80.42 o
   7   5   6        433.54        441.69        17.17 o
   9   5   6         26.98         17.03         7.96 o
  11   5   6         42.91         40.62         6.28 o
  13   5   6          0.01          3.14         6.88 o
 -10   6   6         95.46         83.90         9.77 o
  -8   6   6          5.93         10.96         7.66 o
  -6   6   6         15.58         17.15         7.53 o
  -4   6   6          5.83          1.23         8.12 o
  -2   6   6        186.17        173.72        10.23 o
   0   6   6        290.62        290.15        11.08 o
   2   6   6          8.00         13.54         9.42 o
   4   6   6         75.05         66.60         8.76 o
   6   6   6        408.33        393.07        16.17 o
   8   6   6         17.32         10.78         8.21 o
  -1   7   6         60.11         35.18        11.58 o
   1   7   6         58.94         45.67        11.34 o
 -18   1   7       1182.60       1108.05        82.04 o
 -16   1   7        443.77        534.33        15.32 o
 -14   1   7        129.53        128.15        10.10 o
 -12   1   7        852.69        861.53        24.72 o
 -10   1   7        272.35        260.41        11.89 o
  -8   1   7       3618.38       3535.14       155.12 o
  -6   1   7       7248.94       7615.92       161.26 o
  -4   1   7      12678.33      12098.03       327.65 o
  -2   1   7      12197.26      11177.76       547.91 o
   0   1   7         66.75         35.46         9.42 o
   2   1   7       2007.19       2037.16        37.21 o
   4   1   7        866.87        739.15        39.71 o
   6   1   7        494.62        592.49        24.98 o
   8   1   7       4127.73       3844.29        67.38 o
  10   1   7        172.31        201.86         8.75 o
  12   1   7       1655.20       1711.86        40.53 o
  14   1   7        306.79        288.17        11.58 o
  16   1   7        209.16        189.18         8.46 o
  18   1   7        158.08        123.35         6.41 o
 -17   2   7          0.01          2.95         6.11 o
 -15   2   7        228.67        220.32         9.93 o
 -13   2   7        520.17        573.99        21.00 o
 -11   2   7       2399.30       2541.87        53.71 o
  -9   2   7       2829.32       2829.83        64.65 o
  -7   2   7       5937.77       6543.20       200.68 o
  -5   2   7       7042.43       8045.56       166.54 o
  -3   2   7        124.34        113.23        10.57 o
  -1   2   7        231.44        227.88        13.85 o
   1   2   7         63.96         27.06         8.38 o
   3   2   7       8597.54       7840.77       213.94 o
   5   2   7      15577.13      15796.89       167.05 o
   7   2   7        593.04        568.46        19.93 o
   9   2   7          0.68         12.23         6.29 o
  11   2   7        559.85        591.51        16.14 o
  13   2   7       1139.58       1105.49        42.17 o
  15   2   7        246.06        236.95        10.00 o
  17   2   7        464.69        402.86        13.48 o
 -16   3   7         80.62         88.47         6.74 o
 -14   3   7         16.00         17.65         6.91 o
 -12   3   7        568.91        624.26        20.52 o
 -10   3   7       1815.36       1847.30        79.44 o
  -8   3   7       2919.81       3111.54       110.69 o
  -6   3   7        280.49        232.81        10.95 o
  -4   3   7        164.56        141.31         7.30 o
  -2   3   7         58.92         63.74         7.09 o
   0   3   7       1927.04       1821.83        70.57 o
   2   3   7       7496.14       7516.67       172.26 o
   4   3   7         24.93         17.93         7.50 o
   6   3   7        904.06        900.15        16.27 o
   8   3   7         19.59         23.38         6.77 o
  10   3   7        259.75        236.73        10.01 o
  12   3   7        265.55        276.44         7.68 o
  14   3   7        443.78        402.46        13.96 o
  16   3   7        742.73        634.78        17.02 o
 -15   4   7        106.66         99.36         7.19 o
 -13   4   7         81.31         73.37         7.45 o
 -11   4   7        200.63        274.68         9.52 o
  -9   4   7        420.99        399.32        14.90 o
  -7   4   7         71.24         62.69         7.07 o
  -5   4   7       1380.72       1599.20        22.22 o
  -3   4   7       4941.66       5221.04        90.34 o
  -1   4   7         96.05         92.34         7.01 o
   1   4   7         63.44         61.86         7.93 o
   3   4   7       1760.01       1903.26        59.44 o
   5   4   7       2719.97       2888.23        59.21 o
   7   4   7        596.61        612.76        23.58 o
   9   4   7         13.30         24.29         7.33 o
  11   4   7       1104.65       1048.90        26.91 o
  13   4   7         66.62         73.00         6.76 o
  15   4   7         78.77         64.11         6.24 o
 -12   5   7          4.35          3.74         7.80 o
 -10   5   7         30.42         35.94         8.24 o
  -8   5   7        170.08        185.24         9.15 o
  -6   5   7        276.03        270.88        11.29 o
  -4   5   7        224.03        259.67         8.84 o
  -2   5   7         54.10         50.69         8.60 o
   0   5   7        206.55        245.09         9.48 o
   2   5   7       4633.91       4961.04        98.41 o
   4   5   7        305.01        344.07        19.20 o
   6   5   7       1520.16       1723.74        70.05 o
   8   5   7          1.68         -1.23         8.57 o
  10   5   7        253.73        236.93         9.61 o
  12   5   7         43.59         25.15         7.26 o
  -9   6   7         56.65         51.16         8.88 o
  -7   6   7         11.89          5.53         7.85 o
  -5   6   7        665.58        640.74        22.21 o
  -3   6   7       1845.93       1915.62        54.32 o
  -1   6   7       1249.70       1257.63        40.19 o
   1   6   7        137.45        140.00        10.04 o
   3   6   7         14.00         14.55         9.68 o
   5   6   7        198.78        160.74        11.33 o
   7   6   7          0.05         14.09        14.50 o
   9   6   7        656.11        574.00        42.91 o
 -18   0   8        198.59        195.09        10.09 o
 -16   0   8        104.38        105.83         9.17 o
 -14   0   8          2.65         -0.97         9.78 o
 -12   0   8       6995.41       7593.09       165.69 o
 -10   0   8        187.26        139.74        15.95 o
  -8   0   8      23160.46      24458.92       473.71 o
  -6   0   8        162.29        148.27        15.78 o
  -4   0   8       4022.24       4116.50       398.36 o
  -2   0   8        833.07        760.26        17.10 o
   0   0   8       5787.03       5286.42       586.67 o
   2   0   8          0.91          5.02         9.56 o
   4   0   8       9898.73       8256.75       690.38 o
   6   0   8       7513.65       6593.42       353.85 o
   8   0   8         19.78         12.71         7.82 o
  10   0   8       1093.69       1188.80       122.07 o
  12   0   8        699.57        722.20        96.07 o
  14   0   8        229.31        274.91        11.42 o
  16   0   8        231.49        267.27        19.06 o
  18   0   8        542.06        462.81        30.79 o
 -17   1   8        902.10        900.07        22.90 o
 -15   1   8         14.46         25.02         6.20 o
 -13   1   8          0.73          2.86         6.24 o
 -11   1   8        278.53        291.72         7.02 o
  -9   1   8        511.11        542.80        14.93 o
  -7   1   8       2015.07       2042.66        14.77 o
  -5   1   8       5828.60       5479.20       185.94 o
  -3   1   8       3887.86       3939.86       135.78 o
  -1   1   8       1702.55       1778.42        72.36 o
   1   1   8        820.81        714.00        36.06 o
   3   1   8        206.17        197.24        22.46 o
   5   1   8         92.41        113.01         8.06 o
   7   1   8          4.50         26.19         5.81 o
   9   1   8        498.58        524.37        23.38 o
  11   1   8        516.21        490.35        17.20 o
  13   1   8         54.74         62.66         6.39 o
  15   1   8         27.02         25.23         5.88 o
  17   1   8         13.17         18.71         6.11 o
 -18   2   8         44.62         33.94         8.29 o
 -16   2   8         21.33         27.88         6.35 o
 -14   2   8        199.68        212.40         7.21 o
 -12   2   8        408.54        404.09        24.70 o
 -10   2   8        690.48        776.29        18.14 o
  -8   2   8       1403.68       1188.04        33.19 o
  -6   2   8       1035.08       1123.53        30.33 o
  -4   2   8       1496.73       1708.49        36.93 o
  -2   2   8       5533.31       5287.45       200.58 o
   0   2   8        300.84        333.61        16.25 o
   2   2   8       4720.54       4331.34        92.24 o
   4   2   8      16441.70      17218.93       291.23 o
   6   2   8        476.31        389.90        12.87 o
   8   2   8        512.50        484.78        18.83 o
  10   2   8        421.90        487.48         8.50 o
  12   2   8          9.27          1.62         5.98 o
  14   2   8        248.97        231.45         7.34 o
  16   2   8        116.22        108.44         7.35 o
 -17   3   8        919.21        805.18        39.01 o
 -15   3   8         52.40         66.32         6.86 o
 -13   3   8          0.52          9.52         6.61 o
 -11   3   8       1371.34       1603.15        22.94 o
  -9   3   8         29.03         40.04         7.84 o
  -7   3   8         41.66         38.46         8.34 o
  -5   3   8       7162.35       7554.20       105.44 o
  -3   3   8       8531.69       9050.86       128.14 o
  -1   3   8         56.61         53.45         6.44 o
   1   3   8         47.73         57.41         6.76 o
   3   3   8       1123.57        950.75        10.90 o
   5   3   8        413.94        455.47        19.77 o
   7   3   8        728.48        793.24        13.67 o
   9   3   8       1982.45       1896.50        68.02 o
  11   3   8        204.31        228.25         9.59 o
  13   3   8         33.93         31.91         5.66 o
  15   3   8         71.54         72.51         6.58 o
 -14   4   8        753.30        762.40        26.39 o
 -12   4   8        190.92        168.66         7.49 o
 -10   4   8         26.02         18.37         7.78 o
  -8   4   8          0.08          6.35         8.65 o
  -6   4   8       1259.51       1310.81        38.62 o
  -4   4   8        161.72        162.27         7.55 o
  -2   4   8       1244.90       1250.83        28.90 o
   0   4   8       1429.70       1366.20        90.92 o
   2   4   8        150.65        151.55         7.80 o
   4   4   8          0.15         10.63         7.98 o
   6   4   8        119.86        124.81         7.85 o
   8   4   8        107.91        119.64         7.28 o
  10   4   8          0.09          2.42         6.82 o
  12   4   8        177.27        174.22         7.17 o
  14   4   8         80.55         78.81         7.04 o
 -13   5   8         13.01         13.07         6.85 o
 -11   5   8       1500.51       1572.24        69.46 o
  -9   5   8       1066.82       1077.88        58.14 o
  -7   5   8          9.11          8.17         7.67 o
  -5   5   8         17.46         26.18         7.48 o
  -3   5   8       1296.40       1379.35        21.17 o
  -1   5   8          4.96         16.61         8.44 o
   1   5   8        105.81        107.34         9.55 o
   3   5   8       9229.23      10174.04       345.04 o
   5   5   8         58.77         59.49         8.80 o
   7   5   8        149.51        152.86        11.19 o
   9   5   8        514.07        499.89        30.93 o
  11   5   8          6.66          7.11         7.08 o
  -8   6   8        473.74        380.65        18.56 o
  -6   6   8          9.00          5.82         7.86 o
  -4   6   8          0.16          2.05         7.96 o
  -2   6   8        187.32        189.43        10.82 o
   0   6   8        436.50        493.49        11.88 o
   2   6   8        122.05        127.69         9.79 o
   4   6   8          1.05          4.65         9.24 o
   6   6   8         74.31         63.46        11.34 o
   8   6   8         79.03         59.63         8.42 o
 -18   1   9          4.60         12.30         6.54 o
 -16   1   9        413.32        439.12        29.77 o
 -14   1   9        603.75        601.92        32.44 o
 -12   1   9        711.31        795.73        22.94 o
 -10   1   9        135.88        104.61         7.44 o
  -8   1   9       7558.17       8147.68       177.05 o
  -6   1   9       1920.94       2197.12        87.46 o
  -4   1   9       1965.46       1668.08        73.42 o
  -2   1   9      17226.41      15653.18       556.28 o
   0   1   9      11886.10      11669.55       277.49 o
   2   1   9         28.81         11.19         8.81 o
   4   1   9       3610.19       3261.98       179.48 o
   6   1   9       1202.42       1266.69        54.61 o
   8   1   9       2496.71       2391.31        92.32 o
  10   1   9       5016.32       5016.71       194.78 o
  12   1   9       4144.85       4291.17       118.09 o
  14   1   9        352.12        329.16         6.60 o
  16   1   9          8.08          8.56         6.33 o
 -17   2   9        118.99        114.97         7.94 o
 -15   2   9        318.96        370.08        10.84 o
 -13   2   9       1191.77       1305.29        53.95 o
 -11   2   9       1296.77       1407.61        24.76 o
  -9   2   9         63.94         62.74         7.61 o
  -7   2   9       2065.32       1932.63        88.28 o
  -5   2   9       2725.08       3039.76        97.10 o
  -3   2   9        455.26        584.24        22.24 o
  -1   2   9        940.98        883.12        34.83 o
   1   2   9       9362.45       8831.26       540.05 o
   3   2   9       2476.82       2156.95        26.77 o
   5   2   9        397.56        338.85        23.65 o
   7   2   9        469.54        428.72         7.60 o
   9   2   9        550.18        602.41        21.30 o
  11   2   9        873.73        814.36        29.77 o
  13   2   9       1228.00       1301.83        28.08 o
  15   2   9         45.33         50.84         5.64 o
  17   2   9         62.73         53.48         5.94 o
 -16   3   9         14.06         17.02         6.78 o
 -14   3   9        111.09        126.52        14.51 o
 -12   3   9        122.78        119.37         9.88 o
 -10   3   9       5478.20       6289.24        65.76 o
  -8   3   9       1164.55       1289.41        54.27 o
  -6   3   9         78.20         92.67         7.30 o
  -4   3   9        169.30        152.61         9.05 o
  -2   3   9        300.17        275.46         9.30 o
   0   3   9         28.25         35.16         6.05 o
   2   3   9          0.01          0.91         5.92 o
   4   3   9       5067.82       4876.48       125.26 o
   6   3   9       1774.68       1758.73        63.36 o
   8   3   9          3.75          2.71         5.68 o
  10   3   9         23.88         24.71         7.33 o
  12   3   9         62.74         68.69         6.96 o
  14   3   9         84.62         93.27         7.74 o
 -15   4   9         43.58         36.33         8.14 o
 -13   4   9          0.30         11.38         7.31 o
 -11   4   9       1171.07       1301.41        14.87 o
  -9   4   9         33.73         59.73         7.85 o
  -7   4   9        500.55        511.12        15.04 o
  -5   4   9       1845.94       2110.28        28.61 o
  -3   4   9         26.97         22.12         7.72 o
  -1   4   9       1537.98       1577.95        28.72 o
   1   4   9        532.14        534.13        11.57 o
   3   4   9        202.22        217.98         7.75 o
   5   4   9         74.06         92.62         6.93 o
   7   4   9         21.42         31.00         7.29 o
   9   4   9        451.24        443.47        17.49 o
  11   4   9         71.94         70.77         7.90 o
  13   4   9         15.12         18.87         6.79 o
 -12   5   9          3.42          1.45         8.07 o
 -10   5   9        118.19        122.52         7.76 o
  -8   5   9        729.87        692.15        37.76 o
  -6   5   9          1.33          0.77         7.06 o
  -4   5   9        772.72        791.00        29.51 o
  -2   5   9         28.46         37.29         7.56 o
   0   5   9        716.29        777.21        17.41 o
   2   5   9        547.92        560.66        35.32 o
   4   5   9        930.97        980.04        41.35 o
   6   5   9        106.46         95.04        10.08 o
   8   5   9          0.95          7.85         8.68 o
  10   5   9        208.57        208.56        12.93 o
  -9   6   9          0.09          6.60        10.77 o
  -7   6   9        544.42        467.07        24.16 o
  -5   6   9        810.53        810.26        38.96 o
  -3   6   9        648.65        651.12        36.26 o
  -1   6   9         56.10         67.24         9.92 o
   1   6   9        511.77        540.82        12.34 o
   3   6   9         38.57         38.02         9.67 o
   5   6   9         80.14         62.31         8.88 o
   7   6   9        270.06        265.26        15.27 o
 -18   0  10         37.05         40.35        10.74 o
 -16   0  10          0.54        -10.01        10.01 o
 -14   0  10         51.94         46.40         8.48 o
 -12   0  10       3549.43       3372.62       148.66 o
 -10   0  10       5244.38       4943.05       224.59 o
  -8   0  10      12065.60      12366.95        86.28 o
  -6   0  10        175.62        192.83        16.41 o
  -4   0  10        460.39        489.95        14.85 o
  -2   0  10       2359.66       2060.10       193.82 o
   0   0  10          2.73          8.91        13.18 o
   2   0  10       1265.01       1158.46        19.75 o
   4   0  10      38577.66      37686.31      1507.74 o
   6   0  10       5414.94       4668.84       269.91 o
   8   0  10        168.35        204.03         8.39 o
  10   0  10       2344.26       2529.40        96.32 o
  12   0  10         99.61        108.39        11.57 o
  14   0  10          2.59          4.77         7.31 o
  16   0  10        232.44        251.86        20.05 o
 -17   1  10         52.15         41.84         6.08 o
 -15   1  10        176.36        189.19         5.89 o
 -13   1  10        512.63        476.01        19.98 o
 -11   1  10          1.45         11.47         6.11 o
  -9   1  10        598.86        658.72        27.77 o
  -7   1  10        930.97        833.58        17.52 o
  -5   1  10       2680.53       2584.62        82.18 o
  -3   1  10        499.57        570.92        27.42 o
  -1   1  10         30.76         19.60         9.69 o
   1   1  10      14912.90      14764.79       244.69 o
   3   1  10          6.26          8.73         7.25 o
   5   1  10         15.33         21.28         6.47 o
   7   1  10        193.89        189.66         8.02 o
   9   1  10       2234.37       2264.02       101.60 o
  11   1  10        459.68        515.10        18.02 o
  13   1  10        254.95        286.65         7.08 o
  15   1  10          1.15          9.83         6.29 o
  17   1  10         87.82         65.36         6.41 o
 -16   2  10        489.40        521.02        32.91 o
 -14   2  10        418.77        436.88        19.96 o
 -12   2  10         16.44         17.79         6.97 o
 -10   2  10       2003.15       2136.29        92.20 o
  -8   2  10       3461.25       3107.63       102.84 o
  -6   2  10        901.29        905.05        37.93 o
  -4   2  10       1381.27       1376.36        66.92 o
  -2   2  10      10760.33      10163.76       506.45 o
   0   2  10       1257.99       1197.89        13.31 o
   2   2  10        705.92        733.64        12.54 o
   4   2  10       1986.48       1723.44        28.35 o
   6   2  10        538.34        517.42        15.94 o
   8   2  10         59.51         63.92         6.38 o
  10   2  10       3894.20       3690.23       167.15 o
  12   2  10       1111.40       1268.43        40.52 o
  14   2  10        486.12        476.93        10.94 o
  16   2  10        314.81        277.17        23.99 o
 -15   3  10         80.92         64.75         6.87 o
 -13   3  10        649.24        622.87        20.00 o
 -11   3  10        311.68        336.36        15.85 o
  -9   3  10       2929.57       3152.36        89.81 o
  -7   3  10        239.23        224.82        13.90 o
  -5   3  10       4355.53       4499.97        95.55 o
  -3   3  10        397.96        439.35         9.33 o
  -1   3  10       5263.30       5027.46       361.40 o
   1   3  10       1516.49       1339.06        34.36 o
   3   3  10        393.29        349.35        12.44 o
   5   3  10          7.67         12.65         6.06 o
   7   3  10         38.12         28.48         6.30 o
   9   3  10        138.10        130.04         7.40 o
  11   3  10          4.04          6.74         6.77 o
  13   3  10        140.95        143.30         7.01 o
  15   3  10        121.91        110.71         7.96 o
 -14   4  10       1336.44       1214.98        71.21 o
 -12   4  10        283.60        293.83        11.47 o
 -10   4  10       1764.19       1780.78        63.19 o
  -8   4  10          2.16         11.50         7.82 o
  -6   4  10         22.29         29.41         7.46 o
  -4   4  10        982.05       1065.50        17.17 o
  -2   4  10      14922.38      16563.56       138.99 o
   0   4  10        277.66        319.04         9.13 o
   2   4  10       1111.72       1043.85        36.18 o
   4   4  10          8.90          6.18         7.01 o
   6   4  10        406.73        405.84         8.43 o
   8   4  10          3.33          7.09         6.39 o
  10   4  10       1004.15       1095.23        23.07 o
  12   4  10        302.02        276.57         7.68 o
 -11   5  10        396.04        343.77        16.19 o
  -9   5  10          0.67          0.62         7.88 o
  -7   5  10        512.23        521.51        25.45 o
  -5   5  10        208.96        224.55         8.88 o
  -3   5  10         56.37         60.44         7.30 o
  -1   5  10         83.35         79.27         8.77 o
   1   5  10        644.07        657.01        34.72 o
   3   5  10         61.01         72.27         8.57 o
   5   5  10        101.93        108.93         8.68 o
   7   5  10       1371.15       1389.99        56.66 o
   9   5  10         46.92         50.00        11.42 o
  11   5  10          5.08          8.12         7.16 o
  -8   6  10         80.82         70.97         7.85 o
  -6   6  10          2.00          0.74         7.56 o
  -4   6  10         42.61         43.28         8.73 o
  -2   6  10          2.09          3.60         9.83 o
   0   6  10         29.76         30.41         9.83 o
   2   6  10       1003.07       1014.37        19.07 o
   4   6  10          0.01         -1.24         9.92 o
   6   6  10          2.44          1.42        10.77 o
 -18   1  11         11.03         20.06         9.10 o
 -16   1  11       1769.77       1750.46       107.87 o
 -14   1  11        454.30        445.64        20.13 o
 -12   1  11        525.10        504.82        19.15 o
 -10   1  11       1724.27       1635.71        90.49 o
  -8   1  11       1060.72       1080.25        50.27 o
  -6   1  11         44.50         32.54         6.63 o
  -4   1  11       8025.41       7128.21       222.66 o
  -2   1  11      14789.46      12898.50       545.25 o
   0   1  11         99.64        109.08        11.56 o
   2   1  11        377.54        409.50        10.18 o
   4   1  11       1891.39       1505.46        81.74 o
   6   1  11         29.40         33.06         6.41 o
   8   1  11       1599.95       1689.22        47.92 o
  10   1  11        794.17        917.34        14.66 o
  12   1  11        597.02        584.29        18.33 o
  14   1  11         37.64         40.11         6.61 o
  16   1  11         70.72         53.37         5.87 o
 -17   2  11         68.27         73.11         6.91 o
 -15   2  11          4.95          3.72         6.45 o
 -13   2  11         38.86         27.12         6.46 o
 -11   2  11       1048.88       1068.75        33.63 o
  -9   2  11        697.59        742.16        17.67 o
  -7   2  11       1504.18       1602.91        34.53 o
  -5   2  11       1491.57       1394.25        56.57 o
  -3   2  11        548.38        592.92        32.86 o
  -1   2  11          4.68         10.15         8.77 o
   1   2  11       2004.06       1842.23        50.60 o
   3   2  11        924.87       1005.90        35.26 o
   5   2  11       4357.89       3739.00       270.23 o
   7   2  11       2032.05       2003.09        92.10 o
   9   2  11        560.57        568.76        21.19 o
  11   2  11          9.31          8.05         6.47 o
  13   2  11        635.08        625.78         8.62 o
  15   2  11        112.17         90.24         6.16 o
 -16   3  11        202.79        197.12        14.67 o
 -14   3  11         50.53         73.75         8.78 o
 -12   3  11          0.82          5.83         7.05 o
 -10   3  11        159.27        183.87         8.82 o
  -8   3  11       4742.87       5461.50       108.41 o
  -6   3  11          0.77          6.69         7.07 o
  -4   3  11        188.50        199.64         7.11 o
  -2   3  11        486.67        500.64        18.80 o
   0   3  11       1322.22       1380.91        32.00 o
   2   3  11        970.57        913.93        17.52 o
   4   3  11       5476.80       5543.04       130.38 o
   6   3  11        564.70        563.54        10.56 o
   8   3  11        232.89        234.98         8.01 o
  10   3  11        238.33        284.52         9.10 o
  12   3  11          1.21          1.06         6.76 o
  14   3  11          5.70          9.41         7.28 o
 -13   4  11         65.07         44.24         7.29 o
 -11   4  11         16.83         30.24         7.27 o
  -9   4  11        141.92        178.21        12.16 o
  -7   4  11        443.60        486.48        15.94 o
  -5   4  11        310.12        362.05        10.63 o
  -3   4  11         40.55         59.89         7.40 o
  -1   4  11       6001.99       6152.35       167.83 o
   1   4  11         41.51         54.43         7.73 o
   3   4  11          8.87          8.88         6.92 o
   5   4  11       1249.56       1235.93        41.21 o
   7   4  11         25.85         54.55         6.58 o
   9   4  11        252.48        282.56        11.65 o
  11   4  11        345.58        356.88        16.81 o
  13   4  11         86.00         60.09         7.56 o
 -10   5  11         82.12         78.29         7.77 o
  -8   5  11        164.46        190.61         9.00 o
  -6   5  11        208.35        204.93         8.76 o
  -4   5  11          2.86          3.58         7.35 o
  -2   5  11          9.37         11.80         7.40 o
   0   5  11        308.51        322.39         8.72 o
   2   5  11        164.64        146.78         8.48 o
   4   5  11        544.02        584.85        12.65 o
   6   5  11        509.23        449.54        29.70 o
   8   5  11        124.38        134.79        10.53 o
  10   5  11         25.61         23.97         8.96 o
  -7   6  11         10.84          3.25         8.52 o
  -5   6  11        523.82        490.11        23.34 o
  -3   6  11        291.07        319.38        19.40 o
  -1   6  11        927.74       1014.23        77.00 o
   1   6  11          0.26          1.91         8.73 o
   3   6  11        638.49        537.87        24.66 o
   5   6  11         28.51         36.11         9.84 o
 -16   0  12        632.54        586.91        38.51 o
 -14   0  12        172.38        191.49        11.34 o
 -12   0  12          1.96         -9.82         9.82 o
 -10   0  12      11833.75      11082.12       291.29 o
  -8   0  12        549.02        546.53        14.29 o
  -6   0  12       5802.44       5021.73       730.15 o
  -4   0  12       6467.74       6179.59       239.28 o
  -2   0  12      15231.12      15564.33       436.53 o
   0   0  12        828.30        741.07        37.95 o
   2   0  12       2540.93       2030.93       229.91 o
   4   0  12       9288.17       8503.88       496.03 o
   6   0  12       5045.19       4919.46       390.72 o
   8   0  12       1567.70       1642.16        26.69 o
  10   0  12        554.93        611.34        10.37 o
  12   0  12        170.99        229.95        13.97 o
  14   0  12        387.85        360.77        29.40 o
  16   0  12         84.82         99.95        10.43 o
 -17   1  12         94.88         81.27         6.48 o
 -15   1  12         26.33         29.77         6.67 o
 -13   1  12        362.03        365.69        18.62 o
 -11   1  12          0.39          5.33         7.72 o
  -9   1  12         68.25         72.71         6.87 o
  -7   1  12       1150.65       1211.17        38.28 o
  -5   1  12         67.87         63.08         6.72 o
  -3   1  12       4417.56       4360.63        66.06 o
  -1   1  12       5934.87       5166.65       281.80 o
   1   1  12        190.13        225.80        14.24 o
   3   1  12          4.37         10.08         7.16 o
   5   1  12        190.87        207.47         6.91 o
   7   1  12         10.51          7.20         5.74 o
   9   1  12       1933.84       2157.53        66.72 o
  11   1  12        157.11        167.70         6.27 o
  13   1  12        229.20        220.52         6.48 o
  15   1  12         70.33         71.60         6.66 o
 -16   2  12        280.48        285.34        13.08 o
 -14   2  12         57.66         73.59         6.63 o
 -12   2  12         32.32         33.23         6.90 o
 -10   2  12       1338.32       1355.37        44.23 o
  -8   2  12        353.77        387.83         8.19 o
  -6   2  12        492.66        489.39        12.78 o
  -4   2  12        439.74        481.65        23.24 o
  -2   2  12       2708.10       2442.75       104.15 o
   0   2  12        363.69        321.46        23.17 o
   2   2  12         77.51         76.75         7.24 o
   4   2  12       3605.35       3604.85       152.18 o
   6   2  12         45.61         80.12         7.31 o
   8   2  12        766.76        802.61        27.65 o
  10   2  12        182.41        186.29         7.95 o
  12   2  12        146.97        124.72         8.20 o
  14   2  12         53.72         42.95         6.01 o
 -15   3  12       1302.71       1254.12        58.40 o
 -13   3  12         16.85         11.58         6.56 o
 -11   3  12         54.04         63.33         6.43 o
  -9   3  12        736.87        792.01        39.63 o
  -7   3  12        985.73       1061.27        35.12 o
  -5   3  12       3751.40       3960.09        85.16 o
  -3   3  12       2357.88       2000.32        91.38 o
  -1   3  12       1188.30       1048.22        20.41 o
   1   3  12       1674.71       1776.49        41.49 o
   3   3  12          3.15         18.73         7.65 o
   5   3  12        443.82        455.65        14.87 o
   7   3  12        254.82        255.27         8.28 o
   9   3  12        348.29        371.15        12.74 o
  11   3  12        600.16        648.99        19.67 o
  13   3  12        415.26        414.97        11.34 o
 -14   4  12        439.84        345.83        15.51 o
 -12   4  12        210.99        239.30         9.26 o
 -10   4  12         25.23         44.21         8.69 o
  -8   4  12        462.60        514.97        10.24 o
  -6   4  12        312.65        349.25        16.69 o
  -4   4  12        308.91        319.97         9.83 o
  -2   4  12         84.93         92.07         7.21 o
   0   4  12         48.32         45.71         8.14 o
   2   4  12        963.06        983.57        24.69 o
   4   4  12        121.32        126.24         6.66 o
   6   4  12        161.32        130.19         7.47 o
   8   4  12         41.10         39.17         6.82 o
  10   4  12        619.30        610.03        14.03 o
  12   4  12          2.57          4.47         6.76 o
 -11   5  12         47.83         51.16         8.47 o
  -9   5  12        890.04        964.26        29.43 o
  -7   5  12        906.00       1000.33        38.91 o
  -5   5  12         15.19         20.50         7.67 o
  -3   5  12        214.72        248.02        11.40 o
  -1   5  12         67.48         82.01         7.87 o
   1   5  12         43.78         41.43         8.16 o
   3   5  12        223.03        219.57         9.89 o
   5   5  12       1702.57       1587.59       117.67 o
   7   5  12        412.75        403.67        12.05 o
   9   5  12         41.43         38.09         8.50 o
  -6   6  12        295.81        258.81        17.37 o
  -4   6  12         62.60         73.84         8.33 o
  -2   6  12         34.81         37.95         8.39 o
   0   6  12        327.93        338.08        18.09 o
   2   6  12        319.67        279.45        15.24 o
   4   6  12         21.58         26.95         8.09 o
 -16   1  13         49.78         46.47         6.07 o
 -14   1  13         39.46         46.44         6.51 o
 -12   1  13        706.43        629.18        14.01 o
 -10   1  13        158.93        141.38         6.62 o
  -8   1  13         95.14         96.70         8.01 o
  -6   1  13        296.32        227.73        13.35 o
  -4   1  13       3301.09       3239.95        42.90 o
  -2   1  13       1784.40       1853.46        76.20 o
   0   1  13       9962.45       8976.36       355.61 o
   2   1  13       2672.60       2129.63       156.09 o
   4   1  13         51.18         52.86         7.13 o
   6   1  13       2043.30       1872.76        53.97 o
   8   1  13         24.65         29.55         6.90 o
  10   1  13       3003.06       3230.75        94.54 o
  12   1  13        961.32       1075.31        32.56 o
  14   1  13        933.31        921.26        25.96 o
  16   1  13         13.78          8.53         8.80 o
 -15   2  13         33.84         46.46         9.45 o
 -13   2  13         31.84         46.12         7.13 o
 -11   2  13        650.17        621.48        32.75 o
  -9   2  13       3480.39       3713.83        67.48 o
  -7   2  13       3030.45       3284.73       118.35 o
  -5   2  13         13.76         30.82         7.13 o
  -3   2  13       1237.02       1228.76        55.05 o
  -1   2  13         12.20         17.45         7.28 o
   1   2  13         17.59         24.42         7.22 o
   3   2  13       2605.48       2726.42        81.64 o
   5   2  13       4137.16       3603.56       335.44 o
   7   2  13       1462.48       1520.71        39.56 o
   9   2  13          4.01         12.38         6.20 o
  11   2  13         14.41         22.97         5.89 o
  13   2  13        281.26        235.66         7.10 o
  15   2  13         56.02         59.33         6.49 o
 -14   3  13        304.49        280.89         8.46 o
 -12   3  13         40.09         38.07         6.79 o
 -10   3  13       1412.92       1459.55        65.87 o
  -8   3  13        652.46        688.17        21.70 o
  -6   3  13       7873.40       8528.96       125.53 o
  -4   3  13        307.10        287.40        10.32 o
  -2   3  13        144.24        114.38         8.62 o
   0   3  13         16.94         27.68         6.84 o
   2   3  13        338.13        348.24         7.98 o
   4   3  13        268.24        265.69         8.27 o
   6   3  13       1367.03       1459.32        33.79 o
   8   3  13        172.25        188.93         9.02 o
  10   3  13          7.59         12.22         6.29 o
  12   3  13         99.12         87.92         6.05 o
  14   3  13          3.88          2.23         6.93 o
 -13   4  13        998.76        905.53        20.06 o
 -11   4  13        118.43        114.24         9.27 o
  -9   4  13        387.37        404.43        14.79 o
  -7   4  13       1087.87       1227.63        26.98 o
  -5   4  13         63.72         69.53         9.33 o
  -3   4  13       1685.91       1828.69        25.28 o
  -1   4  13        359.33        380.44        16.71 o
   1   4  13        320.25        328.53         7.56 o
   3   4  13         95.84        120.27         7.44 o
   5   4  13       1374.27       1411.44        69.35 o
   7   4  13        677.32        642.40        25.84 o
   9   4  13         58.55         53.63         6.65 o
  11   4  13         59.63         59.27         6.94 o
 -10   5  13          1.34          0.56         7.61 o
  -8   5  13         26.21         26.77         7.78 o
  -6   5  13        723.06        706.81        34.31 o
  -4   5  13        366.74        374.77        14.91 o
  -2   5  13        118.28         99.27         8.03 o
   0   5  13         71.11         86.17         7.01 o
   2   5  13        341.41        347.78        10.95 o
   4   5  13        455.53        438.19        22.76 o
   6   5  13        446.68        428.03        17.37 o
   8   5  13        248.97        232.43        15.12 o
  -5   6  13         22.83         27.22         7.76 o
  -3   6  13        458.90        454.44        37.62 o
  -1   6  13       1701.82       1813.03        89.88 o
   1   6  13        519.05        505.75        29.37 o
   3   6  13        426.54        391.61        25.23 o
 -16   0  14        290.19        286.18        34.85 o
 -14   0  14         38.21         46.18         7.70 o
 -12   0  14        193.67        132.94        11.22 o
 -10   0  14        107.54        107.74        10.28 o
  -8   0  14       4036.49       3911.53       141.61 o
  -6   0  14       7968.37       6944.65       115.39 o
  -4   0  14        823.09        786.70        44.89 o
  -2   0  14       2422.29       2489.54       245.05 o
   0   0  14        497.21        403.56        18.20 o
   2   0  14        256.68        225.12        19.03 o
   4   0  14       1545.61       1415.94        90.70 o
   6   0  14         62.93         44.42         9.15 o
   8   0  14       5534.97       5922.37       276.58 o
  10   0  14        232.68        200.29        17.82 o
  12   0  14        644.64        675.50        41.40 o
  14   0  14        657.55        655.06        10.64 o
 -15   1  14       1304.67       1133.56        80.23 o
 -13   1  14        179.48        182.89         6.61 o
 -11   1  14        364.59        351.19        21.52 o
  -9   1  14        232.96        220.23         8.36 o
  -7   1  14        470.62        456.05         9.11 o
  -5   1  14        240.51        223.75         9.04 o
  -3   1  14       2032.72       1919.92        43.17 o
  -1   1  14        495.05        473.17        16.93 o
   1   1  14         49.57         46.77         6.86 o
   3   1  14          1.33          3.49         6.46 o
   5   1  14          4.24         10.25         6.55 o
   7   1  14         38.31         42.80         6.83 o
   9   1  14        425.18        396.64        13.38 o
  11   1  14        937.42       1037.40        19.21 o
  13   1  14          1.99          3.68         5.67 o
  15   1  14          0.22         -1.77         5.82 o
 -16   2  14         30.50         23.47         6.36 o
 -14   2  14        306.88        318.23        16.22 o
 -12   2  14        528.26        585.81        18.77 o
 -10   2  14         20.51         23.38        12.75 o
  -8   2  14          1.73         11.62         7.22 o
  -6   2  14       1576.94       1575.66        70.60 o
  -4   2  14         18.20          5.70         8.88 o
  -2   2  14         12.56         19.07         7.58 o
   0   2  14       3724.91       3706.99       110.37 o
   2   2  14        344.28        359.91         9.18 o
   4   2  14         93.84         92.09         8.72 o
   6   2  14       1683.34       1640.65       112.03 o
   8   2  14         60.60         76.04         6.36 o
  10   2  14         11.49         25.15         6.83 o
  12   2  14        682.09        709.33        26.92 o
  14   2  14        279.87        260.97        10.33 o
 -13   3  14         34.61         35.67         8.66 o
 -11   3  14        170.49        196.75         8.24 o
  -9   3  14        120.83        136.70         7.70 o
  -7   3  14        651.38        711.52        26.19 o
  -5   3  14        387.28        460.57        17.49 o
  -3   3  14       7145.39       7199.89       412.78 o
  -1   3  14       1632.05       1698.99        19.59 o
   1   3  14        865.36        900.72        16.40 o
   3   3  14        131.89        110.27         8.22 o
   5   3  14          1.28         10.48         6.94 o
   7   3  14        206.18        213.44        10.36 o
   9   3  14         50.67         35.47         6.39 o
  11   3  14        121.12        113.19         6.26 o
  13   3  14         21.99         15.98         7.23 o
 -12   4  14       2579.41       2158.99       123.25 o
 -10   4  14        177.45        170.45        10.59 o
  -8   4  14         58.72         61.17         7.91 o
  -6   4  14        102.81        113.62         8.19 o
  -4   4  14        983.47       1005.28        61.32 o
  -2   4  14         84.47         95.56         7.29 o
   0   4  14       4004.32       4131.45        92.32 o
   2   4  14        381.54        424.24        16.42 o
   4   4  14        189.15        209.74         7.43 o
   6   4  14         50.77         41.91         7.26 o
   8   4  14        162.81        128.04        12.54 o
  10   4  14          2.17          0.74         6.87 o
  -9   5  14       1248.14       1208.76        88.88 o
  -7   5  14        148.07        137.99        10.19 o
  -5   5  14         15.41         19.66         7.79 o
  -3   5  14          0.01         -1.89         8.02 o
  -1   5  14         15.52         20.60         6.78 o
   1   5  14          1.53          1.64         7.85 o
   3   5  14        315.69        287.23        13.69 o
   5   5  14        759.47        720.99        45.84 o
   7   5  14         29.71         23.82         7.85 o
  -2   6  14         32.16         33.94         9.28 o
   0   6  14         26.32         21.93        10.17 o
 -16   1  15          0.77          1.19         6.31 o
 -14   1  15       1632.54       1528.34        60.47 o
 -12   1  15        741.72        702.37        41.25 o
 -10   1  15        247.72        242.96        16.99 o
  -8   1  15         40.94         33.81         9.46 o
  -6   1  15       4849.89       4478.55       292.94 o
  -4   1  15          5.49         17.43         8.58 o
  -2   1  15       1674.24       1558.19        46.02 o
   0   1  15      11845.80      10387.46       769.06 o
   2   1  15        373.09        301.86        16.50 o
   4   1  15        156.61        133.08        12.01 o
   6   1  15       1455.12       1410.24        65.84 o
   8   1  15        477.92        510.75        15.47 o
  10   1  15        125.21        144.17         6.94 o
  12   1  15        797.02        920.13        24.81 o
  14   1  15        468.07        445.23        15.72 o
 -15   2  15          0.06          9.27         6.42 o
 -13   2  15        109.04        110.17         7.28 o
 -11   2  15        803.67        814.05        45.21 o
  -9   2  15         14.53         18.84         8.34 o
  -7   2  15        115.94        141.01         8.82 o
  -5   2  15        463.00        434.88        16.13 o
  -3   2  15        125.27        144.13        13.97 o
  -1   2  15         74.23         83.60         8.86 o
   1   2  15         57.19         60.33         7.01 o
   3   2  15        597.60        574.80        23.68 o
   5   2  15        776.12        743.89        18.82 o
   7   2  15        254.14        269.69         9.17 o
   9   2  15        906.87        944.18        31.04 o
  11   2  15         51.05         55.15         6.85 o
  13   2  15          8.52         17.96         6.91 o
 -14   3  15        157.53        150.59        12.09 o
 -12   3  15        140.66        156.23         8.27 o
 -10   3  15         19.47         40.23         9.38 o
  -8   3  15        165.48        213.14         8.94 o
  -6   3  15       1041.92       1004.89        37.94 o
  -4   3  15       1137.16       1245.07        48.09 o
  -2   3  15        453.66        425.78        13.72 o
   0   3  15       1359.00       1333.03        26.85 o
   2   3  15         68.22         93.63         8.00 o
   4   3  15        263.74        234.57         7.74 o
   6   3  15       2765.75       2869.34       140.61 o
   8   3  15       1162.39       1106.08        48.84 o
  10   3  15        165.13        141.74         9.36 o
  12   3  15         38.61         33.17         6.73 o
 -11   4  15        236.77        188.20        10.31 o
  -9   4  15        105.01        116.84         8.23 o
  -7   4  15          2.25          0.39         7.69 o
  -5   4  15         49.66         42.55         6.56 o
  -3   4  15          7.48         21.35         6.83 o
  -1   4  15        305.09        304.29        11.26 o
   1   4  15         65.20         80.66         6.66 o
   3   4  15          7.27         16.53         7.47 o
   5   4  15          0.25          6.57         7.86 o
   7   4  15        244.62        207.83        11.47 o
   9   4  15          5.34         10.93         7.60 o
  -8   5  15          3.45         11.95         7.98 o
  -6   5  15        582.04        603.04        29.36 o
  -4   5  15         14.56         16.82         6.68 o
  -2   5  15        162.53        171.25         7.41 o
   0   5  15          5.36          8.45         7.87 o
   2   5  15        135.80        146.05         7.82 o
   4   5  15         40.64         47.56         7.08 o
   6   5  15        137.64        140.06        11.60 o
 -16   0  16        128.24        125.15        10.51 o
 -14   0  16        100.65         87.84        11.75 o
 -12   0  16       1148.81       1213.49        16.64 o
 -10   0  16        233.56        224.58        12.82 o
  -8   0  16       7286.42       6619.51       309.91 o
  -6   0  16       4610.68       4653.78       201.22 o
  -4   0  16       1517.95       1503.70        18.35 o
  -2   0  16        795.67        843.52        15.12 o
   0   0  16       2629.26       2461.06       150.61 o
   2   0  16         98.76         92.49        14.27 o
   4   0  16       1567.84       1415.64       277.01 o
   6   0  16      16037.13      16012.24      1564.27 o
   8   0  16       1411.65       1441.23       248.75 o
  10   0  16          7.46          6.90         8.25 o
  12   0  16        215.26        284.29        10.78 o
  14   0  16         45.27         44.26         8.99 o
 -15   1  16         90.60         86.10         6.48 o
 -13   1  16        228.63        241.06        10.37 o
 -11   1  16        233.67        250.65         7.61 o
  -9   1  16        128.89        126.44         8.87 o
  -7   1  16          2.20         -1.09         7.22 o
  -5   1  16        997.84        874.61        31.79 o
  -3   1  16        105.72         98.16         6.74 o
  -1   1  16        200.67        189.28        12.25 o
   1   1  16        612.52        590.67        32.72 o
   3   1  16       2331.76       2081.83        79.38 o
   5   1  16         49.90         73.75         7.54 o
   7   1  16         42.25         51.78         9.38 o
   9   1  16         94.52        114.66         7.08 o
  11   1  16         44.79         59.12         6.10 o
  13   1  16         15.91         26.48         6.23 o
 -14   2  16        468.83        458.41        28.39 o
 -12   2  16        108.39        119.64         7.80 o
 -10   2  16        234.62        246.03        15.27 o
  -8   2  16       4481.67       4490.88       191.06 o
  -6   2  16        581.74        575.68        16.90 o
  -4   2  16        777.83        728.21        28.75 o
  -2   2  16        809.38        829.81        50.08 o
   0   2  16       1915.29       1784.00       100.52 o
   2   2  16         49.89         70.19         6.97 o
   4   2  16        134.13        136.75        12.35 o
   6   2  16        813.12        896.45        39.56 o
   8   2  16         38.43         36.99         8.75 o
  10   2  16          8.67          6.45         8.14 o
  12   2  16        193.20        204.47         8.08 o
 -13   3  16        367.15        385.18        14.55 o
 -11   3  16        738.76        794.51        32.17 o
  -9   3  16        173.12        180.85        12.19 o
  -7   3  16        337.59        332.65         9.14 o
  -5   3  16        371.27        368.96        17.97 o
  -3   3  16        130.04        123.74         8.52 o
  -1   3  16        525.27        534.99        20.30 o
   1   3  16       1413.79       1381.73        51.02 o
   3   3  16        450.73        432.03        19.31 o
   5   3  16         99.98         75.97         7.98 o
   7   3  16        418.32        392.44        21.08 o
   9   3  16          1.13          8.23         6.99 o
  11   3  16         92.77         88.44         6.60 o
 -10   4  16        432.06        440.15        34.92 o
  -8   4  16        501.74        499.80        28.89 o
  -6   4  16        449.12        478.34        11.90 o
  -4   4  16        368.15        398.59         8.95 o
  -2   4  16        309.12        332.15        12.96 o
   0   4  16        795.40        885.78        11.03 o
   2   4  16        327.92        343.99        15.29 o
   4   4  16         54.70         64.78         8.28 o
   6   4  16          1.48         11.93         6.20 o
   8   4  16         22.52         22.12         6.62 o
  10   4  16         20.68         15.51         8.29 o
  -7   5  16        357.56        369.41        13.21 o
  -5   5  16       1043.50       1056.24        45.43 o
  -3   5  16         19.29         19.79         7.89 o
  -1   5  16          3.59          3.81         7.94 o
   1   5  16         60.02         83.74         8.25 o
   3   5  16         82.82         72.35         7.90 o
   5   5  16         24.99         29.89         7.66 o
 -14   1  17        253.31        250.73        16.56 o
 -12   1  17        526.65        513.79        19.43 o
 -10   1  17        215.34        227.12         9.23 o
  -8   1  17         58.40         60.30         6.82 o
  -6   1  17         86.58        104.26         7.42 o
  -4   1  17        115.25        125.87         8.18 o
  -2   1  17       1677.01       1538.84        94.40 o
   0   1  17       2977.24       2585.43       111.57 o
   2   1  17         57.84         88.74         8.53 o
   4   1  17       1830.40       1822.22        92.85 o
   6   1  17         27.94         33.11         5.99 o
   8   1  17         21.63         31.11         6.80 o
  10   1  17         31.50         27.10         5.96 o
  12   1  17        467.65        461.90         9.46 o
 -13   2  17         52.14         47.00         6.55 o
 -11   2  17         67.08         68.45         6.79 o
  -9   2  17       1149.32       1234.65        50.30 o
  -7   2  17       4656.44       5171.21        91.96 o
  -5   2  17       1748.50       1661.83        26.41 o
  -3   2  17        490.86        447.15        13.36 o
  -1   2  17        148.26        154.50        10.90 o
   1   2  17        567.57        562.16        18.60 o
   3   2  17        147.65        145.90        13.12 o
   5   2  17        109.94        103.28         6.24 o
   7   2  17       1544.39       1704.83        75.46 o
   9   2  17        580.32        590.44        29.03 o
  11   2  17         37.68         43.11         7.01 o
 -12   3  17         73.96         90.43        14.71 o
 -10   3  17         46.60         55.58         7.87 o
  -8   3  17        928.08       1062.01        22.51 o
  -6   3  17        674.46        772.77        26.75 o
  -4   3  17       2156.76       2398.98       109.49 o
  -2   3  17         92.49         90.57         8.16 o
   0   3  17          2.69         13.87         7.93 o
   2   3  17          3.20         21.57         6.50 o
   4   3  17        636.38        591.08        11.85 o
   6   3  17        207.45        243.07        11.16 o
   8   3  17         32.25         35.53         7.48 o
  10   3  17         42.66         60.83         7.41 o
  -9   4  17          6.24          6.44         8.01 o
  -7   4  17        334.38        341.20        12.60 o
  -5   4  17        485.50        541.71        14.16 o
  -3   4  17         37.74         37.86         6.92 o
  -1   4  17        491.90        532.03        11.07 o
   1   4  17        891.34        970.44        34.61 o
   3   4  17        110.01        117.14         8.17 o
   5   4  17          1.30          3.61         6.70 o
   7   4  17        510.04        532.00        10.56 o
   9   4  17        352.57        313.83        29.31 o
  -6   5  17          0.15          6.17         7.23 o
  -4   5  17        407.28        385.10        10.13 o
  -2   5  17        150.29        146.33         8.64 o
   0   5  17          7.52          8.51         8.00 o
   2   5  17          7.58         13.20         7.67 o
   4   5  17         13.43         28.53         7.18 o
 -14   0  18        500.15        443.79        36.92 o
 -12   0  18         84.45         70.81        16.43 o
 -10   0  18          1.26         -6.31         9.68 o
  -8   0  18        588.88        467.22        30.38 o
  -6   0  18         53.78         63.31        18.44 o
  -4   0  18       4090.40       3794.90        99.43 o
  -2   0  18          2.11         25.10        11.93 o
   0   0  18       1756.64       1658.97        79.05 o
   2   0  18        828.03        718.22        84.85 o
   4   0  18        304.56        342.25        12.82 o
   6   0  18         21.99         47.01         9.17 o
   8   0  18         43.14         39.38         8.48 o
  10   0  18        636.70        642.02        14.78 o
  12   0  18         37.28         81.46        12.60 o
 -13   1  18        133.81        107.71        10.11 o
 -11   1  18        411.58        387.67        17.31 o
  -9   1  18        102.39        116.67         8.02 o
  -7   1  18        357.12        324.55         7.54 o
  -5   1  18        169.63        187.13        12.72 o
  -3   1  18          7.24          2.76         7.07 o
  -1   1  18       1111.81        994.52        64.36 o
   1   1  18       1181.01       1204.31        33.62 o
   3   1  18       1022.86       1050.34        51.00 o
   5   1  18        353.76        320.45         9.73 o
   7   1  18         51.07         62.44         6.10 o
   9   1  18          0.01          4.64         5.52 o
  11   1  18         10.52         37.82        10.81 o
 -12   2  18        115.47        105.53         7.16 o
 -10   2  18        843.36        895.78        55.85 o
  -8   2  18        138.21        154.99         7.09 o
  -6   2  18        667.18        660.72        24.06 o
  -4   2  18        982.88        949.10        42.07 o
  -2   2  18        295.28        287.99        13.94 o
   0   2  18        572.17        524.60        24.65 o
   2   2  18       2450.23       2247.24       123.95 o
   4   2  18        170.85        163.82         8.82 o
   6   2  18        414.10        424.85        27.07 o
   8   2  18        216.87        230.09        15.12 o
  10   2  18        159.83        183.69        10.71 o
 -11   3  18          8.50         22.27         7.49 o
  -9   3  18          0.94          8.66         7.94 o
  -7   3  18        193.55        207.15        11.52 o
  -5   3  18        378.05        357.56        26.97 o
  -3   3  18        125.55        115.29         8.73 o
  -1   3  18        628.25        624.89        30.23 o
   1   3  18        868.30       1010.86        61.29 o
   3   3  18          2.59         -2.90         8.00 o
   5   3  18        161.96        130.86         9.24 o
   7   3  18        180.33        181.16         8.25 o
   9   3  18         65.13         66.10         7.20 o
  -8   4  18          9.90          3.11         8.21 o
  -6   4  18        129.05        131.38         9.98 o
  -4   4  18         27.35         31.99         7.69 o
  -2   4  18        368.73        390.03        13.06 o
   0   4  18          4.01          6.52         7.01 o
   2   4  18        293.00        335.01        28.51 o
   4   4  18        347.48        350.50        21.11 o
   6   4  18        191.30        197.77        13.73 o
  -3   5  18          5.66          9.61         7.20 o
  -1   5  18        133.64        149.64         8.62 o
   1   5  18         31.39         35.50         8.13 o
 -12   1  19       2510.49       2438.24       183.93 o
 -10   1  19        381.70        464.04        10.03 o
  -8   1  19        285.12        277.93        24.00 o
  -6   1  19         24.02         34.12         9.46 o
  -4   1  19        443.25        436.45         9.17 o
  -2   1  19        196.29        189.91        19.91 o
   0   1  19        802.13        843.70        34.47 o
   2   1  19       6230.25       6312.04       333.03 o
   4   1  19         10.50         18.35         6.75 o
   6   1  19          6.91          6.04         6.27 o
   8   1  19        125.23        137.27        10.91 o
  10   1  19         37.92         36.44         6.08 o
 -13   2  19          9.95         25.86        11.68 o
 -11   2  19         36.90         20.83         7.96 o
  -9   2  19       1656.77       1610.17        76.45 o
  -7   2  19        188.54        195.59        12.49 o
  -5   2  19        858.48        909.78        34.81 o
  -3   2  19        314.64        331.31        11.77 o
  -1   2  19       1032.40       1026.54        52.22 o
   1   2  19        270.66        216.71        13.48 o
   3   2  19          9.10         24.16         7.29 o
   5   2  19        803.22        937.57        42.08 o
   7   2  19        308.98        302.67        12.62 o
   9   2  19         16.11         26.41         5.65 o
  11   2  19        177.53        156.44        11.76 o
 -10   3  19        106.55        119.55        16.84 o
  -8   3  19        158.90        172.20         8.34 o
  -6   3  19        423.97        486.40         9.57 o
  -4   3  19       1163.72       1228.63        28.12 o
  -2   3  19         43.20         54.95         9.29 o
   0   3  19         25.65         35.78         9.03 o
   2   3  19         74.88        100.04         9.40 o
   4   3  19          3.91         12.77         6.27 o
   6   3  19        175.05        162.50        10.56 o
   8   3  19        397.65        410.74        22.98 o
  -7   4  19        404.61        399.89        33.64 o
  -5   4  19        103.76        107.62         7.80 o
  -3   4  19         32.89         29.02         8.65 o
  -1   4  19        115.59        123.40         7.68 o
   1   4  19         11.10          4.65         8.60 o
   3   4  19         48.52         43.67         7.28 o
   5   4  19        288.46        290.06        12.64 o
 -12   0  20        152.88        119.54         9.02 o
 -10   0  20        175.49        195.26        20.32 o
  -8   0  20        346.99        317.24        11.14 o
  -6   0  20       2552.41       2555.31        49.12 o
  -4   0  20       3399.58       3188.86       427.38 o
  -2   0  20          3.77          2.19        14.16 o
   0   0  20         10.58         15.60        11.39 o
   2   0  20        309.53        281.15        10.95 o
   4   0  20         10.54         17.75        13.37 o
   6   0  20         19.49         11.75         9.26 o
   8   0  20       1989.42       1990.62       116.04 o
  10   0  20        669.58        681.24        47.83 o
 -13   1  20        198.07        145.17        10.56 o
 -11   1  20       1090.77       1074.42        70.43 o
  -9   1  20         20.41         34.91         7.80 o
  -7   1  20          0.70          2.88         9.78 o
  -5   1  20          0.74          4.08        13.50 o
  -3   1  20        529.91        494.95        31.19 o
  -1   1  20         15.51          9.67         9.62 o
   1   1  20         20.68         25.10         6.50 o
   3   1  20        204.10        191.60        10.93 o
   5   1  20        756.12        757.25        16.80 o
   7   1  20          3.50         -0.64         7.46 o
   9   1  20         28.19         21.10         9.10 o
  11   1  20         46.40         40.59         7.25 o
 -12   2  20        168.25        155.48         8.44 o
 -10   2  20         44.35         48.23         7.96 o
  -8   2  20          6.29         -1.12         8.17 o
  -6   2  20        442.52        474.30        33.44 o
  -4   2  20        938.07        916.66        33.89 o
  -2   2  20        256.86        254.14        12.18 o
   0   2  20         98.25        138.13         8.84 o
   2   2  20        622.98        687.50        34.05 o
   4   2  20        302.34        309.62        20.81 o
   6   2  20          3.16          4.34         6.42 o
   8   2  20        713.08        810.19        45.79 o
  10   2  20          9.76         12.84        11.55 o
  -9   3  20        296.61        339.37        21.36 o
  -7   3  20         51.02         45.79        11.01 o
  -5   3  20         41.93         52.59         9.51 o
  -3   3  20         35.61         31.68         7.53 o
  -1   3  20        531.31        500.21        29.78 o
   1   3  20         35.64         43.38         7.22 o
   3   3  20        216.83        246.29         8.28 o
   5   3  20        155.74        156.90        11.90 o
   7   3  20         11.33         14.76         8.20 o
  -6   4  20        145.27        127.41         8.91 o
  -4   4  20          0.29          3.42         7.86 o
  -2   4  20          8.83         18.76         9.11 o
   0   4  20         17.20         27.11         8.04 o
   2   4  20        643.69        680.90        10.87 o
   4   4  20         11.08         11.16         6.95 o
 -12   1  21        169.53        164.06        11.20 o
 -10   1  21       2052.04       1847.95        46.37 o
  -8   1  21        322.89        306.71        13.01 o
  -6   1  21        123.60        110.83         9.66 o
  -4   1  21        817.43        860.98        31.51 o
  -2   1  21        421.13        451.14        16.12 o
   0   1  21        608.24        607.31        28.52 o
   2   1  21       2327.50       2484.14        99.19 o
   4   1  21        285.29        317.07        17.17 o
   6   1  21        320.46        352.30        16.47 o
   8   1  21        338.81        348.73        11.23 o
 -11   2  21          9.72          8.04        14.91 o
  -9   2  21          2.40          2.36         7.10 o
  -7   2  21        965.62        878.13        34.75 o
  -5   2  21        423.51        442.93        18.63 o
  -3   2  21        783.27        860.73        44.06 o
  -1   2  21         12.80         13.43         6.93 o
   1   2  21        884.23        894.11        56.18 o
   3   2  21        156.79        148.45         8.75 o
   5   2  21        101.85        109.69         7.95 o
   7   2  21          6.53         10.55         5.90 o
  -8   3  21          0.22         -0.58         7.11 o
  -6   3  21        492.21        473.89        26.73 o
  -4   3  21        461.27        426.97        22.21 o
  -2   3  21         32.39         28.45         8.11 o
   0   3  21         70.60         65.92         9.25 o
   2   3  21        178.92        203.26         8.86 o
   4   3  21         31.55         30.10         6.75 o
   6   3  21         75.83         84.11         8.47 o
  -3   4  21        221.67        222.82        25.60 o
  -1   4  21         25.66         16.11         7.45 o
   1   4  21          1.95          3.68         8.02 o
 -10   0  22        170.67        115.13        13.50 o
  -8   0  22        115.06         93.29        10.44 o
  -6   0  22        380.12        375.79        11.63 o
  -4   0  22         74.84         60.12        15.72 o
  -2   0  22        423.41        404.50        14.96 o
   0   0  22          2.53         12.44        14.37 o
   2   0  22        537.38        579.28       126.09 o
   4   0  22         21.08         25.38         9.80 o
   6   0  22          8.38         15.11         9.76 o
   8   0  22        330.77        315.64        31.25 o
  -9   1  22        304.48        276.92        15.53 o
  -7   1  22        115.16         96.42         9.04 o
  -5   1  22         12.59         24.79         7.90 o
  -3   1  22          7.74         19.70         8.69 o
  -1   1  22         64.53         56.97         7.74 o
   1   1  22        250.64        255.34        13.60 o
   3   1  22        464.85        468.49        27.10 o
   5   1  22          1.55         11.03         7.02 o
   7   1  22          0.05          0.55         7.17 o
  -8   2  22        118.29        128.80         9.61 o
  -6   2  22        162.25        162.44        18.31 o
  -4   2  22          0.09          2.36         7.34 o
  -2   2  22        265.05        220.80        19.52 o
   0   2  22        865.44        858.17        61.44 o
   2   2  22        221.14        213.25        13.33 o
   4   2  22         89.75         88.68         9.49 o
   6   2  22         65.92         77.15         7.45 o
  -7   3  22         61.70         48.81         9.21 o
  -5   3  22         18.52         19.41         7.94 o
  -3   3  22        154.94        156.76         8.78 o
  -1   3  22        236.81        235.69         8.16 o
   1   3  22        173.15        185.38        11.79 o
   3   3  22        139.42        163.52         9.97 o
   5   3  22         45.25         47.97        12.33 o
  -8   1  23        459.85        503.87        11.90 o
  -6   1  23         29.79         46.34         8.90 o
  -4   1  23        113.70        120.13        16.64 o
  -2   1  23        161.85        139.34        10.09 o
   0   1  23         35.33         36.36         6.93 o
   2   1  23         69.07         66.86         7.98 o
   4   1  23       1420.64       1641.64       105.24 o
   6   1  23         74.24         89.48         7.41 o
  -7   2  23        187.00        177.72        13.97 o
  -5   2  23        971.91       1015.89        44.44 o
  -3   2  23        941.51        828.24        24.63 o
  -1   2  23         67.60         59.52         6.86 o
   1   2  23       1136.96       1109.25        86.44 o
   3   2  23         89.57         85.35         8.73 o
   5   2  23          0.04         12.17         8.03 o
  -4   3  23        286.50        262.64        13.51 o
  -2   3  23       1318.56       1322.16       104.04 o
   0   3  23         96.54        107.94         8.44 o
   2   3  23         27.18         33.88         8.69 o
  -8   0  24        121.71        132.37        12.02 o
  -6   0  24        593.76        499.30        62.34 o
  -4   0  24        673.40        678.09        22.40 o
  -2   0  24       1619.28       1587.70        95.26 o
   0   0  24          7.24         15.90        28.32 o
   2   0  24          0.90         -4.99         8.70 o
   4   0  24        402.91        426.44        50.03 o
  -7   1  24         19.42         26.60        11.13 o
  -5   1  24         19.01         21.74        10.87 o
  -3   1  24          1.16         -4.88         9.16 o
  -1   1  24         70.33         57.31         6.38 o
   1   1  24         46.76         44.28         7.27 o
   3   1  24         19.78         15.23         7.87 o
   5   1  24          2.05          9.76         8.58 o
  -4   2  24         19.14         21.86         8.20 o
  -2   2  24        474.62        504.07        39.81 o
   0   2  24        109.61        114.61         7.72 o
   2   2  24         43.77         22.51         7.78 o
  -4   1  25          0.55         12.60         7.36 o
  -2   1  25        453.19        410.71         7.80 o
   0   1  25         24.17         10.30         7.42 o
   2   1  25        129.74        136.61         7.75 o
                                                
